# Supplementary material for: TopBP1 utilises a bipartite GINS binding mode to support genome replication
Source: Nat Commun. 2024 Feb 27;15:1797. doi: 10.1038/s41467-024-45946-0 (PMC10899662; doi:10.1038/s41467-024-45946-0)
Supplement: Supplementary file 5 — Supplementary Data 2 [file 41467_2024_45946_MOESM5_ESM.xlsx]

## Sheet: Supplemental Table 2
Protein	order	group	group_order	show in heatmap	wt_mut_UP	wt_mut_DOWN	-log10 Student's T-test p-value wt_mut	Student's T-test Difference wt_mut	Student's T-test Test statistic wt_mut	wt_buffer_UP	wt_buffer_DOWN	-log10 Student's T-test p-value wt_buffer	Student's T-test Difference wt_buffer	Student's T-test Test statistic wt_buffer	wt_wtgem_UP	wt_wtgem_DOWN	-log10 Student's T-test p-value wt_wtgem	Student's T-test Difference wt_wtgem	Student's T-test Test statistic wt_wtgem	Z-score log2 lfq intensity wt	Z-score log2 lfq intensity mut	Z-score log2 lfq intensity buffer	Z-score log2 lfq intensity wtgem	log2 lfq intensity imp wt_01	log2 lfq intensity imp wt_02	log2 lfq intensity imp wt_03	log2 lfq intensity imp wt_04	log2 lfq intensity imp mut_01	log2 lfq intensity imp mut_02	log2 lfq intensity imp mut_03	log2 lfq intensity imp mut_04	log2 lfq intensity imp buffer_01	log2 lfq intensity imp buffer_02	log2 lfq intensity imp buffer_03	log2 lfq intensity imp buffer_04	log2 lfq intensity imp wtgem_01	log2 lfq intensity imp wtgem_02	log2 lfq intensity imp wtgem_03	log2 lfq intensity imp wtgem_04	log2 lfq intensity wt_01	log2 lfq intensity wt_02	log2 lfq intensity wt_03	log2 lfq intensity wt_04	log2 lfq intensity mut_01	log2 lfq intensity mut_02	log2 lfq intensity mut_03	log2 lfq intensity mut_04	log2 lfq intensity buffer_01	log2 lfq intensity buffer_02
Gemi	1	OTHER	11	1	0	0	0.17653	0.110535	0.4537	0	0	0.212482	-0.129667	-0.533163	0	1	5.98612	-4.83049	-19.94	-0.487467	-0.590737	-0.516664	1.65696	26.5499	25.6	26.5835	26.2467	26.2719	25.9171	26.2731	26.076	26.5936	26.2461	26.2354	26.4237	31.109	31.286	31.0061	30.901	26.5499	25.6	26.5835	26.2467	26.2719	25.9171	26.2731	26.076	26.5936	26.2461
Orc1	10	ORC	2	1	0	0	0.060663	-0.0182576	-0.171279	0	0	0.217215	0.0341816	0.543402	0	1	7.50245	-2.08379	-35.8431	-0.550997	-0.492679	-0.537162	1.6197	29.0235	29.0043	29.058	29.0298	29.1182	28.7603	29.2651	29.045	29.0645	29.0852	28.8143	29.0148	31.0257	31.2807	31.0706	31.0737	29.0235	29.0043	29.058	29.0298	29.1182	28.7603	29.2651	29.045	29.0645	29.0852
Orc2	20	ORC	2	1	0	0	0.226214	0.056531	0.56274	0	0	0.0446212	0.0174031	0.127965	0	1	6.21083	-2.05404	-21.7585	-0.551811	-0.544319	-0.576199	1.58347	29.2481	29.4527	29.2356	29.3373	29.3575	29.0259	29.4221	29.242	29.6175	29.1575	29.0472	29.3819	31.3304	31.6088	31.2654	31.2852	29.2481	29.4527	29.2356	29.3373	29.3575	29.0259	29.4221	29.242	29.6175	29.1575
Orc3	30	ORC	2	1	0	0	0.326027	0.081089	0.767252	0	0	0.180443	-0.0339861	-0.4625	0	1	6.2608	-1.93147	-22.1844	-0.569672	-0.560919	-0.493925	1.58024	29.6447	29.4551	29.5166	29.4598	29.4709	29.1609	29.5991	29.5209	29.6919	29.5254	29.4103	29.5844	31.3619	31.6751	31.3782	31.3868	29.6447	29.4551	29.5166	29.4598	29.4709	29.1609	29.5991	29.5209	29.6919	29.5254
Orc4	40	ORC	2	1	0	0	0.3007	0.0941329	0.716896	0	0	0.349478	0.0886183	0.813092	0	1	6.157	-1.90712	-21.3086	-0.519233	-0.489593	-0.55092	1.68154	29.5526	29.1909	29.3399	29.2747	29.295	28.9324	29.3817	29.3725	29.3551	29.2028	29.0554	29.3902	31.2268	31.3173	31.3154	31.1271	29.5526	29.1909	29.3399	29.2747	29.295	28.9324	29.3817	29.3725	29.3551	29.2028
Orc5	50	ORC	2	1	0	0	0.00432894	-0.00171566	-0.0129576	0	0	0.00298366	0.000871181	0.00894448	0	1	5.76775	-1.97613	-18.315	-0.526209	-0.471913	-0.512324	1.65427	28.9344	28.6357	28.846	28.8121	29.0048	28.4748	28.921	28.8346	28.6007	28.941	28.7978	28.8852	30.7076	30.9807	30.8643	30.5801	28.9344	28.6357	28.846	28.8121	29.0048	28.4748	28.921	28.8346	28.6007	28.941
Orc6	60	ORC	2	0	0	0	NA	0	NA	0	0	NA	0	NA	0	0	0.605504	-0.590008	-1.27933	NA	NA	NA	-0.471216	23.8493	22.7306	22.5505	22.2304	22.8891	22.2713	23.7255	23.1637	22.899	22.7747	23.5965	23.0395	23.4194	23.0898	24.2724	22.9394	NA	NA	NA	NA	NA	NA	NA	NA	NA	NA
Cdc6	60	REP_LICENSING	1	1	0	0	0.350373	0.112119	0.814827	0	0	0.155464	0.0452204	0.405614	0	1	8.9816	-2.80947	-63.3189	-0.509539	-0.613847	-0.51726	1.64601	27.736	27.7643	27.772	27.7648	27.6945	27.3351	27.9937	27.5653	27.8424	27.9249	27.4221	27.6668	30.5272	30.6909	30.567	30.4899	27.736	27.7643	27.772	27.7648	27.6945	27.3351	27.9937	27.5653	27.8424	27.9249
Mcm2	82	MCM	3	1	0	0	1.36044	0.204957	2.54801	0	0	0.581759	0.128026	1.23799	1	0	7.80041	3.38413	40.2021	0.648227	0.534044	0.562085	-1.69744	31.941	31.921	31.9196	31.8005	31.73	31.4722	31.7856	31.7744	31.8017	31.9793	31.5036	31.7853	28.7314	28.3782	28.4305	28.5054	31.941	31.921	31.9196	31.8005	31.73	31.4722	31.7856	31.7744	31.8017	31.9793
Mcm3	83	MCM	3	1	0	0	0.428336	0.106966	0.962515	0	0	0.288181	0.0880342	0.691652	1	0	7.6264	3.31554	37.5964	0.636302	0.557092	0.581453	-1.68621	32.0858	32.0627	32.0662	31.8318	31.9728	31.6418	32.0797	31.9245	31.9483	32.1215	31.6044	32.0202	28.8769	28.6661	28.5709	28.6706	32.0858	32.0627	32.0662	31.8318	31.9728	31.6418	32.0797	31.9245	31.9483	32.1215
Mcm4	84	MCM	3	1	0	0	0.754739	0.129422	1.53411	0	0	0.124531	0.0391088	0.332662	1	0	8.19558	3.33645	46.8053	0.599799	0.527935	0.573987	-1.69418	32.0351	31.9582	31.9175	31.81	31.8903	31.6142	31.925	31.7736	31.8971	32.1461	31.6186	31.9025	28.7489	28.534	28.5115	28.5806	32.0351	31.9582	31.9175	31.81	31.8903	31.6142	31.925	31.7736	31.8971	32.1461
Mcm5	85	MCM	3	1	0	0	0.153388	0.0364885	0.400808	0	0	0.263866	0.0623956	0.641893	1	0	8.79287	3.21954	58.8891	0.578741	0.55619	0.562775	-1.69174	31.9413	31.8354	31.9732	31.8603	31.9026	31.6583	32.0689	31.8345	31.8987	32.0192	31.5855	31.8573	28.8113	28.6618	28.6442	28.6148	31.9413	31.8354	31.9732	31.8603	31.9026	31.6583	32.0689	31.8345	31.8987	32.0192
Mcm6	86	MCM	3	1	0	0	0.57475	0.0907483	1.22573	0	0	0.551365	0.102194	1.18464	1	0	8.85794	3.23895	60.3803	0.612415	0.584199	0.543487	-1.69799	31.3782	31.3969	31.3971	31.3202	31.3626	31.0683	31.3322	31.3664	31.2989	31.4571	31.0478	31.2799	28.282	28.0623	28.1144	28.078	31.3782	31.3969	31.3971	31.3202	31.3626	31.0683	31.3322	31.3664	31.2989	31.4571
Mcm7	86	MCM	3	1	0	0	0.836527	0.187007	1.67126	0	0	0.292218	0.0721865	0.699818	1	0	7.59623	3.34578	37.1619	0.633497	0.509549	0.559784	-1.66688	32.2008	32.0637	32.0743	31.831	31.9151	31.6319	32.015	31.8599	31.985	32.1453	31.8137	31.9372	28.7697	28.6032	28.6302	28.7836	32.2008	32.0637	32.0743	31.831	31.9151	31.6319	32.015	31.8599	31.985	32.1453
Cdt1	88	REP_LICENSING	1	1	0	0	0.992589	-0.348991	-1.93087	0	0	0.281672	-0.0574207	-0.678427	0	0	1.85561	0.292202	3.43159	-0.0815148	0.967562	0.208744	-0.903764	28.1125	27.917	27.9822	28.0637	28.3811	27.9727	28.8236	28.294	28.1259	28.2134	27.8717	28.0941	27.8083	27.839	27.7445	27.5148	28.1125	27.917	27.9822	28.0637	28.3811	27.9727	28.8236	28.294	28.1259	28.2134
Scc4	102	COHESION	4	0	0	0	0.000951158	-0.000713825	-0.00285804	0	0	0.0652836	-0.0379157	-0.183524	1	0	5.42649	3.23234	16.0292	0.17748	-0.32931	0.253985	NA	26.236	26.1892	26.168	25.8386	25.906	25.6605	26.7469	26.1213	25.9819	26.4765	25.7	26.4252	22.5717	23.0972	23.2661	22.5676	26.236	26.1892	26.168	25.8386	25.906	25.6605	26.7469	26.1213	25.9819	26.4765
Esco2	113	COHESION	4	1	0	0	2.36803	-0.781201	-4.45953	0	1	2.60857	-0.721324	-4.99571	1	0	3.56557	2.71951	7.59105	0.198378	0.742241	0.631663	-1.37118	27.1975	27.0746	27.2417	27.04	27.9708	27.468	28.2835	27.9564	27.6278	28.2207	27.6732	27.9175	24.823	24.7973	24.6985	23.357	27.1975	27.0746	27.2417	27.04	27.9708	27.468	28.2835	27.9564	27.6278	28.2207
Smc1	121	COHESION	4	1	0	0	1.1366	-0.257985	-2.17048	0	0	0.362815	-0.10914	-0.83885	1	0	4.63654	1.26733	11.7364	0.298361	0.775638	0.666027	-1.6529	28.6721	28.5294	28.5198	28.5424	28.8141	28.5263	29.0734	28.8817	28.8109	28.8426	28.3051	28.7416	27.3203	27.2004	27.573	27.1006	28.6721	28.5294	28.5198	28.5424	28.8141	28.5263	29.0734	28.8817	28.8109	28.8426
Smc3	122	COHESION	4	1	0	0	0.52481	-0.183359	-1.1376	0	0	0.13607	-0.0427437	-0.360222	1	0	3.38668	1.05824	7.04025	0.344246	0.773229	0.515186	-1.53172	28.4752	28.1587	28.3473	28.2137	28.4766	28.0984	28.7959	28.5574	28.3813	28.5363	28.08	28.3682	27.3905	27.1018	27.5254	26.9441	28.4752	28.1587	28.3473	28.2137	28.4766	28.0984	28.7959	28.5574	28.3813	28.5363
Rad21	123	COHESION	4	1	0	0	0.364444	-0.143323	-0.84198	0	0	0.203991	-0.0806298	-0.51467	1	0	4.39055	1.88557	10.637	0.51186	0.624461	0.581547	-1.64057	28.3207	28.0956	28.2605	27.8419	28.2379	27.9447	28.5872	28.3221	28.1436	28.3387	27.9205	28.4384	26.1179	26.3379	26.5876	25.933	28.3207	28.0956	28.2605	27.8419	28.2379	27.9447	28.5872	28.3221	28.1436	28.3387
Stag1	124	COHESION	4	1	0	0	0.526435	-0.207524	-1.14049	0	0	0.440814	-0.135665	-0.985582	1	0	5.14184	1.65518	14.3346	0.427819	0.779604	0.572309	-1.56199	27.4348	27.3748	27.2488	27.0945	27.6508	27.0164	27.7647	27.5511	27.4265	27.6992	27.1352	27.4347	25.6761	25.6769	25.795	25.3842	27.4348	27.3748	27.2488	27.0945	27.6508	27.0164	27.7647	27.5511	27.4265	27.6992
Scc2	125	COHESION	4	1	0	0	1.02089	-0.276139	-1.97787	0	0	1.27791	-0.125465	-2.40778	1	0	4.25812	1.99477	10.0849	0.403492	0.737133	0.550146	-1.50741	27.8412	27.7894	27.8094	27.7652	28.1124	27.6957	28.3598	28.1419	28.0132	28.003	27.884	27.8069	26.0829	25.7614	26.1159	25.2659	27.8412	27.7894	27.8094	27.7652	28.1124	27.6957	28.3598	28.1419	28.0132	28.003
Pds5b	126	COHESION	4	1	0	0	1.06433	-0.274727	-2.05007	0	0	0.448443	-0.0838532	-0.99962	1	0	4.01795	0.687847	9.14907	0.143546	1.08958	0.404191	-1.4948	27.2237	27.4779	27.3376	27.2648	27.721	27.2479	27.7947	27.6393	27.3463	27.5554	27.2728	27.4649	26.5226	26.7021	26.7402	26.5876	27.2237	27.4779	27.3376	27.2648	27.721	27.2479	27.7947	27.6393	27.3463	27.5554
Cdc7	127	REP_FIRING	5	1	0	0	0.589287	-0.215831	-1.25112	0	0	0.203292	-0.0623789	-0.513141	1	0	4.0347	2.8194	9.21176	0.448847	0.610618	0.487652	-1.55646	28.0274	28.1424	28.2797	28.0375	28.3702	27.9777	28.7578	28.2448	28.1265	28.4795	27.9728	28.1578	25.8563	24.5656	25.7227	25.0648	28.0274	28.1424	28.2797	28.0375	28.3702	27.9777	28.7578	28.2448	28.1265	28.4795
Dbf4b	128	REP_FIRING	5	1	0	0	0.0253945	-0.0245328	-0.0742778	0	0	0.80653	0.310556	1.62109	1	0	4.34872	4.98401	10.4597	0.42875	0.463888	0.298468	-2.31228	27.8998	27.6204	27.5791	27.3372	27.2969	26.9395	28.2563	28.0419	27.6228	27.3864	26.8886	27.2967	23.959	22.4761	22.2084	21.857	27.8998	27.6204	27.5791	27.3372	27.2969	26.9395	28.2563	28.0419	27.6228	27.3864
Ticrr	130	REP_FIRING	5	1	0	0	1.8678	-0.520549	-3.45449	0	0	0.940526	-0.291398	-1.8444	0	0	2.55585	0.515697	4.87485	-0.168967	1.01167	0.557661	-1.43916	28.0991	28.3789	28.4137	28.1306	28.8071	28.4658	29.0829	28.7488	28.5465	28.8442	28.1902	28.607	27.641	27.9347	27.7206	27.6632	28.0991	28.3789	28.4137	28.1306	28.8071	28.4658	29.0829	28.7488	28.5465	28.8442
Mtbp	131	REP_FIRING	5	1	0	0	1.96735	-0.525282	-3.6442	0	0	0.823849	-0.278549	-1.65007	1	0	3.4828	0.607101	7.33193	-0.02137	1.00399	0.499695	-1.41853	28.0619	28.033	28.0986	27.8404	28.5598	28.2059	28.8517	28.5177	28.1263	28.6258	27.9281	28.4679	27.2837	27.5659	27.393	27.363	28.0619	28.033	28.0986	27.8404	28.5598	28.2059	28.8517	28.5177	28.1263	28.6258
Cdk8	132	REP_FIRING	5	1	0	0	1.15314	-0.344432	-2.19811	0	0	0.0616892	-0.0250187	-0.174007	0	0	2.48633	0.579288	4.7184	0.242546	1.03658	0.273046	-1.28397	27.5001	27.5904	27.5491	27.2817	27.9971	27.5014	28.1151	27.6853	27.5284	27.5451	27.1679	27.7799	26.8964	26.9352	27.1338	26.6387	27.5001	27.5904	27.5491	27.2817	27.9971	27.5014	28.1151	27.6853	27.5284	27.5451
Ccnc	133	REP_FIRING	5	1	0	0	1.17342	-0.517648	-2.23203	0	0	0.575353	-0.447529	-1.22678	0	0	0.126492	0.120774	0.337376	-0.449642	0.830648	0.585181	-0.570318	25.2608	25.7939	25.6107	25.2226	26.2364	25.4422	26.2104	26.0697	25.8672	26.1428	25.0278	26.6403	24.6635	25.8222	26.0027	24.9166	25.2608	25.7939	25.6107	25.2226	26.2364	25.4422	26.2104	26.0697	25.8672	26.1428
Topbp1	134	REP_FIRING	5	1	0	0	1.36592	0.461231	2.55738	1	0	3.35221	4.06494	6.93798	1	0	3.47541	1.04877	7.30918	1.12913	0.0345637	NA	-1.10175	27.8726	27.8426	27.5218	27.2996	27.0819	26.9204	27.4759	27.2135	24.6702	23.4939	24.0933	22.0194	26.5379	26.6674	26.6477	26.4885	27.8726	27.8426	27.5218	27.2996	27.0819	26.9204	27.4759	27.2135	NA	NA
Rad17	500	DNA_CHECKPOINT	8	1	0	0	1.74335	1.53302	3.22352	0	0	0.872626	1.29999	1.73147	0	0	1.58562	1.61924	2.9395	0.763406	-1.08006	-0.273906	-0.309866	25.9744	25.7708	26.3719	25.6924	24.3144	25.4121	24.6987	23.2521	22.5848	25.2121	26.0237	24.789	23.3652	24.7375	25.6408	23.5889	25.9744	25.7708	26.3719	25.6924	24.3144	25.4121	24.6987	NA	NA	25.2121
Rad1	502	DNA_CHECKPOINT	8	1	0	0	1.06506	1.19877	2.05129	1	0	3.80562	2.90231	8.38657	1	0	4.10243	2.10389	9.46902	0.526674	-0.788923	NA	NA	26.0773	25.5442	25.5261	25.1784	22.725	24.8219	25.0249	24.9592	22.516	23.5375	22.2329	22.4304	23.1373	23.6601	23.6515	23.4615	26.0773	25.5442	25.5261	25.1784	NA	24.8219	25.0249	24.9592	NA	NA
Rad9a	503	DNA_CHECKPOINT	8	1	0	0	1.37015	1.399	2.56461	0	0	0.638107	0.772805	1.33568	0	0	0.691521	0.720085	1.42709	0.363415	NA	NA	NA	23.9331	23.0897	24.8729	24.6729	21.8505	23.4813	22.4667	23.1742	22.7931	23.1093	22.981	24.594	24.2295	23.449	23.214	22.7957	23.9331	NA	24.8729	24.6729	NA	NA	NA	NA	NA	NA
Atr	510	DNA_CHECKPOINT	8	1	0	0	1.5872	0.405414	2.9423	0	0	2.59129	0.556645	4.95589	1	0	3.50504	0.694457	7.40085	1.46609	0.0988398	-0.249607	-1.0191	30.6874	30.6824	30.7196	30.4627	30.2633	29.907	30.5134	30.2466	30.0798	30.223	29.8117	30.2109	29.815	30.1523	29.8871	29.9197	30.6874	30.6824	30.7196	30.4627	30.2633	29.907	30.5134	30.2466	30.0798	30.223
Atrip	511	DNA_CHECKPOINT	8	1	0	0	1.76943	0.639021	3.27139	1	0	2.68174	0.967671	5.16677	1	0	3.70621	0.965828	8.04893	1.47069	0.129928	-0.773695	-0.686062	27.7805	27.867	27.7633	27.4652	27.0273	26.6174	27.4278	27.2474	26.51	27.1409	26.445	26.9094	26.5552	26.9552	26.7703	26.7321	27.7805	27.867	27.7633	27.4652	27.0273	26.6174	27.4278	27.2474	26.51	27.1409
Etaa1	512	DNA_CHECKPOINT	8	1	0	0	1.97594	0.449295	3.66077	0	0	2.03778	0.670611	3.78126	0	0	2.68104	0.465028	5.16513	1.24107	-0.0781413	-0.433493	-0.319288	27.3766	27.3542	27.2288	27.1886	26.8077	26.5403	27.0795	26.9234	26.7201	26.8546	26.1094	26.7816	26.8675	27.0209	26.7079	26.6917	27.3766	27.3542	27.2288	27.1886	26.8077	26.5403	27.0795	26.9234	26.7201	26.8546
Eloc	763	REP_TERMINATION	9	1	0	0	0.0705531	0.0192065	0.19737	0	0	0.826226	0.0866957	1.65405	0	0	0.295204	0.115378	0.705844	0.282715	0.237151	0.0225191	-0.223927	27.4627	27.3671	27.3446	27.4225	27.3164	27.5914	27.1555	27.4568	27.3719	27.1817	27.3725	27.324	27.5512	27.056	27.5706	26.9576	27.4627	27.3671	27.3446	27.4225	27.3164	27.5914	27.1555	27.4568	27.3719	27.1817
Rbx1	764	REP_TERMINATION	9	1	0	0	0.550083	0.240572	1.18238	0	0	0.00835894	0.00692463	0.024907	0	0	1.47707	0.446302	2.74897	0.193656	-0.455928	0.257287	-0.779098	26.9484	26.3383	26.4211	26.2446	26.1352	26.0439	26.6231	26.1879	26.3012	27.1016	26.5008	26.021	26.0954	25.9465	26.1146	26.0106	26.9484	26.3383	26.4211	26.2446	26.1352	26.0439	26.6231	26.1879	26.3012	27.1016
Nedd8	765	REP_TERMINATION	9	1	0	0	0.290877	0.221607	0.697109	0	0	0.555381	1.47634	1.19172	0	0	1.55673	0.627665	2.88842	0.683975	0.00442847	0.382209	-1.07787	29.0676	28.6319	28.3071	28.7743	27.8557	28.4068	29.1984	28.4335	23.5464	28.6073	28.1444	28.5774	28.0325	27.8333	27.9065	28.4978	29.0676	28.6319	28.3071	28.7743	27.8557	28.4068	29.1984	28.4335	NA	28.6073
Tera	768	REP_TERMINATION	9	0	0	0	0.835621	-0.157814	-1.66974	0	0	2.24914	-0.257895	-4.20817	0	0	1.40383	-0.175791	-2.62237	-1.08147	0.0414936	0.703363	0.023122	30.8291	30.7885	30.6844	30.6745	30.9394	31.1133	30.6984	30.8565	31.0168	30.9695	31.1249	30.8968	31.0643	30.8246	30.8445	30.9461	30.8291	30.7885	30.6844	30.6745	30.9394	31.1133	30.6984	30.8565	31.0168	30.9695
Atm	770	DNA_CHECKPOINT	8	0	0	0	0.161532	0.0655885	0.419588	0	0	0.471409	0.163324	1.04158	0	0	0.168536	0.0462828	0.435594	-0.0477393	0.0892465	0.00909457	0.0875759	28.8547	28.4738	28.4963	28.4271	28.4662	28.1899	28.7772	28.5563	28.4954	28.4965	28.0369	28.5699	28.6063	28.5627	28.4387	28.4592	28.8547	28.4738	28.4963	28.4271	28.4662	28.1899	28.7772	28.5563	28.4954	28.4965
Mre11a	771	DNA_REPAIR	10	0	0	0	0.832454	0.214328	1.66445	0	0	0.59953	0.208211	1.26895	0	0	0.931161	0.236523	1.82884	0.818192	-0.2634	0.363016	-0.380308	29.6326	29.6106	29.4574	29.3551	29.2207	29.0476	29.5715	29.3586	29.3799	29.4988	28.8617	29.4825	29.0244	29.5587	29.2118	29.3147	29.6326	29.6106	29.4574	29.3551	29.2207	29.0476	29.5715	29.3586	29.3799	29.4988
Rad50	772	DNA_REPAIR	10	0	0	0	0.081662	-0.0269132	-0.226157	0	0	0.556855	0.163305	1.19431	0	0	0.158016	0.0384526	0.411502	0.145093	0.364143	-0.0258725	0.213408	29.4708	29.3654	29.3314	29.3744	29.4089	29.1304	29.6946	29.4157	29.353	29.391	28.8243	29.3205	29.4626	29.5062	29.3036	29.1158	29.4708	29.3654	29.3314	29.3744	29.4089	29.1304	29.6946	29.4157	29.353	29.391
Nbn	773	DNA_REPAIR	10	0	0	0	0.544116	0.164688	1.17184	0	0	0.55729	0.205131	1.19508	0	0	1.63463	0.304996	3.02678	1.0051	-0.162474	0.266536	-0.744229	28.936	29.0707	29.0272	28.6831	28.7242	28.5393	29.0694	28.7254	28.9518	28.7219	28.3063	28.9164	28.5825	28.7705	28.6113	28.5328	28.936	29.0707	29.0272	28.6831	28.7242	28.5393	29.0694	28.7254	28.9518	28.7219
Rbbp8	781	DNA_REPAIR	10	0	0	0	0.834618	-0.27021	-1.66807	0	0	0.587076	-0.179605	-1.24727	0	0	1.37594	-0.327512	-2.57452	-0.726747	0.407939	0.0752921	0.379422	25.1304	25.3173	25.003	25.2611	25.5431	25.0762	25.7737	25.3997	25.627	25.3569	25.022	25.4242	25.4311	25.7975	25.4978	25.2954	25.1304	25.3173	25.003	25.2611	25.5431	25.0762	25.7737	25.3997	25.627	25.3569
Top3A	791	DNA_REPAIR	10	0	0	0	2.46103	0.619412	4.66227	1	0	3.95885	0.968942	8.93097	1	0	2.65741	0.645079	5.10946	1.35613	-0.152008	-0.894664	-0.295664	27.8227	28.1858	28.0083	27.9223	27.3569	27.0997	27.6298	27.3752	27.0316	27.1103	26.7951	27.1264	27.2776	27.6096	27.3403	27.1313	27.8227	28.1858	28.0083	27.9223	27.3569	27.0997	27.6298	27.3752	27.0316	27.1103
Wrip1	796	DNA_REPAIR	10	0	0	0	1.78396	0.547432	3.29818	0	0	1.03096	2.56327	1.99461	0	0	0.300419	0.168862	0.716332	0.644172	-0.679994	-0.355003	0.58483	27.6566	27.2268	27.4139	27.1431	26.7574	26.4942	27.0167	26.9824	26.9833	26.9776	22.0703	23.1561	27.094	27.5174	26.6472	27.5064	27.6566	27.2268	27.4139	27.1431	26.7574	26.4942	27.0167	26.9824	26.9833	26.9776
Mms22	851	DNA_CHECKPOINT	8	0	0	0	1.77709	1.32225	3.28549	1	0	3.3625	2.26621	6.96838	0	0	2.02072	1.47404	3.74784	0.270941	NA	NA	NA	24.2964	24.9971	25.3231	25.1032	24.3347	23.8483	23.5102	22.7375	22.6441	22.7948	23.1802	22.0357	23.6683	23.4495	22.5784	24.1272	24.2964	24.9971	25.3231	25.1032	NA	NA	NA	NA	NA	NA
Fanca	1001	DNA_REPAIR	10	0	0	0	2.32796	0.564925	4.37385	0	0	2.37689	0.7492	4.47861	1	0	2.61511	0.731572	5.01085	1.41847	0.0177054	-0.642613	-0.854553	28.4628	28.3331	28.3089	28.0892	27.7634	27.437	27.9098	27.824	27.4145	27.8921	27.2147	27.6759	27.4015	27.9353	27.4665	27.4643	28.4628	28.3331	28.3089	28.0892	27.7634	27.437	27.9098	27.824	27.4145	27.8921
Fancb	1002	DNA_REPAIR	10	0	0	0	2.22322	0.551969	4.15448	0	0	2.17055	0.619156	4.04656	1	0	2.70588	0.667802	5.22408	1.34627	-0.143351	-0.279757	-0.708202	28.6467	28.819	28.897	28.586	28.2529	27.8771	28.4058	28.205	28.0404	28.3363	27.7701	28.3253	27.8685	28.3333	27.9358	28.1399	28.6467	28.819	28.897	28.586	28.2529	27.8771	28.4058	28.205	28.0404	28.3363
Fancc	1003	DNA_REPAIR	10	0	0	0	2.3554	0.604255	4.43241	1	0	3.96343	0.83876	8.94771	1	0	2.86869	0.827242	5.62215	1.38918	-0.122623	-0.549796	-0.686527	27.8638	28.12	27.9582	27.786	27.2976	27.0566	27.622	27.3348	27.1441	27.1521	26.9131	27.1637	27.121	27.4282	27.0676	26.8022	27.8638	28.12	27.9582	27.786	27.2976	27.0566	27.622	27.3348	27.1441	27.1521
Fancf	1005	DNA_REPAIR	10	0	0	0	1.70856	0.514895	3.16008	1	0	2.6739	0.72624	5.14827	0	0	1.29838	1.16008	2.44242	1.36941	0.131373	-0.73425	-0.704363	26.15	26.273	25.9606	26.3812	25.8344	25.2859	25.8833	25.7017	25.3723	25.5436	25.2207	25.7232	25.3903	25.6256	25.4686	23.6399	26.15	26.273	25.9606	26.3812	25.8344	25.2859	25.8833	25.7017	25.3723	25.5436
Fancg	1006	DNA_REPAIR	10	0	0	0	2.35643	0.713115	4.43462	1	0	3.15485	0.895969	6.37504	1	0	2.52613	0.695379	4.80757	1.37165	-0.273118	-0.587421	-0.444584	27.8416	28.2055	28.0559	27.7839	27.1118	26.9738	27.4592	27.4898	27.2113	27.1535	26.7743	27.1639	27.1056	27.5672	27.1264	27.3063	27.8416	28.2055	28.0559	27.7839	27.1118	26.9738	27.4592	27.4898	27.2113	27.1535
Fancl	1007	DNA_REPAIR	10	0	0	0	2.17903	0.605339	4.06385	1	0	2.51034	0.963938	4.77207	1	0	2.56119	0.855917	4.88701	1.4407	0.114987	-0.621522	-0.751527	29.2044	29.3782	29.4588	28.95	28.6701	28.365	28.8182	28.7167	27.8534	28.5598	28.1822	28.5403	28.1821	28.7804	28.3531	28.2521	29.2044	29.3782	29.4588	28.95	28.6701	28.365	28.8182	28.7167	27.8534	28.5598
Fancm	1008	DNA_REPAIR	10	0	0	0	2.27338	0.515265	4.25872	1	0	3.60178	0.796258	7.70678	0	0	2.2257	0.746779	4.15961	1.27912	0.0957282	-0.511752	-0.701274	27.5806	27.8093	27.6966	27.6022	27.1235	26.8671	27.3717	27.2654	26.9733	26.9554	26.6087	26.9663	26.9005	27.3801	26.8755	26.5456	27.5806	27.8093	27.6966	27.6022	27.1235	26.8671	27.3717	27.2654	26.9733	26.9554
Faap100	1009	DNA_REPAIR	10	0	0	0	2.8483	0.552125	5.57116	1	0	3.30502	0.854003	6.7999	1	0	2.59101	0.688315	4.95524	1.42704	0.0826574	-0.77078	-0.706495	28.165	28.1744	28.011	27.9548	27.6473	27.282	27.5986	27.5688	27.1247	27.4023	26.9493	27.4128	27.3155	27.7651	27.2598	27.2115	28.165	28.1744	28.011	27.9548	27.6473	27.282	27.5986	27.5688	27.1247	27.4023
Faap16	1011	DNA_REPAIR	10	0	0	0	1.51331	0.429661	2.81218	0	0	1.93602	0.80515	3.584	0	0	2.10754	0.567519	3.91948	1.05168	0.151109	-0.843473	-0.461053	27.178	27.3601	27.0069	27.0553	26.6054	26.4055	26.9573	26.9134	26.2835	26.833	25.8168	26.4463	26.3716	26.9254	26.5736	26.4596	27.178	27.3601	27.0069	27.0553	26.6054	26.4055	26.9573	26.9134	26.2835	26.833
Fancd2	1012	DNA_REPAIR	10	0	0	0	0.376112	0.112741	0.864319	0	0	0.54858	0.146521	1.17972	0	0	0.499108	-0.134466	-1.09163	0.190162	-0.267841	-0.637467	0.528647	27.7009	27.8456	27.6431	27.4686	27.5017	27.2835	27.7659	27.6562	27.4595	27.764	27.3004	27.5482	27.6977	27.7838	28.0716	27.643	27.7009	27.8456	27.6431	27.4686	27.5017	27.2835	27.7659	27.6562	27.4595	27.764
Fanci	1013	DNA_REPAIR	10	0	0	0	0.405458	0.156891	0.919839	0	0	0.836719	0.208924	1.67158	0	0	0.381919	-0.0837998	-0.87538	0.595706	-0.213413	-0.569943	0.765723	27.2857	27.3229	27.3307	27.029	27.0852	26.6733	27.4194	27.1629	27.0331	27.2717	26.7718	27.0561	27.1727	27.412	27.4464	27.2724	27.2857	27.3229	27.3307	27.029	27.0852	26.6733	27.4194	27.1629	27.0331	27.2717
Dcr1a	1025	DNA_REPAIR	10	0	0	0	2.53687	0.577558	4.83182	0	0	1.69443	0.479877	3.13444	0	0	1.62476	0.612821	3.00914	1.30916	-0.709555	-0.126155	-0.45477	26.9036	26.8082	26.8884	26.6355	26.1199	26.102	26.5361	26.1675	25.9716	26.6499	26.2999	26.3948	26.1168	25.7012	26.6179	26.3484	26.9036	26.8082	26.8884	26.6355	26.1199	26.102	26.5361	26.1675	25.9716	26.6499
Xpf	1026	DNA_REPAIR	10	0	0	0	0.477832	0.215146	1.05324	0	0	0.987187	0.288084	1.9219	0	0	1.00313	0.29437	1.94838	0.571107	-0.24391	-0.067175	-0.0654352	25.2049	25.754	25.3967	25.3368	25.1974	24.8503	25.6563	25.1278	24.8605	25.1785	25.2658	25.2352	25.2531	25.2352	24.8471	25.1793	25.2049	25.754	25.3967	25.3368	25.1974	24.8503	25.6563	25.1278	24.8605	25.1785
Ercc1	1027	DNA_REPAIR	10	0	0	0	1.80572	1.35236	3.33845	1	0	2.42826	1.44057	4.59021	0	0	2.09072	0.858966	3.88593	-0.209796	NA	NA	NA	24.4203	24.6571	24.5469	24.4086	24.2309	22.8976	23.1786	22.3163	23.6725	22.4655	23.5203	22.6124	23.2338	24.0112	24.0224	23.3296	24.4203	24.6571	24.5469	24.4086	NA	NA	NA	NA	NA	NA
Brca1	1600	DNA_REPAIR	10	0	0	0	0.0737635	-0.0271049	-0.205744	0	0	0.565993	0.152627	1.21038	0	0	0.180549	-0.0554118	-0.462739	0.0480558	0.681277	-0.360297	0.144523	26.141	26.3697	26.4604	26.1982	26.415	25.9966	26.4724	26.3938	26.1639	26.3006	25.8456	26.2486	26.1784	26.6079	26.3551	26.2494	26.141	26.3697	26.4604	26.1982	26.415	25.9966	26.4724	26.3938	26.1639	26.3006
Bard1	1601	DNA_REPAIR	10	0	0	0	0.297311	0.104748	0.710085	0	0	0.29237	0.0807652	0.700126	0	0	0.217545	-0.0565143	-0.544116	0.0753313	-0.0421862	-0.1923	0.640883	25.4561	25.5983	25.4453	25.3737	25.3808	24.9725	25.475	25.6261	25.272	25.5257	25.1522	25.6005	25.3001	25.6787	25.4458	25.6749	25.4561	25.5983	25.4453	25.3737	25.3808	24.9725	25.475	25.6261	25.272	25.5257
Brca2	1602	DNA_REPAIR	10	0	0	0	0.741639	0.6514	1.51202	1	0	2.50287	1.15449	4.75533	0	0	0.9575	0.692986	1.8726	-0.0635133	0.0703652	NA	NA	23.8328	24.5925	24.357	24.0372	22.9025	22.8438	24.3645	24.103	22.7275	23.5457	22.9265	23.0018	24.3473	23.6918	23.1739	22.8344	23.8328	24.5925	24.357	24.0372	NA	NA	24.3645	24.103	NA	NA
Rad51a	1603	DNA_REPAIR	10	0	0	0	0.547917	0.796697	1.17855	0	0	1.0613	0.922908	2.04504	0	0	1.66399	1.5376	3.07949	0.974099	-0.0337303	-0.609121	-0.492187	25.4103	25.5727	25.5284	25.0356	25.2767	25.3275	25.1578	22.5982	24.1043	25.3307	25.0026	23.4177	23.7878	25.189	23.5235	22.8962	25.4103	25.5727	25.5284	25.0356	25.2767	25.3275	25.1578	NA	NA	25.3307
Bre	1604	DNA_REPAIR	10	0	0	0	0.975599	1.30981	1.90266	0	0	2.16593	1.35065	4.03719	0	0	0.997428	1.00457	1.93891	0.740627	-0.690987	NA	-0.207682	25.1082	25.3048	24.6752	25.1244	21.9906	24.8452	23.3708	24.7669	23.4178	23.8791	24.4675	23.0457	24.7998	23.1194	25.0217	23.2535	25.1082	25.3048	24.6752	25.1244	NA	24.8452	NA	24.7669	NA	NA
Babam1	1605	DNA_REPAIR	10	0	0	0	0.162481	0.0822678	0.421765	0	0	1.01052	1.15886	1.96066	0	0	0.803818	0.812367	1.61655	0.203912	0.118712	-0.191656	-0.478435	25.3022	26.0543	25.5236	25.5082	25.3023	25.7676	25.358	25.6314	25.3958	25.4389	23.6124	23.3057	25.3792	23.3747	25.3459	25.039	25.3022	26.0543	25.5236	25.5082	25.3023	25.7676	25.358	25.6314	25.3958	25.4389
Rad18	1701	DNA_REPAIR	10	0	0	0	0.896075	0.247876	1.7705	0	0	1.66626	0.571501	3.08357	0	0	2.49745	0.516836	4.74322	1.02714	0.206324	-0.762396	-0.69534	27.5446	27.7798	27.7346	27.5712	27.3759	27.1197	27.7396	27.4034	26.7725	27.3665	26.7914	27.4137	27.0584	27.3947	26.9672	27.1426	27.5446	27.7798	27.7346	27.5712	27.3759	27.1197	27.7396	27.4034	26.7725	27.3665
Slf2	1702	DNA_REPAIR	10	0	0	0	0.818285	0.323361	1.64077	0	0	1.80654	0.4247	3.33998	0	0	2.24979	0.616679	4.20953	1.25372	0.179609	-0.0361099	-1.14222	26.7062	27.0739	26.953	27.0684	26.9822	26.1925	26.8387	26.4947	26.6169	26.6584	26.2491	26.5783	26.239	26.6849	26.2478	26.1632	26.7062	27.0739	26.953	27.0684	26.9822	26.1925	26.8387	26.4947	26.6169	26.6584
Slf1	1703	DNA_REPAIR	10	0	0	0	0.948367	0.310009	1.85743	0	0	1.99701	0.582477	3.70162	0	0	1.73542	0.333084	3.20902	0.926474	-0.0961694	-0.637918	-0.270061	27.4565	27.5649	27.4307	27.4096	27.1583	26.7841	27.5786	27.1007	26.8532	27.1441	26.4615	27.073	26.9625	27.4147	27.0711	27.081	27.4565	27.5649	27.4307	27.4096	27.1583	26.7841	27.5786	27.1007	26.8532	27.1441
Smc5	1710	DNA_REPAIR	10	0	0	0	0.524299	-0.142666	-1.13669	0	0	0.294783	-0.0743651	-0.704994	0	0	0.0809185	0.024261	0.224247	-0.154295	0.83174	0.232332	-0.877886	27.515	27.7096	27.7425	27.6314	27.884	27.471	28.008	27.8062	27.7131	27.9333	27.4847	27.7648	27.5519	27.9109	27.5327	27.5058	27.515	27.7096	27.7425	27.6314	27.884	27.471	28.008	27.8062	27.7131	27.9333
Smc6	1711	DNA_REPAIR	10	0	0	0	0.100696	-0.0437765	-0.274296	0	0	0.140896	-0.0448489	-0.371625	0	0	0.600784	0.157391	1.27113	0.0664062	0.149447	0.366161	-1.022	27.9944	28.2007	28.164	28.0203	28.0372	27.8064	28.5277	28.1832	28.0721	28.3743	27.8697	28.2426	27.8688	28.2696	27.8415	27.77	27.9944	28.2007	28.164	28.0203	28.0372	27.8064	28.5277	28.1832	28.0721	28.3743
Nse1	1712	DNA_REPAIR	10	0	0	0	0.262107	-0.106469	-0.638253	0	0	0.0178036	-0.00609207	-0.0525001	0	0	0.24437	0.0900922	0.601247	-0.221659	0.366523	-0.309828	-0.549802	26.8706	27.2162	26.9947	26.9225	26.9888	26.7799	27.478	27.1832	26.9172	26.9619	26.8839	27.2654	26.8362	27.2445	26.6241	26.939	26.8706	27.2162	26.9947	26.9225	26.9888	26.7799	27.478	27.1832	26.9172	26.9619
Nse2	1713	DNA_REPAIR	10	0	0	0	0.0962177	0.0391173	0.263098	0	0	0.214676	0.182466	0.537917	0	0	0.0986867	0.0435104	0.269281	0.077222	0.319314	-0.0483258	-0.0383261	27.6568	27.6873	27.7309	27.9149	27.8464	27.3128	27.7466	27.9277	28.2717	27.7096	26.6608	27.6179	27.3982	28.0829	27.5382	27.7965	27.6568	27.6873	27.7309	27.9149	27.8464	27.3128	27.7466	27.9277	28.2717	27.7096
Nse4	1714	DNA_REPAIR	10	0	0	0	0.0880371	0.0328994	0.242442	0	0	0.0677546	-0.0430236	-0.190032	0	0	0.0304409	0.013454	0.0885681	0.000265725	0.0321255	0.479304	-0.259412	26.754	27.0255	26.8463	26.5779	26.8077	26.4933	26.9627	26.8083	27.2483	27.0399	26.2903	26.7972	26.8509	27.0992	26.5787	26.621	26.754	27.0255	26.8463	26.5779	26.8077	26.4933	26.9627	26.8083	27.2483	27.0399
Nse3	1715	DNA_REPAIR	10	0	0	0	0.143642	-0.074656	-0.378079	0	0	0.294166	0.148665	0.703751	0	0	0.0144972	0.0059948	0.0429043	0.282887	0.380674	-0.0544861	0.184752	29.1473	29.1441	29.2774	28.7904	29.0155	28.7778	29.5362	29.3284	28.9224	29.2253	28.4289	29.188	29.061	29.2619	29.1777	28.8346	29.1473	29.1441	29.2774	28.7904	29.0155	28.7778	29.5362	29.3284	28.9224	29.2253
Aptx	1800	DNA_REPAIR	10	0	0	0	1.1866	0.18353	2.2541	0	0	0.250536	0.107038	0.614177	0	0	0.671123	0.291651	1.3923	0.557464	-0.00966502	-0.261447	-0.349768	26.5739	26.4187	26.3908	26.2321	26.256	26.0962	26.2556	26.2736	26.1029	26.0543	26.2765	26.7538	26.3436	25.6146	26.5014	25.9893	26.5739	26.4187	26.3908	26.2321	26.256	26.0962	26.2556	26.2736	26.1029	26.0543
Dnli3	1802	DNA_REPAIR	10	0	0	0	2.52184	0.675675	4.7979	1	0	3.53926	0.643577	7.50787	0	0	1.14587	0.411874	2.18597	1.14102	-0.585596	-0.702438	0.0527698	28.7364	28.5003	28.5972	28.509	27.8989	27.563	28.182	27.9963	27.9294	27.8838	27.826	28.1294	28.5561	27.7964	28.3966	27.9463	28.7364	28.5003	28.5972	28.509	27.8989	27.563	28.182	27.9963	27.9294	27.8838
Parp1	1803	DNA_REPAIR	10	0	0	0	2.42803	0.57655	4.58968	0	0	3.36041	0.492105	6.96219	0	0	1.94753	0.244238	3.60605	1.2695	-0.767741	-0.524025	0.394607	30.7042	30.6866	30.6963	30.6122	30.1598	29.7613	30.3557	30.1163	30.1448	30.2637	30.0101	30.3122	30.46	30.2534	30.5614	30.4476	30.7042	30.6866	30.6963	30.6122	30.1598	29.7613	30.3557	30.1163	30.1448	30.2637
Pds5a	2000	COHESION	4	1	0	0	0.778985	0.343226	1.5749	0	0	2.25137	2.4484	4.2128	0	0	0.411468	0.306326	0.931099	0.445239	-0.153265	NA	-0.706687	24.6722	25.0329	25.4001	24.9088	24.6536	24.2314	24.9623	24.7938	23.3347	23.6946	21.4757	21.7155	24.4716	24.5187	25.554	24.2444	24.6722	25.0329	25.4001	24.9088	24.6536	24.2314	24.9623	24.7938	NA	NA
Dons	2000	OTHER	11	0	0	0	0.981554	0.649704	1.91255	1	0	3.96558	2.45394	8.95559	0	0	1.35792	0.596219	2.54371	1.23142	-0.593585	NA	-0.419519	24.9694	25.8981	25.7685	25.8002	24.9601	24.3713	25.6479	24.858	23.151	23.5848	23.1309	22.7537	24.9094	25.0757	24.822	25.2443	24.9694	25.8981	25.7685	25.8002	24.9601	24.3713	25.6479	24.858	NA	NA
Xrcc6	2301	DNA_REPAIR	10	0	0	0	3.51552	0.544246	7.43347	0	0	3.70272	0.493915	8.03727	0	0	0.48879	0.217196	1.07305	1.0716	-0.857371	-0.550814	0.410733	29.4354	29.3407	29.3989	29.4148	28.8542	28.7958	28.7163	29.0464	28.7704	28.8427	29.0088	28.9922	29.2918	28.6685	29.6375	29.1231	29.4354	29.3407	29.3989	29.4148	28.8542	28.7958	28.7163	29.0464	28.7704	28.8427
Ci142	2303	DNA_REPAIR	10	0	0	0	0.717164	-0.68714	-1.47063	0	0	NA	0	NA	0	0	NA	0	NA	NA	0.0623762	-0.281379	NA	22.8696	23.1475	23.5293	23.4895	24.7273	22.6954	24.3303	24.0315	22.8031	22.5362	24.3163	24.1647	22.6949	24.0226	22.1188	22.4657	NA	NA	NA	NA	24.7273	NA	24.3303	24.0315	NA	NA
Nhej1	2304	DNA_REPAIR	10	0	0	0	NA	0	NA	0	0	NA	0	NA	0	1	3.80753	-1.74594	-8.39318	NA	-1.26664	NA	0.212012	22.5656	22.6361	23.0502	23.3747	23.5181	22.9943	23.0986	24.3161	22.69	23.6074	22.8562	22.3134	24.4692	24.8804	24.5883	24.6723	NA	NA	NA	NA	NA	NA	NA	24.3161	NA	NA
Fxl12	2306	DNA_REPAIR	10	0	0	0	0.899606	-0.912344	-1.77638	0	0	NA	0	NA	0	0	NA	0	NA	NA	-0.0314684	NA	0.358243	22.0978	23.0868	24.2752	23.3912	24.4383	23.9078	24.623	23.5312	23.3015	23.1659	22.9528	24.1344	22.2968	23.739	25.2982	24.0115	NA	NA	NA	NA	24.4383	23.9078	24.623	NA	NA	NA
Top2A	3000	OTHER	11	0	0	0	0.108361	0.0334659	0.293288	0	0	0.684069	0.0929999	1.41439	0	0	1.20472	-0.229005	-2.28449	-0.098624	0.128558	-0.626247	0.889692	30.8779	30.9209	31.04	31.0254	31.0744	30.6225	31.0761	30.9573	30.9594	30.9682	30.7759	30.7886	31.2592	31.0358	31.4267	31.0584	30.8779	30.9209	31.04	31.0254	31.0744	30.6225	31.0761	30.9573	30.9594	30.9682
Dnli1	3001	OTHER	11	0	0	0	1.31205	-0.247981	-2.46561	0	0	2.00632	-0.27381	-3.71972	0	0	1.60585	-0.28654	-2.97544	-1.16623	0.322229	0.567517	0.58179	26.7863	26.797	26.6898	26.9106	26.8157	27.2499	27.0876	27.0224	27.1667	27.1515	27.0453	26.9154	27.1817	26.8737	27.2542	27.0202	26.7863	26.797	26.6898	26.9106	26.8157	27.2499	27.0876	27.0224	27.1667	27.1515
Scai	3001	OTHER	11	0	0	0	1.95926	0.6008	3.6286	0	0	1.01592	0.468298	1.96962	0	0	0.886717	0.260441	1.75493	0.892565	-0.747946	-0.274966	0.331072	26.3026	26.5896	26.5028	26.2593	25.704	25.4742	26.1534	25.9195	25.3852	26.4316	25.8235	26.1408	26.1622	26.4036	26.2387	25.8081	26.3026	26.5896	26.5028	26.2593	25.704	25.4742	26.1534	25.9195	25.3852	26.4316
Tri25	3003	OTHER	11	0	0	0	3.17779	0.560801	6.43856	1	0	4.10641	0.701359	9.48433	0	0	3.4315	0.576446	7.17506	1.64422	-0.281	-0.693587	-0.2857	27.1506	27.3927	27.4059	27.279	26.7112	26.5839	26.8733	26.8167	26.6312	26.6516	26.4753	26.6648	26.7829	26.7421	26.8215	26.5759	27.1506	27.3927	27.4059	27.279	26.7112	26.5839	26.8733	26.8167	26.6312	26.6516
Brwd3	3004	OTHER	11	0	0	0	1.1606	0.538924	2.21059	0	0	0.901162	0.358389	1.77897	0	0	0.909739	0.358593	1.79323	1.06443	-0.681142	-0.156702	-0.198637	25.2686	25.0766	24.9939	24.5849	24.2623	24.0018	24.9037	24.6005	24.7316	24.494	24.3087	24.9561	24.3419	24.4514	24.7451	24.951	25.2686	25.0766	24.9939	24.5849	24.2623	24.0018	24.9037	24.6005	24.7316	24.494
Top2B	3005	OTHER	11	0	0	0	0.237391	0.424654	0.586523	0	0	1.33107	1.69971	2.49793	0	0	0.230279	0.376083	0.571419	0.170818	-0.0678633	NA	-0.51741	24.8614	24.9184	26.3593	23.1542	23.9684	23.796	25.078	24.7521	22.7774	23.6373	23.0758	23.0039	24.4389	24.3728	24.3595	24.6176	24.8614	24.9184	26.3593	NA	NA	23.796	25.078	24.7521	NA	NA
Pk3Ca		OTHER	11	0	0	1	5.69814	-8.37963	-17.8245	0	1	5.52478	-8.00209	-16.6577	0	0	NA	0	NA	NA	0.466854	-1.00648	NA	24.5105	23.5918	22.3893	24.0645	31.9365	31.7979	32.3222	32.0179	32.0806	31.5635	31.4594	31.4609	23.0247	23.9312	23.659	21.9514	NA	NA	NA	NA	31.9365	31.7979	32.3222	32.0179	32.0806	31.5635
Herc1		OTHER	11	0	0	0	1.65822	-7.59467	-3.0691	0	0	NA	0	NA	0	0	NA	0	NA	NA	0.180481	NA	NA	20.6762	22.1987	23.3382	23.5306	32.2508	32.5531	32.4434	22.8751	21.95	23.399	22.2589	22.4818	23.6222	23.831	23.5425	22.3769	NA	NA	NA	NA	32.2508	32.5531	32.4434	NA	NA	NA
Bre1B		OTHER	11	0	0	0	1.46762	-6.086	-2.73255	0	0	NA	0	NA	0	0	NA	0	NA	NA	-0.042446	NA	-0.74724	23.409	22.7608	24.205	22.998	31.5212	31.3034	22.8327	32.0595	24.1488	23.1799	22.5153	23.2337	31.2629	23.965	22.775	22.9635	NA	NA	NA	NA	31.5212	31.3034	NA	32.0595	NA	NA
Evl		OTHER	11	0	0	1	5.92165	-4.96041	-19.4462	0	0	NA	0	NA	0	0	NA	0	NA	NA	0.00897802	NA	NA	22.5558	22.3418	22.5835	23.3892	27.5815	27.4261	27.926	27.7784	22.9814	22.9843	22.5348	24.3303	23.2981	22.7535	23.3266	24.4073	NA	NA	NA	NA	27.5815	27.4261	27.926	27.7784	NA	NA
Ubp40		OTHER	11	0	0	1	6.39436	-4.80291	-23.3632	0	0	NA	0	NA	0	0	NA	0	NA	NA	-0.22696	-0.287416	NA	23.0873	23.0669	22.7092	22.878	27.4223	27.5894	28.2726	27.6688	22.9932	27.6092	27.6133	23.9364	23.9907	23.966	24.1281	23.1451	NA	NA	NA	NA	27.4223	27.5894	28.2726	27.6688	NA	27.6092
Vta1		OTHER	11	0	0	1	5.28225	-4.48024	-15.1479	0	1	5.09078	-4.22614	-14.0493	0	1	5.0945	-4.14667	-14.0699	NA	0.616701	-0.29002	-0.720867	23.1737	23.0611	23.5195	22.2487	27.3749	27.7972	27.2207	27.5313	27.259	27.1533	27.572	26.9234	27.1288	26.9258	27.4864	27.0487	NA	NA	NA	NA	27.3749	27.7972	27.2207	27.5313	27.259	27.1533
Mycbp		OTHER	11	0	0	1	4.06606	-4.22853	-9.33009	0	0	1.66183	-2.98797	-3.0756	0	1	2.60588	-3.12439	-4.98951	NA	0.723275	0.275421	-1.19269	22.9972	23.8447	23.6804	21.9867	26.9221	27.4176	27.7224	27.3611	27.0576	26.7534	27.1475	23.5025	25.5113	25.6876	26.252	27.5557	NA	NA	NA	NA	26.9221	27.4176	27.7224	27.3611	27.0576	26.7534
Tcf21		OTHER	11	0	0	0	1.67114	-4.05823	-3.09235	0	0	NA	0	NA	0	0	NA	0	NA	NA	-0.349829	NA	NA	22.6558	22.8809	22.6326	22.5112	27.9641	22.8062	27.8764	28.2669	22.7976	23.2087	23.4774	23.4501	23.6434	23.3512	23.2926	22.7543	NA	NA	NA	NA	27.9641	NA	27.8764	28.2669	NA	NA
Rab8A		OTHER	11	0	0	1	5.1424	-3.88706	-14.3378	0	1	4.55989	-3.40785	-11.3831	0	1	4.85228	-3.56722	-12.7863	NA	0.928835	-0.565541	-0.208334	23.2204	22.5126	23.6148	22.5547	26.816	26.9779	26.8737	26.7829	26.3617	26.0166	26.6273	26.5282	26.4304	26.6508	26.7027	26.3875	NA	NA	NA	NA	26.816	26.9779	26.8737	26.7829	26.3617	26.0166
Tfp11		OTHER	11	0	0	1	4.30831	-3.73081	-10.291	0	1	4.18568	-3.50227	-9.794	0	1	4.20031	-3.60755	-9.85216	NA	0.585366	-0.426625	-0.26574	23.4242	23.0094	22.4103	24.0531	27.0205	26.9092	26.6855	27.205	26.9283	26.4874	26.7562	26.7341	26.6088	26.8566	27.1582	26.7036	NA	NA	NA	NA	27.0205	26.9092	26.6855	27.205	26.9283	26.4874
Goga3		OTHER	11	0	0	1	4.22259	-3.49938	-9.94128	0	1	4.40674	-3.41334	-10.7063	0	1	4.43972	-3.60767	-10.8488	NA	0.0134811	-0.399965	0.0773538	22.6533	22.8742	23.7884	23.8117	26.8214	26.3308	27.2096	26.7633	26.9558	26.681	26.4653	26.6788	26.7075	26.6676	26.9119	27.2712	NA	NA	NA	NA	26.8214	26.3308	27.2096	26.7633	26.9558	26.681
Akt2A		OTHER	11	0	0	1	3.69242	-3.06227	-8.00303	0	1	4.3771	-3.57855	-10.5797	0	0	NA	0	NA	NA	-0.128828	0.65827	-0.595217	22.3942	23.1846	23.3911	22.1533	26.2042	26.2286	25.7152	25.2244	26.2386	26.7212	25.9943	26.4833	26.2713	23.3996	25.1724	23.4544	NA	NA	NA	NA	26.2042	26.2286	25.7152	25.2244	26.2386	26.7212
Tyw5		OTHER	11	0	0	0	0.901752	-2.85725	-1.77995	0	0	0.841251	-2.70057	-1.67914	0	0	0.890593	-2.83134	-1.76138	-0.115215	0.405303	-0.804707	-0.1339	29.6236	23.7358	24.2341	29.4318	29.716	29.7436	29.533	29.4616	29.766	29.2673	29.5316	29.2627	29.8998	29.4024	29.5592	29.4892	29.6236	NA	NA	29.4318	29.716	29.7436	29.533	29.4616	29.766	29.2673
Chsp1		OTHER	11	0	0	1	2.7048	-2.82277	-5.22151	0	0	2.40024	-2.46251	-4.52911	0	1	2.52356	-2.55259	-4.80177	NA	0.648171	-0.553199	-0.132552	24.3265	22.0709	22.984	24.1448	26.0274	26.4923	26.2815	26.0161	26.1349	25.7861	25.5265	25.9287	25.9767	25.7722	25.9461	26.0415	NA	NA	NA	NA	26.0274	26.4923	26.2815	26.0161	26.1349	25.7861
Ptrd1		OTHER	11	0	0	1	4.16837	-2.75984	-9.72561	0	0	NA	0	NA	0	0	NA	0	NA	NA	0.337597	NA	NA	23.4156	22.4095	23.1805	22.4886	25.6453	25.8021	25.8345	25.2517	23.9473	22.3364	22.5909	22.7497	23.6724	23.1576	22.8346	23.3393	NA	NA	NA	NA	25.6453	25.8021	25.8345	25.2517	NA	NA
Csn8		OTHER	11	0	0	0	1.8572	-2.73205	-3.43456	0	1	4.59257	-3.72467	-11.5325	0	0	NA	0	NA	NA	-0.00754704	-0.0714857	NA	22.4484	23.3423	22.4493	23.4695	23.4895	26.7295	25.8849	26.5338	27.1438	26.4759	26.4447	26.5438	23.657	23.2179	23.899	22.1866	NA	NA	NA	NA	NA	26.7295	25.8849	26.5338	27.1438	26.4759
Arp5		OTHER	11	0	0	1	3.03189	-2.72591	-6.04278	0	1	2.87311	-2.7437	-5.63324	0	0	NA	0	NA	NA	0.251269	-0.278926	-0.437121	23.5721	21.8427	23.2216	22.0212	25.3927	25.5351	25.0112	25.6223	24.9962	25.3347	26.0572	25.2443	25.2375	23.68	23.3331	23.2539	NA	NA	NA	NA	25.3927	25.5351	25.0112	25.6223	24.9962	25.3347
Ncoat		OTHER	11	0	0	1	3.67121	-2.62015	-7.93284	0	1	4.31184	-2.82492	-10.3057	0	0	NA	0	NA	NA	-0.416896	0.390987	NA	23.4589	23.1533	22.2825	23.3926	25.3246	26.0839	25.4171	25.9422	25.805	25.8564	25.9781	25.9474	22.2976	23.854	23.726	23.3785	NA	NA	NA	NA	25.3246	26.0839	25.4171	25.9422	25.805	25.8564
Sept15		OTHER	11	0	0	1	4.96643	-2.61195	-13.3768	0	1	3.62721	-2.70136	-7.78894	0	0	NA	0	NA	NA	0.199631	0.158588	-0.804021	22.9713	22.836	23.6075	23.2841	25.8553	25.8062	25.5267	25.9583	26.0423	25.2431	26.6342	25.5847	23.4439	25.1774	25.6379	22.9619	NA	NA	NA	NA	25.8553	25.8062	25.5267	25.9583	26.0423	25.2431
Cgl		OTHER	11	0	0	0	1.77388	-2.54621	-3.27958	0	0	1.63706	-2.46297	-3.03114	0	0	NA	0	NA	NA	0.108529	0.543862	NA	23.2871	22.9194	22.6726	22.8261	26.1087	26.3693	23.1821	26.23	25.8959	26.3088	26.3494	23.003	24.1906	23.6751	22.2417	23.9465	NA	NA	NA	NA	26.1087	26.3693	NA	26.23	25.8959	26.3088
Med16		OTHER	11	0	0	1	5.1973	-2.53492	-14.6508	0	0	NA	0	NA	0	1	5.41133	-2.67848	-15.9343	NA	-0.808952	NA	0.563897	23.4515	22.8423	23.2013	22.7441	25.4916	25.6152	25.7463	25.5258	23.3133	23.079	23.6861	22.9733	25.8365	25.6498	25.7101	25.7568	NA	NA	NA	NA	25.4916	25.6152	25.7463	25.5258	NA	NA
Tsc1		OTHER	11	0	0	0	1.57392	-2.49112	-2.91879	0	0	0.780981	-1.91227	-1.57825	0	0	NA	0	NA	-0.752539	0.0302636	0.391325	-0.471197	24.1919	26.4947	22.7536	23.2456	26.794	27.0512	26.1092	26.6958	26.8603	23.4475	27.1998	26.8274	26.5846	23.2776	23.7553	22.3888	NA	26.4947	NA	NA	26.794	27.0512	26.1092	26.6958	26.8603	NA
Scrn2		OTHER	11	0	0	1	3.80965	-2.47067	-8.40049	0	1	4.11683	-2.14811	-9.52455	0	1	3.63572	-2.12146	-7.81659	NA	0.722825	-0.377321	-0.775213	22.6727	23.1506	22.6107	22.1226	25.2863	25.5685	24.6129	24.9715	24.7521	24.6196	25.0113	24.766	24.5267	24.5641	24.6864	25.2653	NA	NA	NA	NA	25.2863	25.5685	24.6129	24.9715	24.7521	24.6196
Rpc7		OTHER	11	0	0	0	1.66648	-2.4379	-3.08395	0	0	NA	0	NA	0	0	NA	0	NA	-0.706265	0.229453	NA	NA	25.9403	23.0787	24.3519	22.7531	27.2083	26.407	26.5942	25.6663	22.1952	22.8278	24.6093	24.1909	22.8822	23.4324	22.8765	23.7673	25.9403	NA	NA	NA	27.2083	26.407	26.5942	25.6663	NA	NA
Tf3A		OTHER	11	0	0	0	2.37762	-2.40051	-4.48018	0	0	NA	0	NA	0	0	NA	0	NA	NA	0.0303583	NA	NA	21.9221	21.5868	23.5993	23.5781	24.9593	25.1794	25.074	25.0756	22.6372	21.4258	23.0103	23.2218	23.9732	23.3426	22.6826	24.566	NA	NA	NA	NA	24.9593	25.1794	25.074	25.0756	NA	NA
Va0D1		OTHER	11	0	0	0	2.28067	-2.38025	-4.27399	0	0	2.38429	-3.05786	-4.49458	0	0	NA	0	NA	NA	-0.59595	0.523302	NA	23.2611	22.3711	23.0969	24.939	25.5642	26.1485	25.7387	25.7376	25.5399	26.093	27.3886	26.8778	22.2581	23.316	23.2658	23.107	NA	NA	NA	NA	25.5642	26.1485	25.7387	25.7376	25.5399	26.093
Ndl1A		OTHER	11	0	0	1	3.09311	-2.31554	-6.20652	0	0	NA	0	NA	0	1	2.61956	-2.367	-5.02116	NA	-0.28288	0.282421	0.432958	23.2991	24.2635	22.8452	23.0279	25.288	25.533	25.6502	26.2267	22.895	22.5556	25.4604	26.3013	24.7016	25.9424	26.2863	25.9734	NA	NA	NA	NA	25.288	25.533	25.6502	26.2267	NA	NA
Snr27		OTHER	11	0	0	1	5.06824	-2.30609	-13.9251	0	0	1.59394	-1.80852	-2.95426	0	0	NA	0	NA	NA	-0.471053	0.632356	NA	23.8657	23.3173	23.2703	23.4343	25.6559	25.646	25.7578	26.0524	23.5307	25.9596	25.5155	26.116	24.3218	23.4232	23.1575	22.2248	NA	NA	NA	NA	25.6559	25.646	25.7578	26.0524	NA	25.9596
Ki20B		OTHER	11	0	0	1	4.02258	-2.30019	-9.16635	0	1	3.74396	-2.53899	-8.17574	0	0	1.15791	-1.72729	-2.20609	NA	-0.699111	0.284727	0.112538	23.7044	22.7565	22.7735	23.0882	25.2553	25.719	25.1899	25.3592	26.1598	25.1175	25.7104	25.491	25.4336	25.5493	22.5604	25.6884	NA	NA	NA	NA	25.2553	25.719	25.1899	25.3592	26.1598	25.1175
Larp7		OTHER	11	0	0	0	1.94566	-2.29426	-3.60247	0	0	NA	0	NA	0	0	NA	0	NA	NA	-0.529617	NA	0.380244	22.4795	23.7489	22.8273	22.9081	25.8174	23.5695	26.0645	25.6895	23.6167	22.5462	22.6746	23.9532	23.6493	22.9933	25.9377	25.959	NA	NA	NA	NA	25.8174	NA	26.0645	25.6895	NA	NA
Exos2		OTHER	11	0	0	1	2.89804	-2.27641	-5.69617	0	0	NA	0	NA	0	0	1.34018	-1.73375	-2.51345	NA	0.149947	0.565627	-0.349814	23.6044	23.7824	22.5132	22.2341	25.3666	25.4845	25.0216	25.3669	25.4806	23.295	25.3744	23.8952	25.4662	23.0598	25.2938	25.2492	NA	NA	NA	NA	25.3666	25.4845	25.0216	25.3669	25.4806	NA
Ntf2		OTHER	11	0	0	0	2.49722	-2.23806	-4.7427	0	0	1.32977	-2.27524	-2.49572	0	0	NA	0	NA	NA	-0.808307	1.03369	NA	23.177	23.1601	23.5182	21.9013	24.8244	24.9366	26.1048	24.843	22.9147	26.3297	26.5882	25.0249	23.4257	21.6609	23.1592	23.7645	NA	NA	NA	NA	24.8244	24.9366	26.1048	24.843	NA	26.3297
P5I11		OTHER	11	0	0	0	2.15138	-2.21878	-4.00769	0	0	1.25877	-1.97208	-2.37545	0	0	NA	0	NA	NA	-0.105526	-0.773281	NA	22.0264	23.1924	23.0346	21.5502	25.0239	24.8945	25.2324	23.528	22.4098	24.7185	25.9036	24.6601	22.9215	23.2302	23.6849	23.9751	NA	NA	NA	NA	25.0239	24.8945	25.2324	NA	NA	24.7185
Tiprl		OTHER	11	0	0	1	3.76573	-2.16678	-8.24965	0	0	NA	0	NA	0	0	NA	0	NA	NA	-0.115793	NA	NA	23.2015	23.4397	22.7582	22.7082	24.9497	25.6664	25.3477	24.811	23.9047	22.5827	22.4886	21.777	23.2359	23.5447	21.1692	22.3317	NA	NA	NA	NA	24.9497	25.6664	25.3477	24.811	NA	NA
Galt2		OTHER	11	0	0	0	1.42196	-2.14359	-2.65356	0	0	NA	0	NA	0	0	NA	0	NA	NA	-0.0542877	0.196554	NA	22.6566	22.2756	23.1328	22.398	25.6347	25.5598	22.4069	25.436	22.521	22.5919	25.8904	25.3355	22.4737	23.023	23.1461	23.5183	NA	NA	NA	NA	25.6347	25.5598	NA	25.436	NA	NA
Catd		OTHER	11	0	0	0	1.89201	-2.12295	-3.50021	0	0	NA	0	NA	0	0	NA	0	NA	NA	-0.467156	NA	NA	22.7847	23.088	24.1553	23.5152	26.3361	25.8419	25.8997	23.9573	23.139	24.0273	22.27	22.9958	23.2444	23.1475	22.9907	21.7452	NA	NA	NA	NA	26.3361	25.8419	25.8997	NA	NA	NA
Vps18		OTHER	11	0	0	1	2.6742	-2.07894	-5.14896	0	1	2.49902	-2.04991	-4.74672	0	0	NA	0	NA	NA	-0.155703	-0.0219397	0.0133607	22.2535	23.2505	23.6244	21.95	24.7519	25.0428	24.8465	24.753	24.5923	24.474	25.0667	25.145	23.1256	22.3192	24.8374	24.4369	NA	NA	NA	NA	24.7519	25.0428	24.8465	24.753	24.5923	24.474
Rlf		OTHER	11	0	0	1	4.55382	-2.0738	-11.3555	0	1	3.89823	-1.69764	-8.71201	0	1	4.07766	-1.8358	-9.3742	NA	0.772072	-0.447397	-0.168646	22.8807	23.3627	23.4243	22.8069	25.1399	24.9929	25.221	25.4161	24.7944	25.0027	24.5103	24.9577	24.6878	25.2387	24.9721	24.9192	NA	NA	NA	NA	25.1399	24.9929	25.221	25.4161	24.7944	25.0027
Hgs		OTHER	11	0	0	1	2.95391	-2.05699	-5.839	0	0	2.40559	-1.66722	-4.54075	0	1	2.50317	-1.86867	-4.756	-2.22843	0.632875	-0.2138	0.177976	24.3307	23.5155	22.8328	22.929	25.4699	25.6557	25.4093	25.3011	25.3076	24.7463	25.234	24.9889	25.7262	24.8299	25.3809	25.1457	24.3307	NA	NA	NA	25.4699	25.6557	25.4093	25.3011	25.3076	24.7463
Atla3		OTHER	11	0	0	0	1.87154	-2.03658	-3.46154	0	0	1.75381	-2.09382	-3.24268	0	0	NA	0	NA	-1.00945	0.17313	-0.00564975	-0.701121	22.2622	23.4795	25.0041	22.9279	25.3142	25.6325	25.3801	25.4932	25.5568	25.1858	26.2694	25.037	25.1286	25.1051	23.577	22.3367	NA	NA	25.0041	NA	25.3142	25.6325	25.3801	25.4932	25.5568	25.1858
Arch		OTHER	11	0	0	1	3.76511	-2.02415	-8.24753	0	0	NA	0	NA	0	0	NA	0	NA	NA	-0.0984583	0.344061	NA	23.3804	22.4907	22.7322	23.1407	25.2557	25.1308	24.6309	24.8232	23.3641	23.0994	25.0789	25.0778	24.2686	24.3199	23.5095	24.2624	NA	NA	NA	NA	25.2557	25.1308	24.6309	24.8232	NA	NA
Pth2		OTHER	11	0	0	0	1.10907	-2.00139	-2.12456	0	0	NA	0	NA	0	0	2.0676	-2.78605	-3.84003	NA	0.0962132	-0.228613	0.103283	23.6676	23.6175	24.5627	21.8212	26.7148	25.4556	23.3174	26.1868	26.0008	24.3019	25.9606	22.5888	26.7429	25.2811	27.1495	25.6397	NA	NA	NA	NA	26.7148	25.4556	NA	26.1868	26.0008	NA
Ks6B1		OTHER	11	0	0	0	2.2575	-1.99722	-4.22556	0	0	0.758286	-1.21439	-1.54009	0	0	NA	0	NA	-1.78731	0.709244	-0.200053	NA	23.1172	22.3694	22.5604	24.3901	24.7373	25.3108	25.1904	25.1874	24.7578	24.898	25.224	22.4149	23.4057	23.9924	23.7387	23.6556	NA	NA	NA	24.3901	24.7373	25.3108	25.1904	25.1874	24.7578	24.898
Armc6		OTHER	11	0	0	1	3.74157	-1.98291	-8.16765	0	0	1.27341	-1.60205	-2.40016	0	0	NA	0	NA	NA	-0.531329	0.489991	NA	22.5839	22.9685	23.0075	22.0647	24.4473	24.924	24.5257	24.6593	22.4135	24.5308	25.2137	24.8748	24.4389	23.3751	22.1558	23.4967	NA	NA	NA	NA	24.4473	24.924	24.5257	24.6593	NA	24.5308
Ykt6B		OTHER	11	0	0	1	3.65116	-1.9614	-7.86701	0	1	3.75891	-2.16585	-8.22642	0	0	1.4044	-1.63794	-2.62334	NA	-0.652039	0.404463	0.777851	23.7473	23.386	23.287	22.6565	25.125	25.3079	25.0098	25.4797	25.1019	25.5963	25.6972	25.3449	23.1849	25.5604	25.6604	25.2229	NA	NA	NA	NA	25.125	25.3079	25.0098	25.4797	25.1019	25.5963
Phlp		OTHER	11	0	0	1	3.96696	-1.93756	-8.96062	0	0	NA	0	NA	0	0	NA	0	NA	NA	-0.43152	NA	NA	22.3484	22.876	22.7245	23.2287	24.5881	25.0763	24.6676	24.5958	22.9824	24.4088	23.4373	21.6224	24.6688	23.1631	23.2199	23.5251	NA	NA	NA	NA	24.5881	25.0763	24.6676	24.5958	NA	NA
Ak1C3		OTHER	11	0	0	1	4.53123	-1.92269	-11.2535	0	0	NA	0	NA	0	0	NA	0	NA	NA	-0.21505	NA	NA	22.7544	23.1979	23.0626	22.502	24.75	24.994	24.7944	24.6693	22.9166	23.6827	23.5382	23.4055	21.7276	24.0433	23.0906	23.1359	NA	NA	NA	NA	24.75	24.994	24.7944	24.6693	NA	NA
Med15		OTHER	11	0	0	1	4.46449	-1.92044	-10.9571	0	0	NA	0	NA	0	1	2.37758	-1.61761	-4.4801	NA	0.188778	NA	0.0645356	23.1807	23.2424	23.4299	22.6959	24.9004	25.1472	24.9497	25.2334	22.8841	22.3741	23.4154	24.3024	23.9774	25.5083	24.9888	24.5448	NA	NA	NA	NA	24.9004	25.1472	24.9497	25.2334	NA	NA
Dad1		OTHER	11	0	0	1	3.06628	-1.9041	-6.13434	0	1	2.53559	-2.13335	-4.82892	0	1	3.02982	-1.9021	-6.03731	NA	-0.258527	0.7417	-0.193899	23.1955	22.7995	24.1661	23.0359	25.098	25.2638	25.0539	25.3977	25.6134	24.5332	26.0756	25.5083	25.3369	25.0033	25.0741	25.3912	NA	NA	NA	NA	25.098	25.2638	25.0539	25.3977	25.6134	24.5332
Zw10		OTHER	11	0	0	1	2.98653	-1.89789	-5.9236	0	1	3.3361	-2.56871	-6.89059	0	1	3.24674	-2.16575	-6.63246	NA	-0.728847	0.699039	-0.194515	23.0013	24.2756	24.306	23.5637	25.6827	25.801	25.4922	25.7622	26.2296	25.9727	26.9265	26.2927	25.9462	25.9019	25.757	26.2044	NA	NA	NA	NA	25.6827	25.801	25.4922	25.7622	26.2296	25.9727
Narfl		OTHER	11	0	0	0	1.56709	-1.88254	-2.90671	0	0	NA	0	NA	0	0	NA	0	NA	NA	0.472744	NA	NA	23.6333	23.7271	23.5453	22.4794	25.0993	26.0288	26.1453	23.6419	24.4067	22.0261	24.322	23.3955	24.0648	23.1514	23.3388	22.9579	NA	NA	NA	NA	25.0993	26.0288	26.1453	NA	NA	NA
Kdsr		OTHER	11	0	0	0	1.3283	-1.88021	-2.49322	0	0	NA	0	NA	0	0	NA	0	NA	0.441534	0.705627	-1.24009	-1.00194	22.8955	25.451	21.9764	23.9684	25.4466	25.6282	25.159	25.5785	24.1394	24.2506	23.4783	25.0596	22.0989	22.3222	25.115	23.7147	NA	25.451	NA	NA	25.4466	25.6282	25.159	25.5785	NA	NA
Rbm12		OTHER	11	0	0	1	2.93382	-1.87428	-5.78733	0	0	NA	0	NA	0	0	NA	0	NA	NA	0.0112954	NA	NA	24.3699	23.6034	23.3491	22.9394	25.3207	25.1709	25.7032	25.5642	23.7192	23.2642	24.2536	22.8053	22.4621	22.7187	24.2053	22.5909	NA	NA	NA	NA	25.3207	25.1709	25.7032	25.5642	NA	NA
Zo3		OTHER	11	0	0	0	2.42738	-1.85416	-4.58826	0	0	2.32214	-1.64083	-4.36148	0	1	2.53707	-1.95709	-4.83227	NA	0.156187	-0.307681	0.674665	22.8761	22.4734	24.0804	22.6623	24.5198	25.1639	25.2086	24.6166	24.3667	24.7976	24.6869	24.8043	25.017	25.0941	25.3352	24.4742	NA	NA	NA	NA	24.5198	25.1639	25.2086	24.6166	24.3667	24.7976
Wdr47		OTHER	11	0	0	0	0.570734	-1.84899	-1.21869	0	0	0.300406	-1.46756	-0.716305	0	0	1.27733	-3.8019	-2.40678	-0.259966	-0.907759	-0.00676486	1.08184	27.507	22.3202	28.7111	23.7672	27.4369	27.0737	27.5224	27.6685	28.6934	22.9067	28.2205	28.3551	28.9771	30.3755	29.8486	28.3119	27.507	NA	28.7111	NA	27.4369	27.0737	27.5224	27.6685	28.6934	NA
Nip7		OTHER	11	0	0	1	4.54246	-1.82632	-11.3041	0	1	3.24042	-1.77309	-6.6145	0	0	0.886086	-1.37811	-1.75388	NA	-0.280946	-0.57297	0.560504	23.2778	23.5898	23.7675	23.7527	25.7117	25.2868	25.1979	25.4968	24.8773	25.3846	25.1911	26.0273	25.5209	26.0242	25.6913	22.6638	NA	NA	NA	NA	25.7117	25.2868	25.1979	25.4968	24.8773	25.3846
Glna		OTHER	11	0	0	1	3.1833	-1.80907	-6.45387	0	1	3.20171	-1.96386	-6.50532	0	0	NA	0	NA	NA	-0.190642	0.266253	-0.509758	22.1755	22.6301	23.4496	23.0091	24.7812	24.6648	24.4429	24.6117	25.1051	24.5534	24.8858	24.5754	23.549	24.4644	24.683	22.5963	NA	NA	NA	NA	24.7812	24.6648	24.4429	24.6117	25.1051	24.5534
Vps39		OTHER	11	0	0	0	2.4211	-1.80637	-4.57455	0	0	NA	0	NA	0	0	NA	0	NA	NA	-0.0378605	0.292838	NA	24.3772	23.6668	22.5523	23.6307	25.5814	25.2915	25.5223	25.0574	23.7604	22.4158	26.0875	24.9929	24.4599	22.908	22.424	23.4775	NA	NA	NA	NA	25.5814	25.2915	25.5223	25.0574	NA	NA
Rpf2		OTHER	11	0	0	0	1.49818	-1.77207	-2.78574	0	0	1.35191	-1.55369	-2.53345	0	0	NA	0	NA	0.0651889	0.551209	0.316251	-2.25581	23.1024	24.668	21.7791	22.9305	24.356	24.678	25.3409	25.1933	24.2167	24.7742	24.8655	24.8383	22.1832	23.6813	23.3894	22.2099	NA	24.668	NA	NA	24.356	24.678	25.3409	25.1933	24.2167	24.7742
Tm9S2		OTHER	11	0	0	0	2.19115	-1.71871	-4.08859	0	1	2.53308	-1.90371	-4.82324	0	0	1.00903	-1.24281	-1.95818	NA	-0.146785	0.216283	-0.516844	23.1835	21.6992	23.22	22.2021	24.6374	24.5921	23.8805	24.0696	24.5598	24.2727	24.7881	24.299	24.5182	24.2299	22.2976	24.2304	NA	NA	NA	NA	24.6374	24.5921	23.8805	24.0696	24.5598	24.2727
Ppil1		OTHER	11	0	0	0	0.651734	-1.70477	-1.3591	0	0	0.580217	-1.55479	-1.23529	0	0	0.530047	-1.43421	-1.14691	-0.563291	0.668266	-0.171363	-0.363457	26.8848	22.2154	27.3022	27.3967	27.7586	27.9064	27.494	27.4592	27.9412	27.3839	27.4267	27.2665	27.3386	27.5104	27.3709	27.316	26.8848	NA	27.3022	27.3967	27.7586	27.9064	27.494	27.4592	27.9412	27.3839
Ttc5		OTHER	11	0	0	1	2.65959	-1.68803	-5.11459	0	0	NA	0	NA	0	0	NA	0	NA	NA	-0.426835	NA	NA	21.8256	22.9933	23.1278	22.8541	24.204	24.8188	24.2558	24.2743	22.8366	22.546	22.0263	23.8006	22.9962	23.1104	23.0638	23.3353	NA	NA	NA	NA	24.204	24.8188	24.2558	24.2743	NA	NA
Scfd1		OTHER	11	0	0	0	2.37666	-1.68293	-4.4781	0	0	1.46482	-1.62491	-2.7277	0	0	NA	0	NA	NA	-0.301494	-0.423542	NA	22.471	22.6392	24.1205	23.0849	24.6189	24.8736	24.8597	24.695	23.5414	24.7217	25.8256	24.7265	23.0767	23.046	23.6208	23.0899	NA	NA	NA	NA	24.6189	24.8736	24.8597	24.695	NA	24.7217
Ralbb		OTHER	11	0	0	0	1.49251	-1.67846	-2.77585	0	1	4.20559	-2.35758	-9.87318	0	1	5.49898	-2.658	-16.4904	NA	-0.262536	-0.0463603	0.49646	23.2295	23.1043	23.5104	22.8348	25.4783	25.992	24.6218	23.3007	25.807	25.0767	25.8888	25.337	25.8624	26.0326	25.7519	25.6642	NA	NA	NA	NA	25.4783	25.992	24.6218	NA	25.807	25.0767
Tssc4		OTHER	11	0	0	0	1.05458	-1.66721	-2.03386	0	0	1.0062	-1.59156	-1.95348	0	0	0.583533	-1.11104	-1.24108	-0.676972	0.446257	0.0827641	-0.128567	25.6087	23.0395	25.4383	22.551	25.9148	26.2866	25.3107	25.7942	25.3225	25.835	26.1865	25.6597	25.6851	25.7818	25.5748	24.0399	25.6087	NA	25.4383	NA	25.9148	26.2866	25.3107	25.7942	25.3225	25.835
Sds3		OTHER	11	0	0	0	2.01375	-1.63954	-3.73421	0	0	NA	0	NA	0	0	2.09896	-1.83157	-3.90235	NA	-0.588747	-0.540716	0.633259	21.6857	23.0842	23.0388	23.7549	24.5941	24.497	24.3581	24.6725	24.5613	22.7881	22.891	24.6447	24.751	24.2306	25.0868	24.8214	NA	NA	NA	NA	24.5941	24.497	NA	24.6725	24.5613	NA
Lrrf1		OTHER	11	0	0	0	2.07884	-1.60926	-3.86232	0	0	2.07253	-1.69844	-3.8498	0	0	NA	0	NA	NA	-0.271862	-0.0964248	NA	22.9189	22.8957	23.6374	22.3279	24.8456	24.957	23.6023	24.8121	24.6104	23.7038	24.8898	25.3697	24.7335	24.3592	23.7486	23.45	NA	NA	NA	NA	24.8456	24.957	NA	24.8121	24.6104	NA
Pmm2		OTHER	11	0	0	1	3.22841	-1.56889	-6.58047	0	1	2.76581	-0.994118	-5.3682	0	0	NA	0	NA	NA	0.817403	-0.682244	NA	23.7871	24.0393	23.614	23.5208	25.4355	25.7228	24.7281	25.3503	25.0802	24.5628	24.8613	24.4333	22.2769	23.3052	23.3234	23.0584	NA	NA	NA	NA	25.4355	25.7228	24.7281	25.3503	25.0802	24.5628
Mob1A		OTHER	11	0	0	0	0.761256	-1.56072	-1.54509	0	0	0.125116	-0.41258	-0.334071	0	0	0.692741	-1.43138	-1.42916	-0.930454	0.7466	-0.299605	0.434243	26.4182	26.3181	26.1036	22.2916	26.6079	26.5779	27.0241	27.1645	26.1871	26.5054	23.5321	26.5572	26.7577	26.8667	26.6889	26.5438	26.4182	26.3181	26.1036	NA	26.6079	26.5779	27.0241	27.1645	26.1871	26.5054
Rwdd1		OTHER	11	0	0	0	0.682752	-1.54289	-1.41215	0	0	1.17914	2.59464	2.24161	0	0	0.189681	-0.59766	-0.483127	-0.915859	0.591584	NA	-0.527574	26.6871	26.3678	22.1675	26.471	26.8611	27.2828	26.8173	26.9038	22.0583	22.2375	23.6094	23.4096	26.443	26.577	26.7991	24.2649	26.6871	26.3678	NA	26.471	26.8611	27.2828	26.8173	26.9038	NA	NA
Vps41		OTHER	11	0	0	0	1.50274	-1.5411	-2.79369	0	1	3.817	-2.51816	-8.42599	0	0	NA	0	NA	NA	-0.597662	0.411415	NA	23.0444	23.0978	23.2655	23.1492	23.0941	25.6021	25.1509	24.8742	24.9469	25.4573	26.3194	25.906	22.6527	22.8119	22.9948	23.0095	NA	NA	NA	NA	NA	25.6021	25.1509	24.8742	24.9469	25.4573
M18Bp		OTHER	11	0	0	0	1.40709	-1.53451	-2.62797	0	1	2.90154	-1.92412	-5.70503	0	0	NA	0	NA	NA	0.372712	-0.315335	0.969709	23.3257	23.6955	22.4145	22.4445	25.0198	23.0461	24.8857	25.0666	24.7723	25.0951	24.6688	25.0405	23.1945	22.6337	25.1183	23.0837	NA	NA	NA	NA	25.0198	NA	24.8857	25.0666	24.7723	25.0951
Comd4		OTHER	11	0	0	0	1.36091	-1.50929	-2.54882	0	0	NA	0	NA	0	0	NA	0	NA	NA	-0.257852	NA	NA	23.205	24.5701	23.1392	22.3207	25.0352	25.3616	23.7416	25.1337	22.3666	23.5087	23.1433	22.7929	23.5199	23.1836	22.3721	22.3244	NA	NA	NA	NA	25.0352	25.3616	NA	25.1337	NA	NA
Sin1		OTHER	11	0	0	0	0.514565	-1.50354	-1.11933	0	0	NA	0	NA	0	0	0.174491	-0.769095	-0.449096	1.12889	-0.591139	NA	-0.0415506	27.0201	27.4799	21.8626	23.7554	26.5466	26.6294	26.3862	26.57	24.1746	22.991	23.2603	24.1302	26.4001	26.7793	22.6624	27.3526	27.0201	27.4799	NA	NA	26.5466	26.6294	26.3862	26.57	NA	NA
Uba3		OTHER	11	0	0	0	0.740332	-1.50239	-1.50982	0	0	0.354298	-0.855802	-0.822426	0	0	0.335815	1.03501	0.786472	-0.080281	0.75178	-0.196537	0.599144	23.0086	27.274	27.036	26.3863	27.4886	27.6317	27.174	27.4202	27.3096	27.084	26.8711	25.8634	23.5412	27.3777	23.899	24.747	NA	27.274	27.036	26.3863	27.4886	27.6317	27.174	27.4202	27.3096	27.084
Senp3		OTHER	11	0	0	0	1.90719	-1.49851	-3.52902	0	0	0.922646	-1.24776	-1.81469	0	0	NA	0	NA	NA	0.154864	0.508837	NA	22.8042	23.4059	23.9691	22.2754	25.0113	24.209	24.9503	24.2778	24.898	22.6187	25.0167	24.9122	23.8633	22.7232	23.4869	23.2337	NA	NA	NA	NA	25.0113	24.209	24.9503	24.2778	24.898	22.6187
Cdca3		OTHER	11	0	0	0	2.10381	-1.49648	-3.91203	0	0	0.713447	-0.679965	-1.46433	0	0	1.81876	-1.26033	-3.3627	NA	0.641112	-0.769046	-0.223202	23.5808	22.1408	22.0075	22.3522	24.0741	24.3502	23.8726	23.7702	22.343	23.3086	23.5616	23.5879	24.0668	23.7879	23.6541	23.6138	NA	NA	NA	NA	24.0741	24.3502	23.8726	23.7702	NA	23.3086
Tcrg1		OTHER	11	0	0	0	2.29998	-1.48531	-4.31461	0	1	2.53021	-1.649	-4.81676	0	0	NA	0	NA	NA	-0.0950825	0.811037	-0.247001	24.4192	23.2824	24.159	23.1434	25.1718	25.3784	25.5082	24.8869	25.0086	25.518	25.5438	25.5297	24.9268	22.2248	25.5401	22.9215	NA	NA	NA	NA	25.1718	25.3784	25.5082	24.8869	25.0086	25.518
Tmm43		OTHER	11	0	0	0	1.29545	-1.48233	-2.43746	0	0	1.27058	-1.45743	-2.39538	0	0	NA	0	NA	2.04832	-0.109614	-0.134556	NA	23.3758	25.4807	22.991	22.906	25.2672	25.0581	25.1185	25.239	25.1591	24.9946	25.2381	25.1914	22.9658	23.5767	22.8217	23.7622	NA	25.4807	NA	NA	25.2672	25.0581	25.1185	25.239	25.1591	24.9946
Cb076		OTHER	11	0	0	0	1.26432	-1.4681	-2.38481	0	0	NA	0	NA	0	0	NA	0	NA	NA	0.381391	NA	NA	23.4683	22.9897	22.5676	22.5261	25.0551	25.197	22.6957	24.4762	22.857	22.6364	22.0076	22.3885	23.744	24.382	23.6614	23.1441	NA	NA	NA	NA	25.0551	25.197	NA	24.4762	NA	NA
S61A1		OTHER	11	0	0	0	1.17935	-1.46762	-2.24197	0	0	1.6951	-2.19233	-3.13566	0	0	1.09957	-1.30247	-2.10873	-0.863642	-0.453262	0.678698	-0.435983	23.1487	25.5227	23.4969	25.2731	25.5412	26.5516	25.4623	25.7568	26.4184	25.9641	27.5632	26.2651	25.4649	25.8946	25.4375	25.8543	NA	25.5227	NA	25.2731	25.5412	26.5516	25.4623	25.7568	26.4184	25.9641
Cog4		OTHER	11	0	0	1	3.18785	-1.46123	-6.46655	0	0	NA	0	NA	0	0	NA	0	NA	NA	-0.30626	0.249177	NA	23.1185	22.8132	23.58	22.8489	24.5088	24.4777	24.9435	24.2756	22.878	23.3402	25.0289	24.3131	23.9241	23.6103	22.5972	22.306	NA	NA	NA	NA	24.5088	24.4777	24.9435	24.2756	NA	NA
Tia1		OTHER	11	0	0	0	0.749072	-1.44948	-1.52456	0	0	0.688426	-1.30059	-1.42182	0	0	0.778236	-1.44448	-1.57364	0.201157	0.243472	-0.350388	0.0184384	22.9101	23.4769	25.4995	26.8538	26.2292	26.7291	26.1577	25.4222	25.9483	25.8396	26.1887	25.9661	26.368	26.2471	25.9607	25.9423	NA	NA	25.4995	26.8538	26.2292	26.7291	26.1577	25.4222	25.9483	25.8396
Ts31A		OTHER	11	0	0	0	1.68883	-1.44819	-3.1243	0	0	NA	0	NA	0	0	NA	0	NA	NA	0.560601	NA	NA	23.1022	23.2774	22.7311	23.0157	24.3731	25.1562	23.2486	25.1413	22.7427	23.1872	22.8301	22.0652	22.6354	23.3563	23.1423	22.8914	NA	NA	NA	NA	24.3731	25.1562	NA	25.1413	NA	NA
Papog		OTHER	11	0	0	0	1.51093	-1.44573	-2.808	0	0	1.32657	-1.3904	-2.49027	0	0	1.7886	-1.73647	-3.30674	-0.0808908	-0.188329	-0.307809	0.476941	22.6208	22.4525	22.906	24.6545	24.7362	24.7669	24.41	24.5037	23.9792	24.3936	25.0532	24.7694	24.637	24.8066	24.8611	25.275	NA	NA	NA	24.6545	24.7362	24.7669	24.41	24.5037	23.9792	24.3936
Folr1		OTHER	11	0	0	0	2.11654	-1.42999	-3.93752	0	0	1.6542	-1.21795	-3.06188	0	0	NA	0	NA	-1.46381	0.448625	-0.681074	1.28909	24.2845	23.5954	23.0596	22.6012	24.8161	24.7373	24.861	24.8461	24.4569	24.5595	24.3213	25.0748	23.4272	25.0714	22.8295	23.5998	24.2845	NA	NA	NA	24.8161	24.7373	24.861	24.8461	24.4569	24.5595
Ywrd		OTHER	11	0	0	1	3.01096	-1.41676	-5.98757	0	0	NA	0	NA	0	0	NA	0	NA	NA	-0.0444416	-0.929628	NA	23.1502	23.3261	23.7468	22.8371	24.5124	25.076	24.6925	24.4463	23.5446	22.2787	24.3489	23.0687	23.0999	23.0402	23.4899	23.26	NA	NA	NA	NA	24.5124	25.076	24.6925	24.4463	NA	NA
Glmn		OTHER	11	0	0	0	2.32264	-1.41663	-4.36255	0	0	NA	0	NA	0	0	NA	0	NA	NA	-0.13075	NA	NA	23.2946	22.8585	24.0772	22.7271	24.4292	24.7211	24.5318	24.9418	23.3346	23.273	23.791	22.6571	23.6579	22.962	23.5913	23.1508	NA	NA	NA	NA	24.4292	24.7211	24.5318	24.9418	NA	NA
Ncoa5		OTHER	11	0	0	0	1.87045	-1.41371	-3.45949	0	0	NA	0	NA	0	1	2.3927	-1.84679	-4.51278	NA	-0.847365	0.37592	0.591554	24.1194	23.2975	23.6562	22.2732	24.6347	24.4956	25.006	24.8648	25.2109	23.5349	24.1515	24.9936	25.4548	25.2939	25.0349	24.9499	NA	NA	NA	NA	24.6347	24.4956	25.006	24.8648	25.2109	NA
Dvr1		OTHER	11	0	0	0	0.883425	-1.40367	-1.74945	0	0	NA	0	NA	0	0	NA	0	NA	-0.209114	0.487185	0.595588	-0.767005	23.1197	25.1534	22.1869	25.4281	25.6434	25.3407	25.5726	24.9461	25.4825	22.8484	24.0091	23.2982	25.1578	23.2928	22.1042	23.1495	NA	25.1534	NA	25.4281	25.6434	25.3407	25.5726	24.9461	25.4825	NA
Bub1B		OTHER	11	0	0	1	2.58537	-1.37694	-4.9423	0	1	2.74586	-1.75254	-5.31991	0	0	NA	0	NA	NA	-0.535595	0.908345	NA	22.2835	23.224	22.9165	23.5496	24.1922	24.5283	24.4124	24.3484	24.2201	24.7211	25.0445	24.998	22.9777	24.1659	23.293	24.3725	NA	NA	NA	NA	24.1922	24.5283	24.4124	24.3484	24.2201	24.7211
Hop2		DNA_REPAIR	10	0	0	0	0.731483	-1.37149	-1.49487	0	0	1.05127	-1.81199	-2.02836	0	0	0.999031	-1.75559	-1.94157	-0.278175	-0.354275	0.595943	0.339855	23.1212	22.9777	26.2395	26.0327	26.2925	25.3406	26.0867	26.1372	26.3076	26.3897	26.4843	26.4374	26.5534	26.0878	26.641	26.1111	NA	NA	26.2395	26.0327	26.2925	25.3406	26.0867	26.1372	26.3076	26.3897
Atpd		OTHER	11	0	0	0	0.883668	-1.36301	-1.74985	0	0	NA	0	NA	0	0	NA	0	NA	NA	0.0951362	NA	NA	24.5908	23.9024	21.9303	22.2022	25.0737	23.2295	24.9619	24.8126	24.1894	23.4775	23.8112	23.858	23.5592	22.3721	22.8622	24.0592	NA	NA	NA	NA	25.0737	NA	24.9619	24.8126	NA	NA
Ms18B		OTHER	11	0	0	0	1.00227	-1.3562	-1.94695	0	0	0.928259	-1.17806	-1.82402	0	0	0.893149	-1.16903	-1.76564	-0.448606	-0.386622	-0.352759	0.472844	22.6104	22.9399	24.8311	24.9992	25.0134	24.8673	26.13	24.7947	24.8534	24.6934	25.4912	25.0548	25.4893	25.2897	24.7599	24.5179	NA	NA	24.8311	24.9992	25.0134	24.8673	26.13	24.7947	24.8534	24.6934
Optn		OTHER	11	0	0	0	2.50534	-1.34726	-4.76086	0	0	NA	0	NA	0	0	NA	0	NA	NA	-0.397081	NA	NA	22.7542	22.6632	22.4105	21.6332	23.5705	24.0757	23.5455	23.6585	23.7952	24.3326	23.6733	22.1814	22.4687	24.6659	22.1853	23.1025	NA	NA	NA	NA	23.5705	24.0757	23.5455	23.6585	NA	NA
Comd7		OTHER	11	0	0	0	1.83641	-1.34601	-3.39562	0	1	3.4605	-1.8344	-7.2634	0	0	NA	0	NA	NA	-0.572422	0.454966	NA	22.635	23.4446	23.5039	23.0186	24.6224	25.084	23.5171	24.7627	24.9365	24.5865	25.1376	25.2791	23.3853	24.2667	23.4876	23.0888	NA	NA	NA	NA	24.6224	25.084	NA	24.7627	24.9365	24.5865
Amacr		OTHER	11	0	0	0	1.37141	-1.33551	-2.56677	0	0	0.949291	-0.957321	-1.85896	0	0	1.06449	-1.05347	-2.05035	-0.887126	0.859998	-0.374268	0.057592	24.6503	25.3649	23.0993	23.6434	25.6458	25.7952	25.2857	25.3732	25.2504	25.0595	24.9347	25.3426	25.2559	25.302	25.408	25.0058	24.6503	25.3649	NA	NA	25.6458	25.7952	25.2857	25.3732	25.2504	25.0595
Cs051		OTHER	11	0	0	0	2.04209	-1.30865	-3.78972	0	0	NA	0	NA	0	0	NA	0	NA	NA	0.429388	-0.119178	NA	23.6152	22.8126	22.2067	23.3988	24.4822	24.5234	23.9186	24.3437	24.0418	23.6767	24.4993	23.3463	22.9913	23.6821	22.9037	22.7204	NA	NA	NA	NA	24.4822	24.5234	23.9186	24.3437	24.0418	NA
Galk1		OTHER	11	0	0	0	1.33879	-1.29683	-2.51108	0	0	NA	0	NA	0	0	NA	0	NA	0.199034	0.202487	NA	NA	22.8101	24.6403	22.5099	23.0625	24.8309	24.904	24.0231	24.4521	22.5196	23.4659	22.5594	22.5113	23.315	23.3587	23.6834	23.483	NA	24.6403	NA	NA	24.8309	24.904	24.0231	24.4521	NA	NA
C124A		OTHER	11	0	0	0	0.784351	-1.28757	-1.58391	0	0	0.837652	-1.37253	-1.67314	0	0	0.825812	-1.35783	-1.65335	-0.0505856	-0.231679	0.406487	-0.306775	25.6173	23.2833	25.0731	22.1007	25.4304	25.3843	25.2281	25.182	25.4594	25.4279	25.6362	25.041	25.3101	25.1661	25.7597	25.2699	25.6173	NA	25.0731	NA	25.4304	25.3843	25.2281	25.182	25.4594	25.4279
Gak		OTHER	11	0	0	1	2.79044	-1.28098	-5.42825	0	0	NA	0	NA	0	0	NA	0	NA	NA	-0.542616	NA	NA	22.8769	22.2671	23.0466	22.9778	23.6166	24.1901	24.1856	24.3	22.9864	23.2171	22.9194	22.7222	22.8014	22.8919	22.3675	23.5589	NA	NA	NA	NA	NA	24.1901	24.1856	24.3	NA	NA
Dc1L2		OTHER	11	0	0	0	0.970818	-1.27211	-1.89472	0	0	0.828964	-1.12238	-1.65862	0	0	NA	0	NA	NA	0.215439	-0.542946	NA	23.6586	22.9239	21.6587	24.8269	24.5026	24.5246	24.8051	24.3241	24.1321	24.2846	24.3951	24.7458	23.5093	23.6613	23.909	23.3601	NA	NA	NA	NA	24.5026	24.5246	24.8051	24.3241	24.1321	24.2846
Ankh1		OTHER	11	0	0	0	1.33456	-1.26991	-2.50387	0	0	0.688306	-0.822263	-1.42161	0	0	NA	0	NA	-0.708312	0.485661	0.385504	NA	24.0501	22.1439	23.1118	24.3723	24.6303	24.7748	24.521	24.8316	23.5512	23.9901	24.6749	24.751	24.5031	22.9532	23.5894	22.1706	NA	NA	NA	24.3723	24.6303	24.7748	24.521	24.8316	NA	23.9901
Rbbp5		OTHER	11	0	0	0	2.24393	-1.26441	-4.19735	0	0	NA	0	NA	0	0	NA	0	NA	NA	0.392403	NA	NA	22.7046	23.6333	23.5534	22.4839	24.3869	24.4434	24.4572	24.1453	23.205	23.3636	22.3555	22.6342	23.448	24.2815	23.2487	23.7519	NA	NA	NA	NA	24.3869	24.4434	24.4572	24.1453	NA	NA
Pdip3		OTHER	11	0	0	0	1.60311	-1.25869	-2.97055	0	0	1.39231	-1.16938	-2.60258	0	0	1.67056	-1.2817	-3.0913	NA	0.565939	-0.257823	-0.17629	22.4346	22.8697	23.5459	22.1099	24.3696	23.8934	23.228	24.5039	22.9609	24.2064	24.4165	24.0539	24.2225	23.2136	24.4447	24.2061	NA	NA	NA	NA	24.3696	23.8934	NA	24.5039	NA	24.2064
Smrd1		OTHER	11	0	0	0	1.84312	-1.24875	-3.40817	0	0	1.424	-1.29194	-2.65709	0	0	1.21276	-1.27949	-2.298	NA	-0.763693	0.368911	0.619277	23.0419	22.7174	23.0153	24.0278	24.8634	24.0599	24.0432	24.8309	23.3182	24.8684	24.9931	24.7905	24.7657	25.1295	24.9619	23.0633	NA	NA	NA	NA	24.8634	24.0599	24.0432	24.8309	NA	24.8684
Nadap		OTHER	11	0	0	0	2.15892	-1.24638	-4.02295	0	1	2.45135	-1.24745	-4.64092	0	0	NA	0	NA	NA	-0.126294	0.0782927	NA	22.8821	23.1666	22.5441	22.478	24.0987	24.4844	23.2553	24.2179	24.395	24.2551	23.4164	23.9941	23.5545	22.1804	22.853	22.6143	NA	NA	NA	NA	24.0987	24.4844	NA	24.2179	24.395	24.2551
Eps15		OTHER	11	0	0	0	2.38593	-1.24605	-4.49812	0	0	1.01328	-0.985862	-1.96524	0	0	1.7974	-1.10644	-3.32303	NA	0.106831	-0.593237	0.123275	23.1759	24.0654	22.8454	23.1344	24.3485	24.4903	24.6283	24.7382	23.3388	25.411	24.2766	24.1381	24.6974	24.6465	24.4854	23.8175	NA	NA	NA	NA	24.3485	24.4903	24.6283	24.7382	NA	25.411
Tbb3		OTHER	11	0	0	0	0.563582	-1.23208	-1.20614	0	0	0.252248	-0.751428	-0.617754	0	0	0.114716	-0.440633	-0.308871	0.957879	-0.867487	-0.262837	0.290663	23.2743	26.7803	23.8314	27.1973	26.5975	27.0236	26.1498	26.2407	26.5914	26.6078	23.9662	26.9237	26.9308	26.7806	26.4547	22.6797	NA	26.7803	NA	27.1973	26.5975	27.0236	26.1498	26.2407	26.5914	26.6078
Kap3		OTHER	11	0	0	0	1.61585	-1.22661	-2.99324	0	0	1.36786	-1.03932	-2.5607	0	0	0.437538	-0.815639	-0.979541	-0.603709	0.140125	-0.802566	0.608017	24.5737	23.2313	23.6848	22.8112	24.7797	24.9171	24.3772	25.1334	24.4616	24.4044	25.0532	24.5391	25.6229	24.6763	25.0212	22.2432	24.5737	NA	NA	NA	24.7797	24.9171	24.3772	25.1334	24.4616	24.4044
Mpp10		OTHER	11	0	0	0	0.894466	-1.21702	-1.76783	0	0	0.444634	-0.749964	-0.992617	0	0	0.726322	-1.05397	-1.48614	1.16274	0.298596	-0.623465	-0.0924464	21.8179	22.5169	24.7395	24.1698	24.3968	24.4445	24.6067	24.6643	24.2973	24.2268	24.5838	23.1362	24.2491	23.9034	24.6084	24.6991	NA	NA	24.7395	NA	24.3968	24.4445	24.6067	24.6643	24.2973	24.2268
Ntan1		OTHER	11	0	0	0	2.17485	-1.20894	-4.05531	0	1	2.6486	-1.34714	-5.08883	0	0	NA	0	NA	NA	0.0854023	-0.162942	NA	23.5983	22.9686	23.6806	22.8832	24.6785	24.8831	23.8903	24.5145	24.8283	24.3044	24.986	24.4005	22.064	21.7427	22.4619	23.1289	NA	NA	NA	NA	24.6785	24.8831	NA	24.5145	24.8283	24.3044
Dhx16		OTHER	11	0	0	0	1.42915	-1.20613	-2.66597	0	0	1.16993	-0.934632	-2.22619	0	0	NA	0	NA	NA	0.532651	-0.154467	NA	22.3133	22.9836	24.168	22.7174	23.6488	24.2925	24.6455	24.4201	23.7627	24.112	24.2869	23.7592	24.24	21.5274	23.8942	23.4909	NA	NA	NA	NA	23.6488	24.2925	24.6455	24.4201	23.7627	24.112
Bud13		OTHER	11	0	0	1	3.0298	-1.20084	-6.03726	0	0	2.30804	-0.979978	-4.33163	0	0	NA	0	NA	NA	0.374269	-0.234579	NA	24.0104	23.4808	23.8331	23.6865	24.5345	25.0357	24.9165	25.3275	24.2278	25.1834	24.7184	24.8011	23.6251	23.8022	25.3228	22.1319	NA	NA	NA	NA	24.5345	25.0357	24.9165	25.3275	24.2278	25.1834
Lsm12		OTHER	11	0	0	0	0.58806	-1.20069	-1.24898	0	0	0.792896	-1.55476	-1.59825	0	0	0.615804	-1.23998	-1.29718	0.571123	-0.699414	1.00084	-0.469597	23.401	21.6868	25.6465	25.5718	25.0499	25.0575	25.6064	25.3949	25.6034	25.8739	25.9741	25.0737	25.1565	25.4179	25.5185	25.1731	NA	NA	25.6465	25.5718	25.0499	25.0575	25.6064	25.3949	25.6034	25.8739
Haus6		OTHER	11	0	0	0	1.72887	-1.20035	-3.19705	0	0	1.63283	-1.18667	-3.02356	0	0	0.728095	-0.706058	-1.48914	NA	-0.0910466	0.0354005	-1.08843	23.6222	22.1785	23.8053	23.2076	24.2785	24.2879	24.6749	24.3737	24.4629	24.1702	24.7766	24.1506	24.49	24.0619	24.0332	23.0527	NA	NA	NA	NA	24.2785	24.2879	NA	24.3737	24.4629	24.1702
Med21		OTHER	11	0	0	0	1.85325	-1.19769	-3.42715	0	0	NA	0	NA	0	0	NA	0	NA	NA	-0.0671726	NA	NA	22.8985	23.5024	23.1079	23.5355	24.688	24.7643	23.525	24.8578	23.0543	23.613	23.8247	23.2782	24.6692	23.093	22.4938	22.7998	NA	NA	NA	NA	24.688	24.7643	NA	24.8578	NA	NA
Gps2		OTHER	11	0	0	0	0.841734	-1.19752	-1.67995	0	0	0.547154	-0.833877	-1.17721	0	0	0.696533	-0.993763	-1.43561	-0.727436	0.933597	-0.582757	0.275693	25.9101	23.1097	25.9429	25.7537	26.1276	26.0242	26.6863	26.6684	25.7216	26.4252	25.8327	26.0726	26.2031	26.2297	26.2064	26.0523	25.9101	NA	25.9429	25.7537	26.1276	26.0242	26.6863	26.6684	25.7216	26.4252
Mesd		OTHER	11	0	0	0	1.65369	-1.19183	-3.06096	0	0	1.57699	-1.22722	-2.92421	0	0	NA	0	NA	NA	0.230195	0.0452169	NA	23.7426	24.6673	23.6705	22.8999	25.1571	25.1145	24.5262	24.9498	25.4959	24.9698	24.9698	24.4536	22.4576	23.7184	22.9314	23.8752	NA	NA	NA	NA	25.1571	25.1145	24.5262	24.9498	25.4959	24.9698
Pxn1		OTHER	11	0	0	0	0.557533	-1.187	-1.1955	0	0	0.0148676	-0.0633636	-0.0439827	0	0	0.784482	-1.60623	-1.58413	0.209171	-0.107453	-0.378932	0.441723	23.0894	25.0433	27.321	23.3521	25.4149	26.1761	25.7501	26.2128	25.0205	21.7215	26.5421	25.7753	26.626	26.0601	26.8942	25.6504	NA	25.0433	27.321	NA	25.4149	26.1761	25.7501	26.2128	25.0205	NA
Vp37B		OTHER	11	0	0	0	0.772852	-1.1806	-1.5646	0	0	NA	0	NA	0	0	NA	0	NA	NA	-0.433175	NA	NA	23.3338	23.724	23.1653	22.729	25.0876	25.288	25.0524	22.2465	25.5537	22.9904	22.3991	23.395	23.2107	23.493	24.1111	23.5567	NA	NA	NA	NA	25.0876	25.288	25.0524	NA	NA	NA
Md27A		OTHER	11	0	0	0	1.52824	-1.17873	-2.83833	0	0	2.01451	-1.50835	-3.7357	0	0	NA	0	NA	NA	-0.110049	0.372827	-0.418662	23.7771	23.146	22.2399	23.5048	24.3574	24.4828	23.6825	24.8599	24.0459	24.9061	25.0759	24.6734	25.355	23.2182	23.652	23.1502	NA	NA	NA	NA	24.3574	24.4828	NA	24.8599	24.0459	24.9061
Casp9		OTHER	11	0	0	0	0.747334	-1.15945	-1.52163	0	0	NA	0	NA	0	0	NA	0	NA	NA	-0.451297	NA	NA	23.6231	23.4775	24.2502	23.6063	25.5968	25.7487	25.5736	22.6758	23.5549	22.5936	22.7722	22.6985	23.7047	23.0834	22.7675	23.0276	NA	NA	NA	NA	25.5968	25.7487	25.5736	NA	NA	NA
Htr7A		OTHER	11	0	0	0	1.81161	-1.15034	-3.34939	0	0	NA	0	NA	0	0	NA	0	NA	NA	0.212728	-0.378517	NA	23.2893	22.8863	23.3759	24.075	24.4525	25.1206	23.9743	24.6804	22.643	24.149	22.7174	24.5059	23.6125	22.7393	23.3988	22.8777	NA	NA	NA	NA	24.4525	25.1206	23.9743	24.6804	NA	24.149
Cpsf6		OTHER	11	0	0	0	0.464714	-1.14806	-1.02939	0	0	0.394922	-1.00315	-0.900012	0	0	0.3784	1.10018	0.868682	0.48011	0.0927283	-0.268427	-1.24559	26.176	26.2263	21.6895	25.8217	26.6112	25.8996	25.7883	26.2066	26.4592	25.9785	25.8987	25.5897	23.2952	23.8616	22.7273	25.6287	26.176	26.2263	NA	25.8217	26.6112	25.8996	25.7883	26.2066	26.4592	25.9785
Pabpa		OTHER	11	0	0	0	0.789458	-1.14276	-1.59248	0	0	0.845052	-1.20304	-1.68549	0	0	0.852285	-1.17275	-1.69756	-0.329611	0.38632	0.394339	0.411894	24.0296	25.2943	22.4959	25.372	25.8418	25.4877	24.7422	25.6912	25.3632	24.905	25.9144	25.8215	25.6525	25.0331	25.6454	25.5518	NA	25.2943	NA	25.372	25.8418	25.4877	24.7422	25.6912	25.3632	24.905
Pacn2		OTHER	11	0	0	0	1.27741	-1.13543	-2.40692	0	0	1.49867	-1.31479	-2.7866	0	0	1.07364	-1.02382	-2.06558	0.517659	-0.038466	0.577426	-0.344196	22.8978	23.4847	25.1091	23.8097	24.7978	25.0765	25.0333	24.9354	25.0604	25.2955	25.1845	25.02	25.059	25.1463	24.7727	24.4186	NA	NA	25.1091	NA	24.7978	25.0765	25.0333	24.9354	25.0604	25.2955
Paip1		OTHER	11	0	0	0	1.78826	-1.12231	-3.30613	0	0	1.92922	-1.26704	-3.57099	0	0	NA	0	NA	NA	-0.136985	0.236209	NA	23.2731	23.348	22.3036	23.8092	24.2474	24.5796	23.9976	24.3986	24.7315	24.2713	24.7107	24.0885	23.9923	23.726	22.5837	22.9435	NA	NA	NA	NA	24.2474	24.5796	NA	24.3986	24.7315	24.2713
At1B3		OTHER	11	0	0	0	0.599784	-1.1133	-1.26939	0	0	0.391492	-0.795147	-0.893532	0	0	1.09881	-1.97066	-2.10748	-0.474763	-0.151246	-0.647142	1.24467	26.4602	23.5358	26.9819	27.3603	27.0291	27.4368	27.353	26.9724	27.1869	26.548	26.5539	27.2299	28.5797	27.6077	27.3295	28.7038	26.4602	NA	26.9819	27.3603	27.0291	27.4368	27.353	26.9724	27.1869	26.548
Ret1		OTHER	11	0	0	0	0.591238	-1.10863	-1.25452	0	0	0.541509	-1.01987	-1.16723	0	0	1.86826	3.12528	3.45537	-0.165343	0.350229	0.0252104	NA	27.3159	27.3186	27.0228	23.8294	27.616	28.0332	26.8763	27.3958	27.6568	27.1155	27.8091	26.985	23.2099	23.9781	22.4726	23.3251	27.3159	27.3186	27.0228	NA	27.616	28.0332	26.8763	27.3958	27.6568	27.1155
Ssrd		OTHER	11	0	0	0	0.517462	-1.10737	-1.1245	0	0	0.764468	-1.6493	-1.5505	0	0	0.461377	-0.987562	-1.0233	-0.263839	-0.0628823	0.297626	-0.366769	23.3109	27.2352	27.2534	26.9643	27.7261	27.5234	26.774	27.1697	27.1044	27.5469	29.1638	27.5459	27.3171	27.0407	27.2923	27.0639	NA	27.2352	27.2534	26.9643	27.7261	27.5234	26.774	27.1697	27.1044	27.5469
Get4A		OTHER	11	0	0	0	0.554832	-1.1057	-1.19075	0	0	0.0727221	-0.271429	-0.203033	0	0	0.322353	-0.676408	-0.760004	0.100745	-0.00703594	0.395925	-0.712767	23.0696	26.8824	26.6613	25.9928	26.2557	26.8358	27.553	26.3845	27.4874	22.9801	26.8012	26.4232	26.3283	26.2229	26.0874	26.6732	NA	26.8824	26.6613	25.9928	26.2557	26.8358	27.553	26.3845	27.4874	NA
Hs2St		OTHER	11	0	0	0	1.07201	-1.08462	-2.06286	0	0	0.986433	-1.01236	-1.92065	0	0	NA	0	NA	-1.14975	0.559548	-0.385288	NA	22.5287	23.2734	24.6622	24.6083	24.9768	24.876	24.7323	24.826	24.6924	24.7501	24.7133	24.9662	22.7515	23.655	23.8456	23.6895	NA	NA	24.6622	24.6083	24.9768	24.876	24.7323	24.826	24.6924	24.7501
Tle1		OTHER	11	0	0	0	0.745711	-1.05859	-1.51889	0	0	NA	0	NA	0	0	NA	0	NA	NA	0.260358	NA	0.192721	23.06	24.8193	22.8747	23.4385	24.8875	25.3176	23.0079	25.2139	23.5803	23.2279	23.186	23.2734	25.0587	25.3433	23.6302	23.3035	NA	NA	NA	NA	24.8875	25.3176	NA	25.2139	NA	NA
Med30		OTHER	11	0	0	0	0.829205	-1.05674	-1.65903	0	0	0.257403	-0.46955	-0.628495	0	0	NA	0	NA	0.199271	-0.102606	-0.945854	NA	25.5424	23.9689	25.4208	22.9121	25.8353	25.4388	25.4235	25.3735	23.7219	25.2681	25.4421	25.2904	22.5957	23.0193	21.8913	23.3804	25.5424	NA	25.4208	NA	25.8353	25.4388	25.4235	25.3735	NA	25.2681
Zn292		OTHER	11	0	0	0	0.968989	-1.05479	-1.89168	0	0	NA	0	NA	0	0	NA	0	NA	NA	0.272242	NA	0.718046	22.6674	21.9044	23.1949	24.5005	24.1777	23.7931	24.2553	24.2602	23.4634	23.3361	23.4937	23.0354	24.3102	23.1685	21.3897	23.2411	NA	NA	NA	NA	24.1777	23.7931	24.2553	24.2602	NA	NA
Rbmx2		OTHER	11	0	0	0	1.25456	-1.05362	-2.36833	0	0	NA	0	NA	0	0	NA	0	NA	NA	0.351038	-0.15893	0.115209	23.708	23.0539	22.6346	22.8777	23.9737	23.1183	24.8521	24.5446	22.6251	24.2595	23.3091	24.5516	24.4737	24.009	24.4868	23.5158	NA	NA	NA	NA	23.9737	NA	24.8521	24.5446	NA	24.2595
Tpmt		OTHER	11	0	0	0	1.52442	-1.05353	-2.83163	0	0	1.4506	-1.1033	-2.70304	0	0	NA	0	NA	NA	-0.127093	0.203653	NA	24.0979	22.9701	24.2904	23.0117	24.9552	24.7328	24.3693	24.527	25.0572	24.4193	25.0542	24.2526	24.2009	22.723	23.7987	22.4477	NA	NA	NA	NA	24.9552	24.7328	24.3693	24.527	25.0572	24.4193
Phb		OTHER	11	0	0	0	0.576346	-1.04044	-1.22852	0	0	0.972659	-1.65044	-1.89778	0	0	NA	0	NA	-0.259545	-1.27917	0.995813	NA	25.2617	23.1372	22.2233	23.3737	24.8013	24.7867	22.9683	25.6014	23.3965	25.8285	25.892	25.4806	22.9609	22.9017	22.6864	24.6174	25.2617	NA	NA	NA	24.8013	24.7867	NA	25.6014	NA	25.8285
Tex10		OTHER	11	0	0	0	0.889134	-1.03936	-1.75895	0	0	NA	0	NA	0	0	NA	0	NA	NA	0.524689	NA	-0.823249	22.3156	22.9454	23.2079	22.9416	24.5384	23.3885	22.5801	25.0609	22.1414	23.6814	24.0563	22.9982	23.412	23.7645	23.0652	23.0751	NA	NA	NA	NA	24.5384	23.3885	NA	25.0609	NA	NA
Zn250		OTHER	11	0	0	0	0.911759	-1.0367	-1.79659	0	0	NA	0	NA	0	1	2.90623	-1.829	-5.71695	NA	-0.391225	-0.957772	0.81007	22.9526	22.7605	23.6582	23.7561	24.755	24.6869	22.7762	25.0561	23.1955	22.8488	24.445	24.6616	25.4108	24.9543	25.4614	24.6168	NA	NA	NA	NA	24.755	24.6869	NA	25.0561	NA	NA
Hypk		OTHER	11	0	0	0	0.90314	-1.03404	-1.78226	0	0	1.02089	-1.21355	-1.97788	0	0	0.222693	0.607789	0.555194	-0.611773	0.398534	0.471094	-0.972166	26.5061	26.1347	24.0319	26.3161	26.7338	26.9572	26.6622	26.7718	27.5803	26.7199	26.8484	26.6943	26.162	26.1603	25.8802	22.3551	26.5061	26.1347	NA	26.3161	26.7338	26.9572	26.6622	26.7718	27.5803	26.7199
Spas2		OTHER	11	0	0	0	1.02734	-1.03399	-1.98859	0	0	NA	0	NA	0	0	NA	0	NA	NA	0.470904	NA	NA	22.463	23.862	22.8556	23.1441	24.6593	24.3289	24.6219	22.8506	22.5158	22.2949	22.9906	24.4842	22.1877	22.8326	21.9413	22.6985	NA	NA	NA	NA	24.6593	24.3289	24.6219	NA	NA	NA
Ar2Bp		OTHER	11	0	0	0	0.948135	-1.02633	-1.85704	0	0	NA	0	NA	0	0	0.377785	-0.573206	-0.867511	-0.870886	0.265769	0.45689	-0.0619342	24.4618	22.2848	23.978	24.7112	24.8567	25.087	24.683	24.9144	22.6693	24.518	25.3536	22.8438	24.9858	24.7993	24.6009	23.3425	24.4618	NA	NA	24.7112	24.8567	25.087	24.683	24.9144	NA	24.518
Den1A		OTHER	11	0	0	0	1.4014	-1.02567	-2.61818	0	0	1.43794	-1.29639	-2.68114	0	0	NA	0	NA	NA	-0.30381	0.215221	0.447794	23.7848	22.9037	23.8469	23.2419	24.8224	24.4697	25.0165	23.5714	25.5229	23.5217	24.9354	24.9829	24.4544	23.3946	25.8131	23.7824	NA	NA	NA	NA	24.8224	24.4697	25.0165	23.5714	25.5229	NA
Lar4B		OTHER	11	0	0	0	1.00538	-1.01071	-1.95211	0	0	NA	0	NA	0	0	NA	0	NA	NA	0.145698	NA	NA	21.6269	23.6351	23.0859	23.1456	24.1252	23.1359	24.4671	23.8081	21.9124	23.8667	22.7533	22.2521	22.9669	22.8495	23.7371	24.538	NA	NA	NA	NA	24.1252	23.1359	24.4671	23.8081	NA	NA
Rbmx		OTHER	11	0	0	0	0.507072	-1.00632	-1.10592	0	0	0.546241	-1.07295	-1.17559	0	0	0.409494	-0.847425	-0.927406	0.131767	0.13991	0.209675	-0.639816	26.6172	26.3638	26.6258	22.9162	26.4762	26.6384	26.5992	26.8345	26.6994	26.5647	26.5552	26.9955	26.4726	26.4684	26.7595	26.2122	26.6172	26.3638	26.6258	NA	26.4762	26.6384	26.5992	26.8345	26.6994	26.5647
Zn180		OTHER	11	0	0	0	0.891673	-1.00253	-1.76318	0	0	0.577512	-0.681695	-1.23056	0	0	1.09061	-1.18298	-2.09381	NA	0.138782	-1.01769	0.871498	24.0353	24.7371	22.3384	22.8452	24.8344	24.1534	24.6523	24.3259	24.161	24.4147	24.0296	24.0775	24.9299	24.5929	24.8541	24.3111	NA	NA	NA	NA	24.8344	24.1534	24.6523	24.3259	24.161	24.4147
Mst4		OTHER	11	0	0	0	0.416501	-1.00079	-0.940501	0	0	0.368575	-0.907903	-0.849908	0	0	0.4169	-1.00986	-0.941247	0.405329	0.17772	-0.484958	-0.169655	21.6996	25.9602	25.8671	25.982	26.0857	25.9268	25.8893	25.6103	25.5308	25.5839	26.0971	25.9287	25.6066	26.0504	25.6061	26.2853	NA	25.9602	25.8671	25.982	26.0857	25.9268	25.8893	25.6103	25.5308	25.5839
Sugt1		OTHER	11	0	0	0	0.639786	-0.999069	-1.33857	0	0	0.484105	-0.801334	-1.06459	0	0	0.488993	-0.811425	-1.07342	-0.446028	0.786436	-0.11042	0.313233	26.258	26.417	26.5459	23.4418	26.6534	26.8087	26.4999	26.697	26.3641	26.1906	26.6105	26.7028	26.08	26.6227	26.6763	26.5294	26.258	26.417	26.5459	NA	26.6534	26.8087	26.4999	26.697	26.3641	26.1906
Tead1		OTHER	11	0	0	0	1.79411	-0.998881	-3.31695	0	0	NA	0	NA	0	0	NA	0	NA	NA	-0.0278819	NA	NA	22.7802	23.4434	23.2329	22.7174	23.8331	23.5465	24.6937	24.0961	23.3053	23.6146	22.5938	22.3164	23.0721	24.0277	24.0402	24.1016	NA	NA	NA	NA	NA	23.5465	24.6937	24.0961	NA	NA
Gptc8		OTHER	11	0	0	0	1.28587	-0.998007	-2.42124	0	0	NA	0	NA	0	0	NA	0	NA	NA	-0.292493	NA	NA	23.6131	22.1699	22.7198	22.9519	23.6724	23.7188	23.3736	24.682	23.9818	22.3744	23.7156	23.9392	23.6065	23.0424	23.8768	23.2769	NA	NA	NA	NA	23.6724	23.7188	23.3736	24.682	NA	NA
Anm6		OTHER	11	0	0	0	1.57457	-0.996513	-2.91993	0	0	NA	0	NA	0	0	NA	0	NA	NA	-0.404809	0.971353	NA	23.0236	24.1118	22.7754	23.2026	24.5306	24.5199	23.7709	24.278	25.1073	24.8062	23.6767	23.2036	24.3555	23.1274	23.6959	22.9374	NA	NA	NA	NA	24.5306	24.5199	NA	24.278	25.1073	24.8062
Plcc		OTHER	11	0	0	0	0.569715	-0.993779	-1.2169	0	0	0.741513	-1.31715	-1.51181	0	0	0.0640384	0.206342	0.180234	-0.323471	-0.148132	-0.139499	0.198335	24.8158	25.5619	25.3818	22.0947	25.1847	25.2685	25.6628	25.7133	25.5233	25.4093	26.7739	25.4162	25.197	22.8023	22.9638	26.0656	24.8158	25.5619	25.3818	NA	25.1847	25.2685	25.6628	25.7133	25.5233	25.4093
Tgif2		OTHER	11	0	0	0	0.354869	-0.990238	-0.82353	0	1	3.47364	-2.14401	-7.30373	0	0	NA	0	NA	NA	0.0726026	-0.0138038	NA	23.2282	24.0274	22.8965	24.0361	25.7563	25.6542	21.0355	25.7031	25.762	25.5632	25.8097	25.6293	24.0542	23.3824	23.8723	23.0671	NA	NA	NA	NA	25.7563	25.6542	NA	25.7031	25.762	25.5632
Msl1		OTHER	11	0	0	0	0.520697	-0.987732	-1.13027	0	0	0.934692	1.597	1.83471	0	0	1.14881	1.94138	2.19088	-0.234164	-0.0715846	NA	NA	26.0134	25.8372	25.628	22.4181	25.8532	25.621	26.4598	25.9136	23.6692	22.9225	23.4376	23.4793	22.8956	23.3964	22.44	23.3991	26.0134	25.8372	25.628	NA	25.8532	25.621	26.4598	25.9136	NA	NA
Syap1		OTHER	11	0	0	0	1.0495	-0.977002	-2.02543	0	0	1.06675	-1.02304	-2.05411	0	0	NA	0	NA	-0.263362	0.240508	0.311419	-1.22476	24.4569	24.9525	23.0891	23.1039	24.6929	24.8606	24.8596	25.0974	24.6249	24.762	25.0019	25.3057	24.6952	23.3148	23.7946	24.1212	24.4569	24.9525	NA	NA	24.6929	24.8606	24.8596	25.0974	24.6249	24.762
Smyd5		OTHER	11	0	0	0	0.784823	-0.973687	-1.5847	0	0	0.596563	-0.782153	-1.26379	0	0	0.776681	-1.03613	-1.57103	0.149177	0.378514	-0.206082	0.503685	23.5182	24.8808	22.2973	24.7849	24.9747	24.9509	24.6311	24.8192	24.6844	24.9326	24.4179	24.575	25.3412	24.4051	24.539	25.3405	23.5182	24.8808	NA	24.7849	24.9747	24.9509	24.6311	24.8192	24.6844	24.9326
Npa1P		OTHER	11	0	0	0	0.691388	-0.971637	-1.42686	0	0	2.11015	-1.54905	-3.92471	0	0	NA	0	NA	-1.52456	0.455726	0.233188	NA	22.8226	24.1911	22.5086	23.4184	24.3606	22.5503	25.0634	24.853	24.4945	24.6218	25.0854	24.9354	23.1415	23.1329	23.3699	21.7138	NA	24.1911	NA	NA	24.3606	NA	25.0634	24.853	24.4945	24.6218
Kti12		OTHER	11	0	0	0	1.58043	-0.970466	-2.93031	0	0	NA	0	NA	0	0	NA	0	NA	NA	-0.463317	NA	NA	22.0798	23.0515	22.9922	23.1166	23.7654	24.3765	23.2987	23.6815	22.5076	22.6427	23.3062	22.2684	23.5477	24.0532	22.7165	22.9744	NA	NA	NA	NA	23.7654	24.3765	NA	23.6815	NA	NA
Ym67		OTHER	11	0	0	0	0.971289	-0.970242	-1.8955	0	0	0.725455	-0.724799	-1.48467	0	0	0.911598	-0.866952	-1.79632	-0.328598	0.698585	-0.344849	0.39839	23.6801	24.8265	24.6875	22.7859	24.498	25.356	24.8656	25.1415	24.93	24.443	24.8023	24.7039	24.928	24.6447	24.9403	24.9349	NA	24.8265	24.6875	NA	24.498	25.356	24.8656	25.1415	24.93	24.443
Plxa3		OTHER	11	0	0	0	1.28603	-0.967698	-2.42151	0	0	NA	0	NA	0	0	NA	0	NA	NA	-0.0789974	NA	NA	23.7322	22.2695	23.8595	23.8346	24.652	24.1642	24.4465	24.3039	22.8896	22.135	22.3844	22.9247	23.4737	23.8651	23.1862	23.1944	NA	NA	NA	NA	24.652	24.1642	24.4465	24.3039	NA	NA
Zn277		OTHER	11	0	0	0	1.52455	-0.96105	-2.83185	0	0	NA	0	NA	0	0	NA	0	NA	NA	-0.55486	-0.189806	NA	23.0219	24.1177	22.5608	23.3812	24.1084	24.4382	24.3021	24.0771	24.198	23.1952	22.3605	24.1255	23.2035	22.0606	22.5337	23.0148	NA	NA	NA	NA	24.1084	24.4382	NA	24.0771	24.198	NA
Dyn1		OTHER	11	0	0	0	0.737777	-0.955833	-1.5055	0	0	1.43498	-1.80902	-2.67603	0	0	NA	0	NA	-0.521722	-0.77606	0.688786	NA	23.9703	25.4884	23.0216	25.546	25.2367	25.213	25.8922	25.5076	26.1232	27.0893	26.2914	25.7584	24.4144	22.916	22.8835	23.9004	NA	25.4884	NA	25.546	25.2367	25.213	25.8922	25.5076	26.1232	27.0893
Mael		OTHER	11	0	0	0	1.02363	-0.949136	-1.98243	0	0	0.892059	-0.934111	-1.76382	0	0	1.21303	-1.11443	-2.29844	-1.46359	0.0408163	-0.377862	0.846933	24.78	25.5949	23.379	24.986	25.4713	25.6908	25.4847	25.8896	25.2822	25.408	25.4326	26.3535	25.9402	25.427	25.9502	25.8801	24.78	25.5949	NA	24.986	25.4713	25.6908	25.4847	25.8896	25.2822	25.408
Ygc1		OTHER	11	0	0	0	1.52001	-0.9437	-2.8239	0	0	1.69572	-1.03134	-3.13678	0	0	NA	0	NA	NA	-0.245524	0.202938	NA	23.7254	22.2962	23.245	23.4522	24.1681	24.431	23.8362	24.0583	24.3753	24.0484	24.4187	24.0017	23.5074	23.3752	24.1375	23.4623	NA	NA	NA	NA	24.1681	24.431	23.8362	24.0583	24.3753	24.0484
Goga2		OTHER	11	0	0	0	1.00884	-0.939681	-1.95787	0	0	NA	0	NA	0	0	NA	0	NA	NA	-0.05875	-0.470348	NA	23.4676	22.8087	23.2805	22.7414	22.7534	24.8438	24.1434	24.3161	23.3713	23.3168	24.3633	24.0072	23.4461	24.372	22.6926	23.5943	NA	NA	NA	NA	NA	24.8438	24.1434	24.3161	NA	NA
Rsu1		OTHER	11	0	0	0	0.450869	-0.934108	-1.00407	0	0	0.860974	-0.966285	-1.71205	0	0	1.16374	-1.24827	-2.21584	0.28791	0.783617	-0.589608	0.152198	22.2941	23.0927	24.898	23.7539	22.396	25.1224	25.8886	24.3683	24.6158	24.1726	24.386	24.7294	24.8334	24.4103	24.8399	24.9483	NA	NA	24.898	NA	NA	25.1224	25.8886	24.3683	24.6158	24.1726
Upk1B		OTHER	11	0	0	0	0.816125	-0.933718	-1.63715	0	0	0.759234	1.30875	1.54169	0	0	0.206026	-0.419822	-0.519117	-0.175963	0.555579	-0.74006	0.773326	25.6213	25.6988	24.9101	23.2571	25.8703	25.6162	25.8918	25.8438	22.995	25.4394	22.692	23.1258	23.6004	25.5255	25.9273	26.1133	25.6213	25.6988	24.9101	NA	25.8703	25.6162	25.8918	25.8438	NA	25.4394
Tatd1		OTHER	11	0	0	0	0.848616	-0.933583	-1.69144	0	0	NA	0	NA	0	0	NA	0	NA	-0.180608	-0.433575	NA	NA	24.7497	22.6796	24.52	23.2738	24.4284	25.4546	24.4552	24.6192	22.9385	23.1865	23.4338	22.5815	23.3343	23.5531	23.1443	22.8427	24.7497	NA	24.52	NA	24.4284	25.4546	24.4552	24.6192	NA	NA
Rgap1		OTHER	11	0	0	0	1.14098	-0.926388	-2.17781	0	0	1.05245	-0.760573	-2.03033	0	0	1.10176	-0.91488	-2.11239	NA	0.201928	-0.307036	0.134059	22.6517	22.7746	24.0593	23.4302	24.6558	23.4107	24.4605	24.0944	23.5317	24.0462	23.944	24.4363	24.9099	23.7661	24.2466	23.6527	NA	NA	NA	NA	24.6558	23.4107	24.4605	24.0944	NA	24.0462
Scam2		OTHER	11	0	0	0	0.890823	-0.925777	-1.76176	0	0	0.804136	-0.845182	-1.61709	0	0	1.00498	-1.02343	-1.95146	-1.26818	0.300397	0.272921	0.73702	25.4328	25.1967	23.3621	25.5867	25.7828	26.0523	25.5989	25.8475	25.7882	25.5133	25.8288	25.8287	26.0955	25.7334	26.0363	25.8069	25.4328	25.1967	NA	25.5867	25.7828	26.0523	25.5989	25.8475	25.7882	25.5133
Scfd2		OTHER	11	0	0	0	0.879678	-0.924417	-1.74321	0	0	1.01673	-1.18685	-1.97096	0	0	NA	0	NA	-0.378907	-0.151793	-0.0976658	-0.587479	23.4823	24.7635	24.5265	22.6601	24.8	25.3209	24.7132	24.2961	24.809	24.7574	26.0919	24.5216	23.3025	23.2324	24.5426	23.867	NA	24.7635	24.5265	NA	24.8	25.3209	24.7132	24.2961	24.809	24.7574
Wee2A		OTHER	11	0	0	0	0.476676	-0.919888	-1.05114	0	0	0.371976	-0.767694	-0.856419	0	0	0.267327	-0.5828	-0.649037	1.5217	0.107623	0.195106	-0.602772	22.7722	22.8763	25.7908	25.893	25.0295	25.2876	25.3934	25.3014	25.3384	25.3284	24.4752	25.2611	25.3136	24.9395	25.0995	24.3108	NA	NA	25.7908	25.893	25.0295	25.2876	25.3934	25.3014	25.3384	25.3284
Arhl2		OTHER	11	0	0	0	1.28303	-0.908512	-2.41643	0	0	0.690741	-0.553529	-1.42576	0	0	0.198369	-0.193092	-0.502336	-0.363547	1.33943	0.260303	-1.11989	25.1947	25.203	23.6854	25.1	25.8006	25.7936	25.5361	25.6867	25.0463	25.4874	25.5618	25.3017	25.0079	24.897	24.7894	25.261	25.1947	25.203	NA	25.1	25.8006	25.7936	25.5361	25.6867	25.0463	25.4874
Echa		OTHER	11	0	0	0	0.520271	-0.904006	-1.12951	0	0	0.514688	-0.885643	-1.11955	0	0	0.491321	-0.855908	-1.07762	-0.584794	0.263557	-0.128776	0.164019	22.9623	25.8859	26.3763	25.7076	26.3454	25.5871	26.5973	26.0182	25.7626	26.0865	26.6221	26.0035	26.4253	25.6362	26.4024	25.8918	NA	25.8859	26.3763	25.7076	26.3454	25.5871	26.5973	26.0182	25.7626	26.0865
Rdhe2		OTHER	11	0	0	0	0.602505	-0.888044	-1.27412	0	0	2.1687	-1.62971	-4.04282	0	0	NA	0	NA	NA	-0.0582962	-0.29047	-0.26119	23.0215	23.4908	23.3207	23.4547	24.1834	25.5027	22.3081	24.8457	24.5827	24.3269	26.0784	24.8185	23.5049	23.2377	24.7189	23.3171	NA	NA	NA	NA	24.1834	25.5027	NA	24.8457	24.5827	24.3269
Tnr6B		OTHER	11	0	0	0	1.4587	-0.887427	-2.71707	0	0	0.849005	-0.696815	-1.69209	0	0	0.169037	-0.318545	-0.436734	NA	-0.354879	0.00380822	-0.397548	22.6293	23.9843	22.9534	22.8684	23.7354	23.8614	24.3307	24.0576	23.9042	24.0459	24.2813	22.9913	23.8204	23.9492	24.4634	21.4766	NA	NA	NA	NA	23.7354	23.8614	24.3307	24.0576	23.9042	24.0459
Dcaf7		OTHER	11	0	0	0	0.839218	-0.883255	-1.67575	0	0	NA	0	NA	0	0	1.59644	-1.27843	-2.95871	0.0276573	0.227653	0.963042	0.181946	23.1872	23.395	23.0918	24.9095	24.9577	24.3445	25.0813	23.7329	23.4263	22.8495	23.5227	25.1352	24.9419	25.0769	24.9515	24.7268	NA	NA	NA	24.9095	24.9577	24.3445	25.0813	NA	NA	NA
Itsn2		OTHER	11	0	0	0	0.462132	-0.875283	-1.02468	0	0	NA	0	NA	0	0	NA	0	NA	0.0718602	-0.513514	NA	0.0794745	22.8757	24.3514	24.7817	21.3734	24.001	24.2909	25.1637	23.4277	22.4971	22.5265	23.5753	23.7354	25.0669	22.602	23.6594	24.0733	NA	24.3514	24.7817	NA	24.001	24.2909	25.1637	NA	NA	NA
Ptn11		OTHER	11	0	0	0	2.01087	-0.863619	-3.72859	0	0	1.85478	-0.786594	-3.43002	0	0	1.72555	-0.760164	-3.19099	NA	0.48492	0.207812	-0.545768	23.0332	23.8402	23.9148	23.444	24.5658	24.6247	24.3625	24.1337	24.403	24.5296	24.0379	24.408	24.6763	24.1045	24.2713	24.2206	NA	NA	NA	NA	24.5658	24.6247	24.3625	24.1337	24.403	24.5296
Lmf2		OTHER	11	0	0	0	0.801503	-0.863216	-1.61268	0	0	NA	0	NA	0	0	NA	0	NA	NA	-0.219352	NA	NA	23.2246	22.8115	22.8216	22.925	24.0026	25.1522	23.4301	22.6508	24.9535	24.5678	23.3375	22.579	22.4253	23.2133	23.216	23.3182	NA	NA	NA	NA	24.0026	25.1522	23.4301	NA	NA	NA
Tiar		OTHER	11	0	0	0	1.20209	-0.86244	-2.28008	0	0	NA	0	NA	0	0	NA	0	NA	NA	0.183255	NA	NA	23.3065	23.4672	23.2201	22.809	23.0474	24.6071	24.4437	24.1543	24.5484	22.2828	23.9388	22.6635	24.3202	24.0836	23.1421	21.7084	NA	NA	NA	NA	NA	24.6071	24.4437	24.1543	NA	NA
Aven		OTHER	11	0	0	0	0.649778	-0.861455	-1.35574	0	0	0.303495	-0.601066	-0.722499	0	0	NA	0	NA	-0.0564616	-0.507553	-0.214472	2.15131	22.4626	24.9457	24.8636	23.0541	24.5606	24.6034	24.7335	24.8744	23.03	24.2728	25.6056	24.8219	26.0608	21.5396	23.2169	23.1567	NA	24.9457	24.8636	NA	24.5606	24.6034	24.7335	24.8744	NA	24.2728
Tppc4		OTHER	11	0	0	1	2.79164	-0.860962	-5.43119	0	0	NA	0	NA	0	0	NA	0	NA	NA	-0.544011	1.13631	NA	23.3334	23.0553	23.3062	22.9236	23.7357	23.8887	24.163	24.2749	23.6309	24.6394	24.8429	23.387	21.9315	22.4395	22.8061	23.4083	NA	NA	NA	NA	23.7357	23.8887	24.163	24.2749	NA	24.6394
Ktnb1		OTHER	11	0	0	0	1.22011	-0.857927	-2.31034	0	0	NA	0	NA	0	0	NA	0	NA	NA	-0.238894	-0.156473	NA	22.5677	22.7231	23.4334	24.104	23.9105	24.3933	23.9097	24.0464	22.3784	23.9239	24.2026	22.6549	22.972	23.892	22.4799	23.2376	NA	NA	NA	NA	NA	24.3933	23.9097	24.0464	NA	23.9239
Ci064		OTHER	11	0	0	0	1.09233	-0.852648	-2.09668	0	0	1.22435	-0.978281	-2.31747	0	0	0.456065	-0.576492	-1.01359	-0.949314	-0.373306	0.468914	0.138766	24.548	23.6694	25.0164	23.3221	24.8433	25.3059	24.7968	25.0205	24.7422	25.3452	25.4253	24.9564	25.2895	23.486	25.0214	25.065	24.548	NA	25.0164	NA	24.8433	25.3059	24.7968	25.0205	24.7422	25.3452
Pi4Kb		OTHER	11	0	0	0	0.427311	-0.83914	-0.960612	0	0	NA	0	NA	0	0	0.529569	-0.834794	-1.14606	-0.211221	0.218343	NA	-0.640462	25.053	23.2606	23.0034	25.7842	25.4557	25.9545	23.4972	25.5505	23.2338	22.4774	23.2522	23.3403	25.6166	25.1665	24.3706	25.2869	25.053	NA	NA	25.7842	25.4557	25.9545	NA	25.5505	NA	NA
Mces		OTHER	11	0	0	0	1.29229	-0.839021	-2.4321	0	0	1.88697	-1.00861	-3.49068	0	0	NA	0	NA	NA	-0.68024	0.292194	NA	23.882	22.9364	23.2094	24.1718	24.1889	24.923	24.052	24.3917	24.4978	24.5941	24.6312	24.5109	21.7946	23.0389	23.4643	23.6555	NA	NA	NA	NA	24.1889	24.923	24.052	24.3917	24.4978	24.5941
Skap		OTHER	11	0	0	0	0.819493	-0.838431	-1.64279	0	0	1.01372	-1.0526	-1.96597	0	0	0.906766	-0.962389	-1.78829	-1.09406	-0.144226	0.25133	0.321206	23.2762	25.3286	25.3613	25.233	25.6133	25.5579	25.6233	25.7584	25.7534	25.7244	26.3427	25.589	25.799	25.7215	26.1933	25.3349	NA	25.3286	25.3613	25.233	25.6133	25.5579	25.6233	25.7584	25.7534	25.7244
Abl1		OTHER	11	0	0	0	0.637499	-0.831758	-1.33463	0	0	0.0486195	0.0845652	0.138881	0	0	0.75042	-0.84943	-1.52684	-0.397101	0.519431	NA	0.0701009	23.7444	24.3194	24.1176	21.9905	24.2266	23.5139	24.9289	24.8296	23.8706	24.0687	22.9592	22.9351	24.0661	24.8498	24.2717	24.382	23.7444	24.3194	24.1176	NA	24.2266	23.5139	24.9289	24.8296	NA	NA
Cherp		OTHER	11	0	0	0	0.602074	-0.828923	-1.27337	0	0	0.0287837	-0.0705876	-0.0838916	0	0	0.528296	-0.746001	-1.1438	-0.23236	0.711913	-0.481902	0.234561	25.4407	25.0502	25.2946	22.7307	25.6434	25.1313	25.6887	25.3685	23.0635	25.2387	25.1001	25.3962	25.0626	25.5623	25.2359	25.6393	25.4407	25.0502	25.2946	NA	25.6434	25.1313	25.6887	25.3685	NA	25.2387
Man1		OTHER	11	0	0	0	2.24999	-0.827856	-4.20993	0	0	NA	0	NA	0	0	NA	0	NA	NA	0.00206022	NA	NA	23.0558	22.913	22.5525	23.3065	23.7592	23.4969	23.8114	24.0717	24.0465	23.4293	21.7229	23.8106	21.3846	24.1748	23.7025	22.5591	NA	NA	NA	NA	23.7592	23.4969	23.8114	24.0717	NA	NA
E2Ak2		OTHER	11	0	0	0	0.770657	-0.826959	-1.56091	0	0	0.53666	-0.665844	-1.15864	0	0	NA	0	NA	NA	0.152804	0.270698	NA	24.229	23.2804	22.3648	23.3425	24.454	24.5889	24.4514	23.0302	23.3435	24.8844	23.1357	24.5164	22.8168	22.2348	22.437	23.9478	NA	NA	NA	NA	24.454	24.5889	24.4514	NA	23.3435	24.8844
Arl6		OTHER	11	0	0	0	1.086	-0.826068	-2.08615	0	0	NA	0	NA	0	0	NA	0	NA	NA	0.518609	-0.383878	0.0450297	23.3817	24.622	23.4748	23.2489	24.6474	25.0373	23.8961	24.4509	24.1441	23.9569	24.555	23.9012	22.618	24.0182	24.442	23.0481	NA	NA	NA	NA	24.6474	25.0373	23.8961	NA	NA	23.9569
Lipb1		OTHER	11	0	0	0	1.59762	-0.821001	-2.96079	0	0	NA	0	NA	0	0	NA	0	NA	NA	0.251647	NA	NA	23.3857	23.1553	22.2547	22.5662	23.8799	23.7152	23.4246	23.6261	24.6602	23.1311	24.1911	22.7776	24.1677	23.3575	23.5745	23.4187	NA	NA	NA	NA	NA	23.7152	23.4246	23.6261	NA	NA
Ccd93		OTHER	11	0	0	0	0.987786	-0.813308	-1.9229	0	0	1.3252	-0.937274	-2.48796	0	0	1.19285	-0.867568	-2.26458	0.679039	0.190097	0.121377	0.0951869	23.3121	23.5419	22.8823	24.6363	23.8362	24.4692	24.7436	24.5769	24.5191	24.4951	24.667	24.4406	24.5971	24.408	24.5941	24.2437	NA	NA	NA	24.6363	23.8362	24.4692	24.7436	24.5769	24.5191	24.4951
Akir2		OTHER	11	0	0	0	0.517358	-0.812324	-1.12431	0	0	NA	0	NA	0	0	NA	0	NA	-0.324334	0.377487	NA	-0.38529	23.5541	22.2389	24.5891	23.8285	22.8115	25.1717	24.5886	24.8882	22.8187	22.8468	23.2839	23.0482	24.0189	22.8599	23.5893	25.1074	NA	NA	24.5891	NA	NA	25.1717	24.5886	24.8882	NA	NA
Mbtd1		OTHER	11	0	0	0	1.44246	-0.811737	-2.68896	0	0	NA	0	NA	0	0	NA	0	NA	NA	0.120523	NA	NA	23.9122	22.8958	24.2046	23.5251	24.6458	24.1957	24.5939	24.3493	23.5199	23.6136	23.4513	21.8627	22.5047	24.3885	23.53	24.3141	NA	NA	NA	NA	24.6458	24.1957	24.5939	24.3493	NA	NA
Smg8		OTHER	11	0	0	0	0.726612	-0.801594	-1.48663	0	0	NA	0	NA	0	0	NA	0	NA	NA	-0.414626	NA	NA	22.8551	23.901	23.4738	23.5761	24.6717	24.7028	24.8583	22.7796	23.6143	23.7047	23.199	22.7757	22.9118	24.1753	22.866	23.3536	NA	NA	NA	NA	24.6717	24.7028	24.8583	NA	NA	NA
St1B1		OTHER	11	0	0	0	0.830414	-0.800291	-1.66105	0	0	0.888431	-0.865278	-1.75778	0	0	NA	0	NA	-0.0601499	-0.491024	0.443362	NA	25.0107	23.3152	23.3913	24.9684	24.8602	25.2409	24.9513	24.8343	25.2325	24.6909	25.2809	24.9424	23.061	22.1477	23.6401	23.0467	25.0107	NA	NA	24.9684	24.8602	25.2409	24.9513	24.8343	25.2325	24.6909
Cb055		OTHER	11	0	0	0	0.885898	-0.799722	-1.75357	0	0	0.612757	-0.574344	-1.2919	0	0	NA	0	NA	0.0935756	0.900123	-0.407052	NA	24.4786	22.6849	23.2909	24.3564	24.7176	24.0738	24.6728	24.5455	24.2186	24.3786	24.0084	24.5026	22.5629	23.4867	22.6745	23.5967	24.4786	NA	NA	24.3564	24.7176	24.0738	24.6728	24.5455	24.2186	24.3786
Rl3L		OTHER	11	0	0	0	2.30832	-0.79955	-4.33221	0	1	4.32486	-0.785762	-10.3598	0	0	2.81503	-0.562103	-5.48867	-1.42735	0.486286	0.727525	0.144765	30.8283	30.594	30.6807	30.6893	31.3638	31.9919	31.4807	31.154	31.5775	31.4622	31.3273	31.5682	31.3636	31.2178	31.4338	31.0255	30.8283	30.594	30.6807	30.6893	31.3638	31.9919	31.4807	31.154	31.5775	31.4622
Ada10		OTHER	11	0	0	0	0.46021	-0.798819	-1.02117	0	0	1.22866	-1.3602	-2.32471	0	0	NA	0	NA	-0.0346459	-0.307477	-0.649451	NA	25.0296	24.2237	22.5876	22.9106	24.9705	24.9812	22.8831	25.112	24.91	24.911	25.4411	24.9302	23.306	23.5238	23.0844	23.8267	25.0296	NA	NA	NA	24.9705	24.9812	NA	25.112	24.91	24.911
Cnpy1		OTHER	11	0	0	0	1.25966	-0.794735	-2.37695	0	0	0.85242	0.802613	1.69778	0	0	0.219566	0.220792	0.54847	0.128235	1.09731	-1.45663	-0.858374	23.4861	24.7088	24.7122	24.3178	25.1525	25.3683	25.2709	24.6122	23.4147	23.8864	24.2183	22.4951	24.4773	23.3666	24.5815	23.9164	NA	24.7088	24.7122	24.3178	25.1525	25.3683	25.2709	24.6122	NA	23.8864
Nfrkb		OTHER	11	0	0	0	0.517773	-0.790197	-1.12506	0	0	1.60983	-1.46152	-2.98251	0	0	1.63726	-1.49878	-3.03149	NA	-0.284946	0.434199	-0.260186	22.708	24.0257	23.3618	21.8648	24.3128	23.7481	24.7453	22.3149	23.9764	24.6871	24.4846	24.6582	24.3119	24.2921	25.0198	24.3315	NA	NA	NA	NA	24.3128	23.7481	24.7453	NA	23.9764	24.6871
Supt3		OTHER	11	0	0	0	0.732192	-0.789431	-1.49607	0	0	0.334441	-0.561231	-0.783782	0	0	0.241249	-0.462852	-0.594673	0.0340387	-0.906228	0.895831	0.248048	23.282	23.0646	24.1517	24.8211	24.2883	24.2049	25.6285	24.3553	23.9914	22.8992	25.2787	25.395	22.301	24.906	24.9347	25.0292	NA	NA	NA	24.8211	24.2883	24.2049	25.6285	24.3553	23.9914	NA
Abl2		OTHER	11	0	0	0	0.900284	-0.786642	-1.77751	0	0	0.189162	0.254959	0.481975	0	0	0.876328	-0.739271	-1.73763	-0.682381	0.388502	-1.25049	0.678459	24.7639	25.0406	24.9183	23.2394	25.169	25.0366	25.6686	25.2347	24.827	23.4891	24.7089	23.9174	25.2912	25.3163	25.266	25.0459	24.7639	25.0406	24.9183	NA	25.169	25.0366	25.6686	25.2347	24.827	NA
Rab3A		OTHER	11	0	0	0	0.746031	-0.780014	-1.51943	0	0	NA	0	NA	0	0	0.156336	-0.24133	-0.407629	0.718351	0.320863	-1.46835	-0.488827	25.2398	25.1536	23.6265	23.2646	25.0243	25.2367	25.0922	25.0515	23.0642	22.9345	23.4014	24.5098	25.233	23.8473	24.8175	24.3521	25.2398	25.1536	NA	NA	25.0243	25.2367	25.0922	25.0515	NA	NA
Fkb15		OTHER	11	0	0	0	1.19499	-0.772572	-2.26817	0	0	0.751674	-0.619908	-1.52895	0	0	0.389407	-0.274575	-0.889586	-0.743394	0.46901	0.456569	-0.508808	23.0151	24.3339	24.0723	24.0434	24.742	25.0949	24.3528	24.3654	24.8155	23.7919	25.055	24.282	24.234	23.8769	24.097	24.3552	NA	24.3339	24.0723	24.0434	24.742	25.0949	24.3528	24.3654	24.8155	23.7919
Mp2K2		OTHER	11	0	0	0	1.09762	-0.768079	-2.10548	0	0	NA	0	NA	0	0	NA	0	NA	NA	-0.568219	NA	NA	23.6893	23.3753	22.6353	22.5916	23.8	24.4687	23.2882	23.807	22.8348	22.8175	23.0422	24.6201	22.8629	23.4419	24.9098	23.5336	NA	NA	NA	NA	23.8	24.4687	NA	23.807	NA	NA
Tecr		OTHER	11	0	0	0	1.05615	-0.766334	-2.03647	0	0	0.875852	-0.673417	-1.73684	0	0	0.718222	-0.595915	-1.47243	-1.15612	0.700468	0.153942	0.00864433	23.6707	25.3316	24.9699	25.1166	25.4468	25.6009	25.5887	25.5176	25.5039	25.2367	25.6964	25.3454	25.3517	25.7175	24.9739	25.4293	NA	25.3316	24.9699	25.1166	25.4468	25.6009	25.5887	25.5176	25.5039	25.2367
Lst8		OTHER	11	0	0	0	1.41803	-0.755586	-2.64679	0	0	NA	0	NA	0	0	NA	0	NA	NA	0.778388	-0.417428	-0.161457	22.4965	22.97	22.9291	23.5027	23.5945	23.9788	24.1106	23.2368	22.592	24.7659	23.6867	23.8199	23.8015	22.7828	22.9052	22.5666	NA	NA	NA	NA	23.5945	23.9788	24.1106	NA	NA	NA
Galm		OTHER	11	0	0	0	0.436064	-0.751184	-0.976819	0	0	0.290523	-0.535919	-0.696394	0	0	0.445024	-0.778818	-0.993335	0.0666688	0.124908	-0.631515	0.287111	25.3105	26.269	25.7516	22.8076	25.7009	25.9088	25.761	25.7728	25.6901	25.4563	25.6225	25.5135	25.8699	25.7493	25.4328	26.2021	25.3105	26.269	25.7516	NA	25.7009	25.9088	25.761	25.7728	25.6901	25.4563
Gptc1		OTHER	11	0	0	0	0.845194	-0.749526	-1.68573	0	0	0.0154315	-0.0287247	-0.0456228	0	0	0.194932	-0.257684	-0.494757	0.426182	0.464043	-0.291341	0.292756	25.6394	25.0253	24.1483	23.6646	25.2935	25.4962	25.271	25.415	23.4306	24.5114	25.3282	25.3223	25.2551	24.129	25.3317	24.7925	25.6394	25.0253	NA	NA	25.2935	25.4962	25.271	25.415	23.4306	24.5114
Chm1B		OTHER	11	0	0	0	1.98699	-0.748843	-3.68217	0	0	0.847679	-0.33975	-1.68987	0	0	0.982029	-0.458675	-1.91334	-0.790333	0.886154	-0.162891	0.222625	25.1751	24.9516	24.5019	25.0301	25.8735	25.9442	25.4102	25.426	25.5639	24.9788	25.0644	25.4105	25.8211	24.8943	25.4448	25.3331	25.1751	24.9516	24.5019	25.0301	25.8735	25.9442	25.4102	25.426	25.5639	24.9788
Mogt1		OTHER	11	0	0	0	0.558609	-0.745663	-1.1974	0	0	1.28076	-1.37083	-2.41259	0	0	NA	0	NA	-1.04725	0.0490405	0.235579	-0.200216	24.3662	23.8317	23.9017	22.2948	25.0446	24.5065	24.7284	23.0976	24.6605	24.3019	25.9166	24.9987	23.0922	24.5933	22.779	22.7799	24.3662	NA	23.9017	NA	25.0446	24.5065	24.7284	NA	24.6605	24.3019
Tpm4		OTHER	11	0	0	0	1.14404	-0.741004	-2.18291	0	0	0.754369	-0.466089	-1.53349	0	0	NA	0	NA	-0.381557	0.59352	-0.307579	NA	23.8008	24.8397	24.3561	23.5028	24.8163	24.9131	25.268	24.466	24.7116	24.4159	24.6702	24.5661	24.041	23.2984	23.5751	23.0966	NA	24.8397	24.3561	NA	24.8163	24.9131	25.268	24.466	24.7116	24.4159
Ppme1		OTHER	11	0	0	0	0.408975	-0.739956	-0.926433	0	0	0.709955	-1.19844	-1.45841	0	0	0.457182	-0.830551	-1.01564	-0.44928	-0.562999	0.748841	0.147291	24.8585	25.253	24.491	21.7347	24.8203	24.7826	24.8205	24.8737	25.4775	25.0414	25.7272	24.8849	25.342	25.0581	24.693	24.5663	24.8585	25.253	24.491	NA	24.8203	24.7826	24.8205	24.8737	25.4775	25.0414
Etud1		OTHER	11	0	0	0	0.723601	-0.738739	-1.48153	0	0	NA	0	NA	0	0	NA	0	NA	NA	-0.831821	1.11987	NA	22.9954	22.849	23.1322	23.3947	24.283	24.3804	22.3784	24.2846	24.3662	23.5345	24.4182	23.2931	22.8664	24.4722	22.4433	23.3895	NA	NA	NA	NA	24.283	24.3804	NA	24.2846	NA	NA
Pith1		OTHER	11	0	0	0	0.718472	-0.724556	-1.47285	0	0	0.763142	-0.789295	-1.54827	0	0	0.165697	-0.208274	-0.429121	-0.299771	0.0846428	0.316536	-0.992373	25.3691	23.5695	25.5374	25.2689	25.4701	26.1841	25.4196	25.5694	25.4333	25.7879	26.3281	25.3528	25.5342	24.9313	24.8483	25.2643	25.3691	NA	25.5374	25.2689	25.4701	26.1841	25.4196	25.5694	25.4333	25.7879
Face1		OTHER	11	0	0	0	0.477114	-0.715386	-1.05193	0	0	0.802506	-1.20349	-1.61436	0	0	NA	0	NA	0.352345	-0.304595	0.276251	-0.960952	24.1714	25.949	25.3653	22.9089	25.4411	25.4908	25.2231	25.1011	25.2497	25.6749	26.7199	25.5641	23.9197	25.2957	24.7191	24.1458	NA	25.949	25.3653	NA	25.4411	25.4908	25.2231	25.1011	25.2497	25.6749
Akts1		OTHER	11	0	0	0	2.07923	-0.70908	-3.86308	0	0	2.13938	-0.625467	-3.98343	0	1	2.73337	-0.752957	-5.28984	NA	0.734141	-0.476341	0.385564	24.4191	23.811	24.3979	24.2072	24.9931	25.0676	24.568	25.0429	24.8006	24.6705	25.0044	24.8615	24.9107	24.9554	24.973	25.008	NA	NA	NA	NA	24.9931	25.0676	24.568	25.0429	24.8006	24.6705
If122		OTHER	11	0	0	0	0.74028	-0.708029	-1.50973	0	0	0.551776	-0.644069	-1.18536	0	0	0.189455	0.2701	0.482625	-0.629546	0.105714	0.766423	NA	22.3982	23.9036	24.1181	24.2271	24.4721	23.8782	24.8178	24.3111	24.9859	23.4287	24.6373	24.1715	22.6108	24.3237	23.5229	23.1092	NA	23.9036	24.1181	24.2271	24.4721	23.8782	24.8178	24.3111	24.9859	NA
Pex19		OTHER	11	0	0	0	0.913103	-0.703743	-1.79882	0	0	NA	0	NA	0	0	NA	0	NA	NA	0.536529	NA	NA	23.4475	23.6931	22.9437	22.4518	24.3169	24.2826	23.5627	23.1889	23.4921	23.0287	22.9679	22.8918	23.6222	23.2735	23.5951	23.9134	NA	NA	NA	NA	24.3169	24.2826	23.5627	NA	NA	NA
E41L3		OTHER	11	0	0	0	1.95308	-0.699996	-3.61671	0	0	0.979771	-0.358742	-1.90959	0	0	0.330589	-0.175078	-0.776228	-1.13668	1.19425	0.194294	-0.399492	26.4016	25.8211	25.7908	25.525	26.44	26.5465	26.6988	26.6531	26.1529	26.2906	26.302	26.2278	26.2093	25.9047	26.3404	25.7843	26.4016	25.8211	25.7908	25.525	26.44	26.5465	26.6988	26.6531	26.1529	26.2906
Grtp1		OTHER	11	0	0	0	0.325891	-0.699359	-0.766985	0	0	NA	0	NA	0	0	1.18825	-1.32238	-2.25688	-0.482845	0.850134	-0.885528	0.214082	23.1972	25.4009	23.2656	25.0657	25.9957	22.9115	25.7566	25.063	23.9032	24.5858	22.8703	25.5646	25.4532	25.7519	25.5052	25.5085	NA	25.4009	NA	25.0657	25.9957	NA	25.7566	25.063	NA	24.5858
Nsdhl		OTHER	11	0	0	0	0.345237	-0.695229	-0.804855	0	0	0.0880695	-0.257555	-0.242524	0	0	0.137732	0.409263	0.364159	0.0135627	-0.063732	0.480073	0.182382	21.989	25.3437	25.1573	25.6537	25.287	25.3692	24.8719	25.3966	25.2281	22.9175	25.5906	25.4377	22.6313	25.4076	23.1199	25.3479	NA	25.3437	25.1573	25.6537	25.287	25.3692	24.8719	25.3966	25.2281	NA
Zfr		OTHER	11	0	0	0	1.3876	-0.694322	-2.5945	0	0	1.77205	-0.834443	-3.27622	0	0	0.5383	-0.336639	-1.16155	NA	0.302639	0.698478	-0.862311	22.7335	23.847	23.1239	22.9917	23.8213	24.0439	23.5438	24.0643	24.0157	23.7756	24.0317	24.2109	23.0569	23.8199	23.5013	23.6646	NA	NA	NA	NA	23.8213	24.0439	23.5438	24.0643	24.0157	23.7756
Fri3		OTHER	11	0	0	0	0.566361	-0.689281	-1.21102	0	0	0.508523	-0.641493	-1.10852	0	0	0.218054	-0.320669	-0.545214	0.328518	0.683012	0.333641	-0.866821	25.2888	25.2493	22.9347	24.9553	25.369	25.3246	25.4472	25.0444	25.4276	25.0738	25.5299	24.9627	25.3277	24.5422	25.074	24.7668	25.2888	25.2493	NA	24.9553	25.369	25.3246	25.4472	25.0444	25.4276	25.0738
Ube4B		OTHER	11	0	0	0	0.757915	-0.687609	-1.53947	0	0	NA	0	NA	0	0	0.815393	-0.729421	-1.63593	-0.0558118	-0.223038	NA	0.285143	22.095	23.9015	22.8922	23.8717	23.8698	24.1558	23.8459	23.6393	22.7367	23.2785	22.848	23.1943	24.1216	23.666	24.0465	23.844	NA	23.9015	NA	23.8717	23.8698	24.1558	23.8459	23.6393	NA	NA
Gas8		OTHER	11	0	0	0	0.777099	-0.678236	-1.57173	0	0	NA	0	NA	0	0	NA	0	NA	0.123671	-0.433788	1.18453	NA	23.2695	23.2752	24.7839	24.7344	24.6743	24.7634	24.5789	24.7593	24.3326	23.4543	24.9322	24.8912	22.9557	24.1127	23.8378	22.4497	NA	NA	24.7839	NA	24.6743	24.7634	24.5789	24.7593	NA	NA
Pus10		OTHER	11	0	0	0	1.18845	-0.678203	-2.25721	0	0	NA	0	NA	0	0	NA	0	NA	NA	-0.203842	NA	NA	23.8378	22.8966	23.1966	23.9385	23.8721	24.5532	24.2722	23.8847	25.0816	22.9422	23.5892	23.5624	23.0225	23.2438	23.1594	24.2723	NA	NA	NA	NA	23.8721	24.5532	24.2722	23.8847	NA	NA
Cs060		OTHER	11	0	0	0	0.679947	-0.676228	-1.40736	0	0	NA	0	NA	0	0	NA	0	NA	NA	-0.413707	NA	NA	23.9439	23.4781	23.8985	23.7871	25.0311	24.8498	23.0515	24.8802	23.4864	22.8491	22.8851	22.2124	23.008	22.0485	22.9142	22.966	NA	NA	NA	NA	25.0311	24.8498	NA	24.8802	NA	NA
Ccd22		OTHER	11	0	0	0	0.74828	-0.67346	-1.52323	0	0	0.299688	-0.325737	-0.714864	0	0	0.419463	-0.420268	-0.946023	-0.0202907	-0.182488	-0.327789	-0.296284	23.5634	22.6293	24.3975	24.2263	24.0444	24.9115	24.2546	24.3	23.3804	24.2291	24.2638	24.2463	24.253	24.2031	24.4654	23.576	NA	NA	24.3975	24.2263	24.0444	24.9115	24.2546	24.3	NA	24.2291
Xpot		OTHER	11	0	0	0	0.704702	-0.673214	-1.44949	0	0	NA	0	NA	0	0	NA	0	NA	NA	0.294468	-0.128277	NA	22.7764	23.1387	23.7568	22.1162	23.5114	24.2204	23.9594	22.7898	24.0505	23.7281	23.6159	23.3005	22.2105	23.0533	23.9634	23.6285	NA	NA	NA	NA	23.5114	24.2204	23.9594	NA	24.0505	NA
Ca123		OTHER	11	0	0	0	0.810755	-0.673211	-1.62817	0	0	0.910798	-0.722969	-1.79499	0	0	0.557805	1.07752	1.19598	-0.504071	0.389871	0.661906	-1.15896	25.9104	25.7204	25.4148	24.1265	25.7997	26.1583	26.107	25.8	25.9534	26.0018	26.0618	26.047	25.2834	23.4003	25.816	22.3623	25.9104	25.7204	25.4148	NA	25.7997	26.1583	26.107	25.8	25.9534	26.0018
Vrk3		OTHER	11	0	0	0	0.543952	-0.665286	-1.17155	0	0	0.439767	-0.534166	-0.983653	0	0	0.217271	-0.383316	-0.543523	0.0229856	0.231537	-0.399434	0.289753	22.9986	25.2393	24.8728	25.2158	25.565	24.997	25.5859	24.8397	25.3758	25.1358	24.9199	25.0317	24.9418	25.9008	23.718	25.2992	NA	25.2393	24.8728	25.2158	25.565	24.997	25.5859	24.8397	25.3758	25.1358
Rn219		OTHER	11	0	0	0	0.710413	-0.656492	-1.45919	0	0	0.56815	0.470966	1.21416	0	0	0.939639	-0.78423	-1.84293	-0.901888	-0.166369	NA	0.217482	24.8519	23.0607	23.9719	24.23	24.2368	24.3834	25.3741	24.7462	23.3628	23.4619	23.8728	23.5332	24.7311	25.3826	24.3898	24.7479	24.8519	NA	23.9719	24.23	24.2368	24.3834	25.3741	24.7462	NA	NA
Gsta3		OTHER	11	0	0	0	2.15394	-0.647544	-4.01287	0	0	2.76537	-0.45165	-5.36714	0	0	2.45263	-0.501448	-4.64374	-1.20014	0.539614	0.148779	0.246033	28.6797	28.7506	28.5105	28.7791	29.2567	29.7578	29.0638	29.2318	29.2137	29.0246	29.2512	29.0371	29.4228	29.1792	28.993	29.1308	28.6797	28.7506	28.5105	28.7791	29.2567	29.7578	29.0638	29.2318	29.2137	29.0246
Mpi		OTHER	11	0	0	0	0.476479	-0.64721	-1.05078	0	0	0.330886	-0.476438	-0.77681	0	0	0.287148	-0.432099	-0.689558	0.59012	0.520728	-0.407019	-0.356261	22.9501	25.5008	24.9929	25.4157	25.669	25.4825	25.3094	24.9875	25.1874	24.941	25.5617	25.0751	25.5501	25.3558	24.7463	24.9357	NA	25.5008	24.9929	25.4157	25.669	25.4825	25.3094	24.9875	25.1874	24.941
Src2		OTHER	11	0	0	0	1.34522	-0.645601	-2.52203	0	0	NA	0	NA	0	0	NA	0	NA	NA	-0.666151	0.413657	NA	23.9485	22.9247	22.8716	23.4397	23.9093	23.9099	23.8794	24.0683	23.051	23.9859	23.9844	22.3151	24.2102	22.5546	24.6706	23.8341	NA	NA	NA	NA	23.9093	23.9099	23.8794	24.0683	NA	23.9859
Faaa		OTHER	11	0	0	0	0.337392	-0.644158	-0.789557	0	0	0.208248	-0.341153	-0.523963	0	0	NA	0	NA	1.40076	0.512826	-1.17743	-0.215568	23.3986	25.4414	23.1504	23.8419	25.1691	25.0764	22.7179	25.4456	23.1147	24.6506	24.8471	24.5844	24.1741	24.9144	24.7187	24.9769	NA	25.4414	NA	NA	25.1691	25.0764	NA	25.4456	NA	24.6506
Bbs7		OTHER	11	0	0	0	0.452631	-0.642611	-1.0073	0	0	NA	0	NA	0	0	NA	0	NA	NA	-0.0224973	NA	NA	24.3184	22.6417	22.794	24.1009	24.7289	24.5659	22.7172	24.4134	23.1042	22.9074	23.2334	22.2537	24.9042	22.7278	23.6875	23.9271	NA	NA	NA	NA	24.7289	24.5659	NA	24.4134	NA	NA
Pex5		OTHER	11	0	0	0	0.904911	-0.638976	-1.7852	0	0	NA	0	NA	0	0	1.06819	-0.960054	-2.05651	NA	-0.00365729	0.307026	-0.426338	22.3339	22.622	23.395	23.5547	23.2791	24.1541	23.6951	23.3332	23.3596	23.642	24.2577	23.1193	23.5406	23.8682	23.3629	24.9742	NA	NA	NA	NA	NA	24.1541	23.6951	23.3332	23.3596	NA
Kcp3		OTHER	11	0	0	0	0.451413	-0.624374	-1.00507	0	0	0.807938	-0.823149	-1.62345	0	0	0.0276758	0.0452275	0.0807562	-0.853998	0.999836	0.393286	NA	24.1536	23.8563	24.0424	22.0204	24.7979	24.5656	23.1535	24.0532	24.4019	24.1515	24.425	24.387	23.9952	22.8464	23.6938	23.3565	24.1536	23.8563	24.0424	NA	24.7979	24.5656	NA	24.0532	24.4019	24.1515
Pgh1		OTHER	11	0	0	0	0.470682	-0.619474	-1.04025	0	0	NA	0	NA	0	0	0.898371	-0.967311	-1.77432	-0.670247	-0.0436723	NA	0.338482	23.0299	21.6153	23.7716	23.8909	22.8503	24.0771	23.8926	23.9656	23.2604	23.3388	22.3733	23.2924	24.416	24.0746	23.6658	24.0205	NA	NA	23.7716	23.8909	NA	24.0771	23.8926	23.9656	NA	NA
Cenpp		OTHER	11	0	0	0	1.21065	-0.615482	-2.29445	0	0	NA	0	NA	0	0	NA	0	NA	-0.856772	0.441123	NA	1.45758	23.3423	23.9196	24.2892	24.3968	24.6838	24.2338	24.7337	24.7585	22.6843	23.5662	23.0238	24.0821	22.9213	23.5952	24.9952	22.9745	NA	NA	24.2892	24.3968	24.6838	24.2338	24.7337	24.7585	NA	NA
Adpgk		OTHER	11	0	0	0	0.630953	-0.609092	-1.32335	0	0	0.701953	-0.603881	-1.44483	0	0	NA	0	NA	-0.0996881	0.0653705	-0.378559	NA	25.4714	25.207	24.3673	24.1302	25.3399	26.1845	24.5871	25.5008	25.1018	25.0145	26.1727	25.3024	24.4537	24.1746	23.5913	24.191	25.4714	25.207	NA	NA	25.3399	26.1845	24.5871	25.5008	25.1018	25.0145
Tm209		OTHER	11	0	0	0	0.496358	-0.597516	-1.08669	0	0	0.502042	-0.68067	-1.0969	0	0	0.234238	-0.315062	-0.579839	0.354886	0.900391	0.385904	-0.734317	21.9355	24.1012	24.1918	23.9815	24.2929	24.2318	23.8544	24.2209	25.0007	23.5238	24.2998	24.1083	23.7744	23.7828	23.9198	23.9932	NA	24.1012	24.1918	23.9815	24.2929	24.2318	23.8544	24.2209	NA	23.5238
Enoph		OTHER	11	0	0	0	0.990781	-0.584745	-1.92787	0	0	0.102909	0.150483	0.279803	0	0	1.33112	-0.887733	-2.49802	-0.362858	0.149484	-0.119596	0.679956	25.0877	24.1088	23.8504	24.8423	25.098	25.2363	24.8715	25.0223	24.3384	23.042	24.9612	24.9457	25.5378	25.8417	25.0337	25.027	25.0877	24.1088	NA	24.8423	25.098	25.2363	24.8715	25.0223	24.3384	NA
Heat2		OTHER	11	0	0	0	0.295834	-0.572162	-0.707113	0	0	0.135483	-0.264212	-0.358831	0	0	0.377431	0.781473	0.866836	0.2399	1.2382	-0.424688	-0.55324	24.934	24.3162	22.2109	25.0498	23.3234	25.274	24.8773	25.3249	24.7077	24.3728	25.0025	23.4848	21.7306	23.2198	24.6639	23.7707	24.934	24.3162	NA	25.0498	NA	25.274	24.8773	25.3249	24.7077	24.3728
Z3H7B		OTHER	11	0	0	0	2.16732	-0.571591	-4.04002	0	0	1.13505	-0.845044	-2.1679	0	0	0.582992	-0.270972	-1.24014	-0.758379	0.414125	1.00642	-0.0111748	24.9298	24.6658	24.4743	24.8608	25.0285	25.3068	25.4297	25.4522	24.572	25.7225	26.3914	25.6251	25.2682	25.034	25.2636	24.4488	24.9298	24.6658	24.4743	24.8608	25.0285	25.3068	25.4297	25.4522	24.572	25.7225
Usp1		DNA_REPAIR	10	0	0	0	0.671559	-0.570345	-1.39304	0	0	NA	0	NA	0	0	NA	0	NA	NA	-0.399483	NA	NA	22.3367	22.6951	23.0919	22.5061	22.5474	22.7137	24.1822	23.4679	23.096	23.1295	22.9327	22.6378	22.111	22.9225	22.5168	23.6141	NA	NA	NA	NA	22.5474	22.7137	NA	23.4679	NA	NA
Trub1		OTHER	11	0	0	0	0.518824	-0.567424	-1.12693	0	0	0.497834	-0.558836	-1.08934	0	0	NA	0	NA	-0.42387	0.0481624	0.56537	NA	24.287	22.3475	24.2876	24.3933	24.1802	24.3649	24.3962	24.6438	24.4392	23.9887	24.5262	24.5966	22.1852	22.9988	24.0645	22.6066	24.287	NA	24.2876	NA	24.1802	24.3649	24.3962	24.6438	24.4392	23.9887
Cdc73		OTHER	11	0	0	0	1.21563	-0.564441	-2.30282	0	0	0.752713	0.742741	1.5307	0	0	1.72774	-0.576298	-3.19498	-1.31333	0.600363	NA	0.551235	24.3415	24.3269	24.6492	23.8783	24.3431	24.9637	24.9157	25.2311	23.9755	24.5937	22.5039	23.1518	24.9463	24.6292	24.9024	25.0232	24.3415	24.3269	24.6492	NA	24.3431	24.9637	24.9157	25.2311	NA	NA
Hoil1		OTHER	11	0	0	0	0.491136	-0.560906	-1.07729	0	0	0.0798725	0.174124	0.221555	0	0	0.637113	-0.707743	-1.33396	-0.0849755	0.132449	-0.893985	0.516999	25.2199	25.2106	23.1122	25.1071	25.3354	25.0631	25.2192	25.2758	25.0315	22.7147	25.0734	25.1338	25.2116	25.6847	25.1707	25.4138	25.2199	25.2106	NA	25.1071	25.3354	25.0631	25.2192	25.2758	25.0315	NA
Apc5		OTHER	11	0	0	0	0.304778	-0.560113	-0.725067	0	0	0.498143	-0.838778	-1.0899	0	0	0.325903	-0.595317	-0.767007	0.828308	-0.289001	0.756921	-0.723603	22.2854	25.0861	25.4267	25.4926	25.2435	25.2541	24.8817	25.1521	25.4746	25.5309	25.3495	25.2909	24.9594	25.0892	25.4952	25.1282	NA	25.0861	25.4267	25.4926	25.2435	25.2541	24.8817	25.1521	25.4746	25.5309
Grn		OTHER	11	0	0	0	2.59201	-0.553656	-4.95754	0	0	0.204646	-0.0505996	-0.516102	0	0	0.599878	1.04165	1.26956	-0.844321	1.17261	-0.538427	0.172224	25.1077	25.2273	25.2115	25.4477	26.0187	25.8375	25.7417	25.611	25.4417	25.1432	25.374	25.2378	25.7071	22.1396	25.3065	23.6745	25.1077	25.2273	25.2115	25.4477	26.0187	25.8375	25.7417	25.611	25.4417	25.1432
Ermp1		OTHER	11	0	0	0	0.466863	-0.548462	-1.03331	0	0	1.45129	-1.37239	-2.70423	0	0	1.57523	-1.06882	-2.92109	NA	-0.570347	0.588536	0.140724	22.8701	24.419	24.1982	23.3282	24.3915	25.1141	24.2645	23.2392	25.0734	24.2023	25.9332	25.0961	24.8063	24.674	24.7783	24.8321	NA	NA	NA	NA	24.3915	25.1141	24.2645	23.2392	25.0734	24.2023
Kdel2		OTHER	11	0	0	0	1.13563	-0.545044	-2.16887	0	0	0.323361	-0.171682	-0.761996	0	0	0.333479	0.383201	0.781898	-0.280961	0.58908	-0.0638532	-0.329382	24.7351	25.0478	24.3208	25.0737	25.0759	25.8515	25.1026	25.3275	25.1731	24.7713	25.2411	24.6785	24.8734	23.1043	25.1755	24.4913	24.7351	25.0478	24.3208	25.0737	25.0759	25.8515	25.1026	25.3275	25.1731	24.7713
Wdr33		OTHER	11	0	0	0	2.53829	-0.536754	-4.83502	0	0	1.74137	-0.423844	-3.2199	0	0	0.872165	-0.229558	-1.7307	-1.18796	0.870373	0.535805	-0.117155	25.0044	24.7365	24.6109	24.7996	25.2645	25.3713	25.1566	25.506	25.3165	24.96	25.1406	25.4298	25.0887	25.2281	25.0195	24.7333	25.0044	24.7365	24.6109	24.7996	25.2645	25.3713	25.1566	25.506	25.3165	24.96
Chmp5		OTHER	11	0	0	0	0.290844	-0.53614	-0.697041	0	0	1.17584	-1.56044	-2.23608	0	0	NA	0	NA	-0.453595	-0.69785	0.200848	-0.27033	23.4057	25.6259	22.8249	24.4013	23.2636	25.4057	24.8709	24.8623	26.5942	25.3071	25.4848	25.1134	23.9699	23.0045	25.1207	22.4026	NA	25.6259	NA	24.4013	NA	25.4057	24.8709	24.8623	26.5942	25.3071
Trfeb		OTHER	11	0	0	0	1.84796	-0.534983	-3.41724	0	0	0.904617	-0.181771	-1.78471	0	0	0.751182	-0.252364	-1.52812	-0.95295	0.915394	-0.283397	-0.324107	25.8185	26.1393	25.6792	25.9314	26.286	26.7482	26.193	26.4811	26.0417	26.0216	26.1594	26.0727	26.5272	25.9583	26.1281	25.9642	25.8185	26.1393	25.6792	25.9314	26.286	26.7482	26.193	26.4811	26.0417	26.0216
Zn516		OTHER	11	0	0	0	1.95231	-0.528869	-3.61525	0	0	0.663488	-0.258897	-1.37924	0	0	1.83933	-0.494096	-3.40108	-1.10725	0.838783	-0.497148	0.45655	24.2846	24.6416	24.2489	24.5147	24.9996	24.6347	25.1647	25.0064	24.4194	24.7144	24.4631	25.1284	24.6933	25.204	24.8036	24.9653	24.2846	24.6416	24.2489	24.5147	24.9996	24.6347	25.1647	25.0064	24.4194	24.7144
Ro32		OTHER	11	0	0	0	1.6761	-0.525563	-3.10131	0	0	1.82199	-0.384512	-3.36871	0	0	0.386325	-0.180439	-0.883748	-0.728234	0.847335	0.383545	-0.38101	26.2501	26.573	26.4626	26.6103	27.0454	27.349	26.6235	26.9804	26.8824	26.6538	27.046	26.852	27.0852	26.4107	26.8431	26.2788	26.2501	26.573	26.4626	26.6103	27.0454	27.349	26.6235	26.9804	26.8824	26.6538
Co1A1		OTHER	11	0	0	0	0.495018	-0.523979	-1.08428	0	0	0.0285615	0.0218	0.0832631	0	0	1.04623	-0.691506	-2.01999	-0.375396	-0.00745502	-0.430689	0.655016	27.0605	26.5422	27.5625	27.3317	26.8755	27.4463	27.39	28.8811	26.7029	27.3814	27.1639	27.1615	27.8827	27.1732	27.7533	28.4538	27.0605	26.5422	27.5625	27.3317	26.8755	27.4463	27.39	28.8811	26.7029	27.3814
Psme1		OTHER	11	0	0	0	2.29149	-0.520591	-4.29672	0	0	1.5178	-0.459665	-2.82003	0	0	0.919631	-0.365695	-1.80968	-1.20727	0.33689	0.501891	0.398397	26.6209	26.9847	26.6753	26.7575	27.1746	27.5497	27.2294	27.167	27.3771	27.1308	27.506	26.8631	27.4564	26.602	27.2959	27.1469	26.6209	26.9847	26.6753	26.7575	27.1746	27.5497	27.2294	27.167	27.3771	27.1308
Tmx2		OTHER	11	0	0	0	1.77356	-0.51976	-3.27899	0	0	1.14034	-0.636555	-2.17674	0	0	0.701204	-0.163344	-1.44355	-0.820318	0.495452	0.239824	-0.616518	26.6291	26.5886	26.6371	26.7065	27.0736	27.5161	26.7766	27.2742	27.1676	26.8422	28.1278	26.97	26.6786	27.1286	26.7552	26.6524	26.6291	26.5886	26.6371	26.7065	27.0736	27.5161	26.7766	27.2742	27.1676	26.8422
Cnd2		OTHER	11	0	0	0	0.436749	-0.518514	-0.978084	0	0	0.344391	-0.456447	-0.803209	0	0	0.766076	-0.854349	-1.5532	-0.342657	-0.252017	-0.295273	1.18369	25.0763	25.1428	23.0697	25.3123	25.1432	25.2402	25.1956	25.0962	25.3998	24.9136	25.4963	24.6172	25.7603	25.0756	25.6439	25.5388	25.0763	25.1428	NA	25.3123	25.1432	25.2402	25.1956	25.0962	25.3998	24.9136
Ubp8		OTHER	11	0	0	0	0.786263	-0.51782	-1.58712	0	0	0.569698	-0.44889	-1.21687	0	0	NA	0	NA	-0.013676	-0.00512936	-0.585836	0.704387	22.8962	23.841	23.8828	22.7276	23.5891	24.143	23.7892	23.8976	24.3475	23.8465	23.5095	23.4396	23.4968	22.7292	24.0454	23.3677	NA	23.841	NA	NA	23.5891	24.143	23.7892	23.8976	24.3475	23.8465
Bms1		OTHER	11	0	0	0	0.53027	-0.517591	-1.1473	0	0	0.556469	-0.560884	-1.19363	0	0	0.117975	0.271993	0.316807	-0.318844	0.0965975	-0.105113	-0.131106	25.4926	25.1411	24.8454	23.4555	25.0848	25.2642	25.4134	25.2426	25.1148	25.0655	25.7149	25.2829	22.327	25.1918	25.6004	24.7273	25.4926	25.1411	24.8454	NA	25.0848	25.2642	25.4134	25.2426	25.1148	25.0655
Lmo7		OTHER	11	0	0	0	2.51288	-0.51738	-4.77777	0	0	0.343765	0.511201	0.80199	0	0	2.30391	-0.631663	-4.32291	-1.136	0.484289	-0.976569	0.941172	25.7632	25.728	25.8485	26.0746	26.2392	26.5584	26.4263	26.2599	26.2605	25.7794	23.4709	25.8587	26.3525	26.6366	26.743	26.2088	25.7632	25.728	25.8485	26.0746	26.2392	26.5584	26.4263	26.2599	26.2605	25.7794
I4E3A		OTHER	11	0	0	0	2.04579	-0.516489	-3.79701	0	0	2.99902	-0.439167	-5.95626	0	0	0.0961262	0.0186095	0.262869	-0.815569	1.0417	0.750661	-0.913826	26.1975	25.9965	26.0658	26.2609	26.7029	26.9266	26.3365	26.6206	26.5568	26.6006	26.6607	26.4593	26.1548	26.0453	26.0524	26.1937	26.1975	25.9965	26.0658	26.2609	26.7029	26.9266	26.3365	26.6206	26.5568	26.6006
Anr28		OTHER	11	0	0	0	0.573669	-0.516044	-1.22383	0	0	NA	0	NA	0	0	0.391604	-0.385045	-0.893745	0.392967	0.212256	NA	-0.819964	23.2497	24.3094	24.5261	22.9362	24.634	24.4368	23.9456	24.0692	23.6128	24.0882	23.6666	23.0989	24.4345	23.7337	23.9308	24.4625	NA	24.3094	NA	NA	24.634	24.4368	23.9456	24.0692	NA	NA
Dpcd		OTHER	11	0	0	0	1.66731	-0.514645	-3.08545	0	0	0.839469	-0.244294	-1.67617	0	0	1.45964	-0.371081	-2.7187	-0.871508	0.624985	-0.288867	-0.066164	25.9748	26.1369	25.8425	26.1484	26.5574	26.9454	26.2376	26.4207	26.6024	26.129	26.32	26.0283	26.7424	26.2665	26.3019	26.276	25.9748	26.1369	25.8425	26.1484	26.5574	26.9454	26.2376	26.4207	26.6024	26.129
Syf1		OTHER	11	0	0	0	1.37631	-0.513585	-2.57514	0	0	1.25584	-0.361272	-2.3705	0	0	0.666627	-0.278487	-1.38461	-0.841825	0.85067	0.164547	0.141997	28.3529	28.9019	28.6463	29.022	29.3596	29.5335	28.9105	29.1738	29.195	29.0722	29.0618	29.0392	29.2827	29.0715	29.0493	28.6335	28.3529	28.9019	28.6463	29.022	29.3596	29.5335	28.9105	29.1738	29.195	29.0722
Gltpa		OTHER	11	0	0	0	1.40341	-0.509554	-2.62164	0	0	0.257972	0.212752	0.629678	0	0	0.431996	0.788282	0.969296	-0.255628	0.938004	-0.448514	-0.230254	25.7255	25.912	26.0099	26.3253	26.2968	26.6903	26.8174	26.2063	25.6255	24.9715	26.1242	26.4004	26.1504	25.8973	25.9722	22.7996	25.7255	25.912	26.0099	26.3253	26.2968	26.6903	26.8174	26.2063	25.6255	24.9715
Nqo1		OTHER	11	0	0	0	1.70923	-0.508872	-3.16129	0	0	2.74541	-0.517323	-5.31884	0	0	0.298805	-0.0701838	-0.71309	-0.91792	0.591508	0.851186	-0.74683	28.7451	28.6758	28.5389	28.578	29.1695	29.5576	28.8356	29.0105	29.326	29.2474	29.092	28.9416	28.9378	28.6581	28.7007	28.5219	28.7451	28.6758	28.5389	28.578	29.1695	29.5576	28.8356	29.0105	29.326	29.2474
Htr5B		OTHER	11	0	0	0	0.717238	-0.508788	-1.47076	0	0	0.792209	-0.575774	-1.5971	0	0	0.775298	0.962109	1.56871	-0.0664026	0.255352	0.399088	NA	23.6376	24.851	24.0557	25.0867	24.7137	24.9776	25.0453	24.9296	25.2082	24.8145	24.727	25.1843	24.9139	22.7614	22.7311	23.376	NA	24.851	24.0557	25.0867	24.7137	24.9776	25.0453	24.9296	25.2082	24.8145
Sfswa		OTHER	11	0	0	0	0.359631	-0.508775	-0.832721	0	0	NA	0	NA	0	0	NA	0	NA	NA	1.01379	-0.569675	NA	24.8214	22.736	23.2949	23.5953	22.9569	24.0311	24.726	24.7687	23.7677	22.2471	24.1942	24.1719	23.5776	22.3777	23.1436	23.0499	NA	NA	NA	NA	NA	24.0311	24.726	24.7687	NA	NA
Vamp8		OTHER	11	0	0	0	1.24628	-0.507241	-2.35438	0	0	0.209348	0.358009	0.526357	0	0	1.38575	-0.473794	-2.59133	-1.41823	0.861306	-0.0706701	0.398226	23.9496	24.5227	23.9267	23.7994	24.5633	24.8036	24.1541	24.7063	24.4403	24.2639	24.35	21.7121	24.3473	24.4721	24.5144	24.7597	23.9496	24.5227	23.9267	23.7994	24.5633	24.8036	24.1541	24.7063	24.4403	24.2639
Aamp		OTHER	11	0	0	0	1.52032	-0.506712	-2.82444	0	0	0.52294	-0.180289	-1.13427	0	0	1.24991	-0.33344	-2.3605	-1.10515	0.918845	-0.253038	-0.0217783	25.5741	25.5521	25.531	25.8862	26.0254	26.4833	25.7598	26.3017	26.138	25.4948	25.739	25.8928	26.3046	25.9034	25.8036	25.8656	25.5741	25.5521	25.531	25.8862	26.0254	26.4833	25.7598	26.3017	26.138	25.4948
Hnrh1		OTHER	11	0	0	0	1.51826	-0.506006	-2.82084	0	0	1.14966	-0.355922	-2.19229	0	0	1.18276	-0.320987	-2.24768	-0.944515	1.03858	-0.0669428	0.0702396	25.3562	25.5132	25.0732	25.3044	25.8965	25.928	25.3694	26.077	25.4419	25.5401	26.053	25.6355	25.7966	25.4273	25.8474	25.4595	25.3562	25.5132	25.0732	25.3044	25.8965	25.928	25.3694	26.077	25.4419	25.5401
Haus8		OTHER	11	0	0	0	0.426829	-0.50572	-0.959718	0	0	0.0974513	-0.166922	-0.266191	0	0	0.627459	-0.551536	-1.31732	-0.603525	0.7904	-0.372166	-0.141312	25.1216	24.5117	24.8269	23.236	24.1107	24.7545	25.2421	25.6117	25.4384	23.2481	24.8958	24.7815	24.9444	24.8556	25.1175	24.9847	25.1216	24.5117	24.8269	NA	NA	24.7545	25.2421	25.6117	25.4384	NA
Gpx7		OTHER	11	0	0	0	2.30737	-0.504423	-4.33022	0	0	1.82582	-0.483043	-3.37585	0	0	1.81532	-0.427799	-3.3563	-1.46797	0.741237	0.467235	0.455289	25.9918	25.8265	25.7927	26.1897	26.4985	26.5702	26.2415	26.5083	26.6046	26.2304	26.6432	26.2548	26.4915	26.5268	26.3614	26.1322	25.9918	25.8265	25.7927	26.1897	26.4985	26.5702	26.2415	26.5083	26.6046	26.2304
Cpns1		OTHER	11	0	0	0	1.33094	-0.504134	-2.49771	0	1	4.30607	-0.644655	-10.2817	0	0	1.58414	-0.250574	-2.93688	-1.13763	0.765759	0.8786	-0.401802	27.3462	27.2863	27.5085	27.3889	28.1071	28.2401	27.3506	27.8486	27.9997	28.1392	28.0284	27.9413	27.8177	27.5354	27.6716	27.5076	27.3462	27.2863	27.5085	27.3889	28.1071	28.2401	27.3506	27.8486	27.9997	28.1392
Zg26		OTHER	11	0	0	0	0.569664	-0.503479	-1.21682	0	0	0.433425	-0.387032	-0.971939	0	0	NA	0	NA	NA	0.273672	-0.490204	NA	22.617	23.6188	21.6861	22.4928	23.225	22.976	23.3769	22.8507	23.0502	23.0587	22.956	22.8979	23.5726	24.1266	22.4671	22.9757	NA	NA	NA	NA	23.225	22.976	23.3769	22.8507	NA	23.0587
Ch2Bb		OTHER	11	0	0	0	0.720038	-0.502948	-1.4755	0	0	0.24875	-0.193192	-0.610439	0	0	0.85409	-0.566401	-1.70057	-0.728472	0.479989	-0.724067	0.300251	23.5671	24.6876	24.6014	25.0189	25.0062	25.2859	24.6354	24.9593	24.6551	24.5466	24.7237	24.7223	25.3665	24.8963	24.9038	24.9739	NA	24.6876	24.6014	25.0189	25.0062	25.2859	24.6354	24.9593	24.6551	24.5466
Sc22B		OTHER	11	0	0	0	2.02086	-0.502336	-3.74811	0	0	1.54123	-0.660281	-2.86114	0	0	0.787998	-0.349916	-1.59003	-1.07205	0.228618	0.442608	-0.442252	25.0011	25.208	24.8229	24.8922	25.2696	25.432	25.7696	25.4624	25.2556	25.5972	26.2507	25.4618	25.2889	25.9178	25.0891	25.0281	25.0011	25.208	24.8229	24.8922	25.2696	25.432	25.7696	25.4624	25.2556	25.5972
Tbca		OTHER	11	0	0	0	1.92795	-0.502266	-3.56857	0	0	0.571577	-0.164172	-1.22017	0	0	1.35243	-0.381242	-2.53434	-0.973572	0.727785	-0.157765	0.216597	26.4421	26.3465	26.2281	26.6033	26.9447	27.214	26.6736	26.7967	26.7535	26.2777	26.7153	26.5302	27.1317	26.5581	26.822	26.6331	26.4421	26.3465	26.2281	26.6033	26.9447	27.214	26.6736	26.7967	26.7535	26.2777
Zg48		OTHER	11	0	0	0	1.08887	-0.502077	-2.09092	0	0	NA	0	NA	0	1	3.18649	-0.782548	-6.46278	NA	0.0109077	NA	0.492018	23.0487	22.7544	22.8365	22.7491	23.5138	22.6807	23.4748	23.7276	23.5755	21.7042	22.8438	23.5368	23.6384	23.6712	23.8433	23.3659	NA	NA	NA	NA	23.5138	22.6807	23.4748	NA	NA	NA
Nck1		OTHER	11	0	0	0	0.939338	-0.499057	-1.84243	0	0	NA	0	NA	0	0	NA	0	NA	1.23755	-0.133867	NA	NA	23.5038	24.4783	23.3252	23.5045	24.027	24.2971	24.1562	24.3276	23.8048	22.3462	22.5167	21.5689	23.5163	22.9618	22.8977	23.7259	NA	24.4783	NA	NA	NA	24.2971	24.1562	24.3276	NA	NA
Gram3		OTHER	11	0	0	0	0.514539	-0.497504	-1.11928	0	0	0.527595	-0.522434	-1.14255	0	0	NA	0	NA	NA	-0.209543	-0.278621	NA	22.1346	23.082	24.1153	23.7183	23.6619	23.7828	24.0408	23.5547	23.6535	23.5187	24.2097	23.7581	23.9114	24.1518	23.339	22.7937	NA	NA	NA	NA	23.6619	23.7828	24.0408	23.5547	23.6535	23.5187
Zo84		OTHER	11	0	0	0	1.71405	-0.497001	-3.17005	0	0	0.647122	-0.142781	-1.35118	0	0	1.47673	-0.495039	-2.74837	-0.78849	0.679412	-0.441698	1.00442	25.8833	26.1209	26.0632	26.0735	26.6737	26.1952	26.8641	26.396	26.2108	26.4002	26.1464	25.9547	26.8162	26.6421	26.6342	26.0287	25.8833	26.1209	26.0632	26.0735	26.6737	26.1952	26.8641	26.396	26.2108	26.4002
Lyric		OTHER	11	0	0	0	0.489294	-0.495847	-1.07396	0	0	0.647359	-0.693855	-1.35158	0	0	0.614263	-0.582457	-1.29451	-0.125871	-0.113382	0.18699	0.249039	23.6497	25.0036	25.4311	25.5786	25.4669	25.733	25.0429	25.4036	25.3486	25.0702	26.2992	25.7204	25.6592	25.6098	25.5002	25.2236	NA	25.0036	25.4311	25.5786	25.4669	25.733	25.0429	25.4036	25.3486	25.0702
Rnp1B		OTHER	11	0	0	0	1.18035	-0.49578	-2.24363	0	0	1.46295	-0.533892	-2.72444	0	0	1.24898	-0.494663	-2.35894	-0.77456	-0.0742829	0.432324	0.169385	24.1487	23.6975	24.4992	24.5235	24.5493	24.7108	24.5754	25.0166	24.7683	24.6782	24.7261	24.8319	24.7537	24.9189	24.5423	24.6327	24.1487	NA	24.4992	24.5235	24.5493	24.7108	24.5754	25.0166	24.7683	24.6782
Dopdb		OTHER	11	0	0	0	0.917566	-0.495179	-1.80625	0	0	0.724287	-0.480395	-1.48269	0	0	0.737304	-0.397538	-1.5047	-0.828933	0.50586	0.0141973	0.128547	26.771	27.4629	27.3669	27.9611	27.9908	28.1359	27.866	27.55	27.7838	27.6946	28.488	27.5171	28.0401	27.7795	27.5455	27.7869	26.771	27.4629	27.3669	27.9611	27.9908	28.1359	27.866	27.55	27.7838	27.6946
Ybox1		OTHER	11	0	0	0	3.05279	-0.493628	-6.09831	0	0	1.53789	-0.243602	-2.85526	0	0	1.1347	-0.278152	-2.16732	-1.0111	1.07866	-0.000899739	0.538563	26.2978	26.5886	26.4311	26.5993	27.0276	27.0473	26.9017	26.9147	26.7266	26.8251	26.7391	26.6005	26.8847	26.8812	26.8226	26.4408	26.2978	26.5886	26.4311	26.5993	27.0276	27.0473	26.9017	26.9147	26.7266	26.8251
Ube2K		OTHER	11	0	0	0	1.74444	-0.492879	-3.22551	0	0	1.37519	-0.343478	-2.57324	0	0	0.413809	-0.150358	-0.935476	-0.920612	0.892073	0.0650239	-0.342714	27.8648	28.0815	27.8135	27.6348	28.2798	28.6316	28.0474	28.4074	28.1301	28.0967	28.4795	28.0622	28.3006	28.1129	27.887	27.6955	27.8648	28.0815	27.8135	27.6348	28.2798	28.6316	28.0474	28.4074	28.1301	28.0967
Zn330		OTHER	11	0	0	0	2.43923	-0.492379	-4.61424	0	0	1.58537	-0.317778	-2.93906	0	0	0.565354	-0.27453	-1.20925	-0.711899	0.754253	0.246022	-0.401283	24.4972	24.5336	24.1655	24.4743	24.8894	25.0734	24.7587	24.9186	24.7504	24.5516	24.8721	24.7676	25.2736	24.3464	24.727	24.4217	24.4972	24.5336	24.1655	24.4743	24.8894	25.0734	24.7587	24.9186	24.7504	24.5516
Usp9X		OTHER	11	0	0	0	0.949373	-0.491496	-1.8591	0	0	0.814617	-0.250853	-1.63463	0	0	0.850251	-0.257366	-1.69417	-0.483289	0.795666	3.67016e-05	-0.134939	28.1951	28.2905	28.1641	27.6591	28.5112	28.6289	29.1105	28.0242	28.191	28.2896	28.3647	28.4669	28.4965	28.2799	28.2699	28.292	28.1951	28.2905	28.1641	27.6591	28.5112	28.6289	29.1105	28.0242	28.191	28.2896
Sirt2		OTHER	11	0	0	0	1.05208	-0.489955	-2.02971	0	0	0.587996	-0.301203	-1.24887	0	0	0.283888	-0.139292	-0.682937	-0.245028	1.06443	0.329334	-0.340346	24.7247	25.4572	25.5932	25.4831	25.4277	25.986	26.0266	25.7776	25.6171	25.2517	25.9099	25.6843	25.5733	25.3618	25.4703	25.41	24.7247	25.4572	25.5932	25.4831	25.4277	25.986	26.0266	25.7776	25.6171	25.2517
Cor1A		OTHER	11	0	0	0	1.05624	-0.488671	-2.03662	0	0	0.237182	0.191538	0.586079	0	0	1.29759	-0.687114	-2.44107	-0.439394	0.533142	-0.737984	0.746701	29.6898	29.0528	28.7384	29.4677	29.7278	29.428	29.7798	29.9677	29.5228	29.3746	28.4423	28.8428	29.6039	30.3688	30.0882	29.6362	29.6898	29.0528	28.7384	29.4677	29.7278	29.428	29.7798	29.9677	29.5228	29.3746
Ppp5		OTHER	11	0	0	0	2.10248	-0.48754	-3.90938	0	0	1.14454	-0.256002	-2.18375	0	0	1.03677	-0.124724	-2.00426	-1.09363	0.835572	0.337037	-0.401297	27.3631	27.573	27.3407	27.3775	27.9041	28.2181	27.755	27.7273	27.8083	27.3997	27.8569	27.6135	27.4646	27.5372	27.533	27.6184	27.3631	27.573	27.3407	27.3775	27.9041	28.2181	27.755	27.7273	27.8083	27.3997
Dcnl5		OTHER	11	0	0	0	0.455756	-0.487536	-1.01303	0	0	0.689351	-0.705139	-1.42339	0	0	0.0858242	0.129081	0.236808	0.809254	-0.0087592	0.654477	-0.994254	25.1524	23.9682	25.1889	23.2475	24.7692	25.0928	24.7436	24.9016	25.0691	24.7492	25.4435	25.1157	23.4919	24.4535	24.7343	24.3611	25.1524	23.9682	25.1889	NA	24.7692	25.0928	24.7436	24.9016	25.0691	24.7492
Rad54b		DNA_REPAIR	10	0	0	0	0.605986	-0.485761	-1.28017	0	0	0.205062	-0.204067	-0.517013	0	0	0.2174	-0.291018	-0.543803	0.170219	0.341308	-0.436114	0.821618	23.0986	24.2247	24.6343	24.7454	24.7577	24.5289	24.7169	24.6426	24.5465	24.4488	24.0257	24.4982	24.8071	23.3882	25.1421	24.5297	NA	24.2247	24.6343	24.7454	24.7577	24.5289	24.7169	24.6426	24.5465	24.4488
Nud19		OTHER	11	0	0	0	0.585344	-0.484864	-1.24424	0	0	0.100409	-0.146442	-0.273581	0	0	0.590866	-0.461818	-1.25387	0.735122	-0.0909277	0.265623	-0.274443	23.434	23.6167	24.846	24.7188	24.4605	24.8948	24.8417	24.358	24.7078	23.1319	24.7601	24.6016	24.6118	24.7157	24.5033	24.6321	NA	NA	24.846	24.7188	24.4605	24.8948	24.8417	24.358	24.7078	NA
Anxa1		OTHER	11	0	0	0	2.59022	-0.483348	-4.95342	0	0	0.989899	-0.299092	-1.92641	0	0	1.01832	-0.238878	-1.97361	-1.03851	0.652934	-0.0579327	-0.422389	26.8722	26.9506	26.8573	26.8605	27.4009	27.6248	27.2235	27.2248	27.6099	27.145	27.1054	26.8768	27.4735	26.9647	27.0757	26.9823	26.8722	26.9506	26.8573	26.8605	27.4009	27.6248	27.2235	27.2248	27.6099	27.145
Pfd5		OTHER	11	0	0	0	1.9485	-0.482734	-3.60793	0	0	0.719883	-0.305695	-1.47524	0	0	1.37899	-0.384461	-2.57973	-1.12686	0.595741	0.0539674	-0.00579778	26.9165	26.5191	26.5885	26.6738	27.0141	27.3805	26.9572	27.2771	27.2339	26.7338	27.3639	26.5892	27.4146	26.9221	26.8893	27.0099	26.9165	26.5191	26.5885	26.6738	27.0141	27.3805	26.9572	27.2771	27.2339	26.7338
Xylb		OTHER	11	0	0	0	0.325936	-0.481339	-0.767074	0	0	0.470786	0.891444	1.04044	0	0	0.478203	0.837698	1.05391	0.35663	-0.22362	1.24247	-0.520549	22.4974	24.9561	24.9518	24.7877	24.883	25.1887	24.3321	24.7146	23.2185	22.5757	25.1855	22.6476	22.4704	23.889	24.7205	22.7624	NA	24.9561	24.9518	24.7877	24.883	25.1887	24.3321	24.7146	NA	NA
Mier2		OTHER	11	0	0	0	0.372077	-0.481139	-0.856613	0	0	NA	0	NA	0	0	0.381615	-0.554248	-0.874802	-0.822129	-0.408598	NA	0.0646928	22.9501	24.4922	24.4608	23.4398	24.5959	24.5188	25.0221	23.1307	23.8114	21.8617	22.7261	23.6205	24.7325	25.2734	22.9389	24.615	NA	24.4922	24.4608	NA	24.5959	24.5188	25.0221	NA	NA	NA
Spcs2		OTHER	11	0	0	0	1.59013	-0.477511	-2.94749	0	0	0.901268	-0.69681	-1.77914	0	0	0.809715	-0.253675	-1.62643	-1.04422	0.18454	0.239005	-0.0612266	26.672	26.1688	26.097	26.1354	26.7659	26.9866	26.5787	26.652	26.8474	26.3658	28.0274	26.6197	26.6033	26.2895	26.5963	26.5988	26.672	26.1688	26.097	26.1354	26.7659	26.9866	26.5787	26.652	26.8474	26.3658
Mum1		DNA_REPAIR	10	0	0	0	1.25688	-0.473294	-2.37226	0	0	0.93193	-0.232201	-1.83012	0	0	2.12368	-0.420912	-3.95184	-0.893763	0.890149	0.104262	0.484254	26.3009	26.3028	26.0275	26.4493	26.879	26.2624	27.1101	26.7222	26.5706	26.5912	26.2298	26.6178	26.8417	26.6889	26.6854	26.5482	26.3009	26.3028	26.0275	26.4493	26.879	26.2624	27.1101	26.7222	26.5706	26.5912
Ppm1E		OTHER	11	0	0	0	0.148884	-0.470263	-0.390339	0	0	NA	0	NA	0	0	0.300008	-0.705468	-0.715507	0.198364	0.661393	NA	0.583869	25.8322	22.805	25.7286	23.2115	25.9395	25.9928	25.3105	22.2156	23.7841	23.0577	22.5615	23.0898	25.9128	25.0542	25.9275	23.5046	25.8322	NA	25.7286	NA	25.9395	25.9928	25.3105	NA	NA	NA
Rs19		OTHER	11	0	0	0	1.87566	-0.469985	-3.46932	0	0	1.64946	-0.561538	-3.05335	0	0	1.38172	-0.199195	-2.58441	-0.88873	0.345335	0.456601	-0.372589	31.593	31.6764	31.4147	31.704	32.0558	32.3999	31.8489	31.9634	32.0818	32.0051	32.6603	31.8871	31.8768	31.7251	31.7256	31.8575	31.593	31.6764	31.4147	31.704	32.0558	32.3999	31.8489	31.9634	32.0818	32.0051
Nudt9		OTHER	11	0	0	0	1.23074	-0.468791	-2.32821	0	0	0.592233	-0.204602	-1.25626	0	0	0.751703	-0.288104	-1.529	-0.720272	0.797041	-0.0851271	-0.201472	25.4549	25.8228	25.8372	26.0853	26.4362	26.6043	25.9246	26.1104	26.2152	25.7724	26.109	25.9222	26.4929	25.8966	25.9968	25.9664	25.4549	25.8228	25.8372	26.0853	26.4362	26.6043	25.9246	26.1104	26.2152	25.7724
Rl35		OTHER	11	0	0	0	1.90397	-0.466378	-3.52289	0	0	1.26429	-0.353286	-2.38475	0	0	0.748287	-0.259003	-1.52324	-0.977481	0.623814	0.516317	-0.318068	31.7922	31.4665	31.2828	31.6857	31.9986	32.2171	31.9739	31.9031	32.0825	31.9368	31.9807	31.6404	32.1683	31.6049	31.6645	31.8254	31.7922	31.4665	31.2828	31.6857	31.9986	32.2171	31.9739	31.9031	32.0825	31.9368
Csn6		OTHER	11	0	0	0	1.53625	-0.465743	-2.85239	0	0	0.736792	-0.235461	-1.50384	0	0	0.158234	-0.0574656	-0.412005	-0.796464	0.942901	0.133086	-0.641052	27.1986	27.5523	27.1168	27.3449	27.5541	28.0375	27.955	27.529	27.4331	27.2596	27.8353	27.6264	27.6387	27.2528	27.1741	27.377	27.1986	27.5523	27.1168	27.3449	27.5541	28.0375	27.955	27.529	27.4331	27.2596
Otud4		OTHER	11	0	0	0	1.90177	-0.46568	-3.51871	0	0	0.882239	-0.226933	-1.74748	0	0	0.220528	0.196784	0.550541	-0.78678	1.23822	-0.147098	0.0649874	24.2179	24.5287	24.17	24.5469	24.9571	24.8462	24.5814	24.9416	24.8339	24.4619	24.5655	24.51	24.7194	23.2039	24.5923	24.1609	24.2179	24.5287	24.17	24.5469	24.9571	24.8462	24.5814	24.9416	24.8339	24.4619
Chm1A		OTHER	11	0	0	0	1.65698	-0.464305	-3.06687	0	0	0.186407	0.0945258	0.47584	0	0	1.0842	-0.353865	-2.08315	-0.476483	0.64794	-0.621225	0.643117	26.6399	26.5178	26.146	26.3511	26.8806	27.1791	26.7081	26.7442	26.3296	25.8577	26.6475	26.442	27.039	26.8503	26.7713	26.4096	26.6399	26.5178	26.146	26.3511	26.8806	27.1791	26.7081	26.7442	26.3296	25.8577
Marh7		OTHER	11	0	0	0	1.94461	-0.464003	-3.60045	0	0	1.16599	-0.309519	-2.21961	0	0	2.39946	-0.515234	-4.52742	-1.44369	0.707251	0.0983318	0.83876	25.2244	24.8612	24.9068	24.7107	25.3809	25.1954	25.4717	25.5112	25.3174	25.4025	24.9932	25.2281	25.4443	25.4745	25.5051	25.34	25.2244	24.8612	24.9068	24.7107	25.3809	25.1954	25.4717	25.5112	25.3174	25.4025
Dylt1		OTHER	11	0	0	0	2.15403	-0.463488	-4.01305	0	1	3.38827	-0.669766	-7.045	0	0	0.509429	-0.132338	-1.11014	-0.957109	0.442762	1.15347	-0.632138	27.1997	27.0615	27.0088	26.7553	27.4366	27.4749	27.6499	27.3179	27.6891	27.6495	27.6378	27.7279	26.9763	27.0609	27.3128	27.2047	27.1997	27.0615	27.0088	26.7553	27.4366	27.4749	27.6499	27.3179	27.6891	27.6495
Ub2L3		OTHER	11	0	0	0	1.58058	-0.463153	-2.93057	0	0	0.152635	-0.0653014	-0.399063	0	0	0.905272	-0.219194	-1.7858	-0.723171	1.30905	-0.270639	0.065683	28.2207	28.5482	28.15	28.441	28.9594	29.0065	28.4425	28.8042	28.6621	28.052	28.5585	28.3485	28.747	28.6342	28.4004	28.4552	28.2207	28.5482	28.15	28.441	28.9594	29.0065	28.4425	28.8042	28.6621	28.052
Acoc		OTHER	11	0	0	0	1.35334	-0.46315	-2.53589	0	0	0.203581	0.0745277	0.513773	0	0	0.662615	-0.168566	-1.37775	-0.241173	0.74841	-0.605394	0.172085	24.7881	25.2183	25.1739	25.1069	25.291	25.44	25.4209	25.9878	25.2178	24.7039	25.0613	25.0059	25.345	25.3777	25.1781	25.0606	24.7881	25.2183	25.1739	25.1069	25.291	25.44	25.4209	25.9878	25.2178	24.7039
P121c		OTHER	11	0	0	0	0.64889	-0.458196	-1.35421	0	0	0.674935	-0.541857	-1.39881	0	0	0.11515	-0.0892253	-0.309931	-0.357477	-0.010737	1.05318	-0.348144	28.1348	28.9873	29.3264	28.8709	29.0784	29.1156	29.9643	28.9939	28.4937	29.769	29.6234	29.6007	28.5602	28.9458	28.9214	29.2489	28.1348	28.9873	29.3264	28.8709	29.0784	29.1156	29.9643	28.9939	28.4937	29.769
Nol11		OTHER	11	0	0	0	0.254655	-0.458154	-0.622777	0	0	0.231632	0.522799	0.5743	0	0	0.625075	-0.93101	-1.31321	0.159556	-0.621165	1.03784	0.583552	25.6606	25.199	22.7102	25.5744	25.2979	25.2697	25.7622	24.6471	23.3831	25.9014	23.4763	24.2922	25.5802	25.945	25.8843	25.4587	25.6606	25.199	NA	25.5744	25.2979	25.2697	25.7622	24.6471	NA	25.9014
Impa2		OTHER	11	0	0	0	1.22918	-0.457388	-2.32559	0	0	0.148193	-0.081491	-0.388728	0	0	0.930023	-0.38307	-1.82695	-0.773484	0.318327	-0.656053	1.1001	25.1131	24.5941	24.5781	24.9135	25.1156	25.6965	25.1539	25.0624	25.3516	24.5836	24.7922	24.7973	25.4075	25.1279	25.4564	24.7393	25.1131	24.5941	24.5781	24.9135	25.1156	25.6965	25.1539	25.0624	25.3516	24.5836
Rbbp9		OTHER	11	0	0	0	0.313685	-0.453127	-0.742829	0	0	NA	0	NA	0	0	NA	0	NA	NA	0.102884	NA	NA	24.1812	22.9018	23.2874	23.6041	24.2876	24.6686	22.3233	24.5076	23.7765	22.0692	23.0429	23.7623	23.4006	23.5415	22.5253	24.1806	NA	NA	NA	NA	24.2876	24.6686	NA	24.5076	NA	NA
Ech1		OTHER	11	0	0	0	1.28957	-0.452916	-2.42749	0	0	1.56594	-0.352546	-2.90469	0	0	0.202383	0.101039	0.511149	-0.564532	0.47431	0.536805	-0.519055	26.0777	26.5294	26.2587	26.2884	26.7169	27.2067	26.5336	26.5088	26.8232	26.4484	26.6855	26.6072	26.4742	25.698	26.3964	26.1815	26.0777	26.5294	26.2587	26.2884	26.7169	27.2067	26.5336	26.5088	26.8232	26.4484
Cobl1		OTHER	11	0	0	0	0.503593	-0.447268	-1.09969	0	0	NA	0	NA	0	0	NA	0	NA	0.627399	-0.0899633	NA	-0.0139623	23.1245	24.1807	22.5525	24.1766	24.0439	23.8337	23.9396	24.0062	23.247	23.1378	22.2296	22.7922	23.5365	24.4524	23.3612	23.2023	NA	NA	NA	24.1766	24.0439	23.8337	23.9396	24.0062	NA	NA
Dctd		OTHER	11	0	0	0	1.69969	-0.446133	-3.14397	0	0	1.80681	-0.409564	-3.34049	0	0	1.59648	-0.594471	-2.95877	-1.23767	0.361854	0.0321049	0.762761	25.2081	25.1993	25.4113	25.544	25.8138	26.0326	25.4781	25.8227	25.5916	25.9825	25.7991	25.6277	26.2792	26.2183	25.6732	25.5699	25.2081	25.1993	25.4113	25.544	25.8138	26.0326	25.4781	25.8227	25.5916	25.9825
Ubql4		OTHER	11	0	0	0	1.32104	-0.445531	-2.48087	0	0	1.61411	-0.649647	-2.99013	0	0	0.608977	-0.144928	-1.28535	-0.835064	0.288242	1.13046	-0.500168	27.5941	27.8019	27.5646	27.2989	27.6873	28.4004	27.9615	27.9923	27.6964	28.3255	28.6117	28.2244	27.8309	27.6125	27.7114	27.6844	27.5941	27.8019	27.5646	27.2989	27.6873	28.4004	27.9615	27.9923	27.6964	28.3255
Chm4B		OTHER	11	0	0	0	2.06618	-0.445218	-3.83723	0	0	0.041047	0.0165896	0.118137	0	0	0.173261	-0.050036	-0.446315	-0.633186	1.30481	-0.68131	-0.348339	26.9911	26.7421	26.5621	26.6617	27.0377	27.273	27.0918	27.3353	27.0013	26.6175	26.5093	26.7624	26.9617	26.6503	26.7866	26.7585	26.9911	26.7421	26.5621	26.6617	27.0377	27.273	27.0918	27.3353	27.0013	26.6175
Smo3		DNA_REPAIR	10	0	0	0	1.64277	-0.443925	-3.04135	0	0	0.569224	-0.239928	-1.21604	0	0	0.714368	-0.246824	-1.46589	-1.09041	0.79643	0.185642	0.0454193	29.9043	29.6831	29.3556	29.3332	30.0376	29.9012	30.1347	29.9783	30.079	29.9923	29.4572	29.7073	29.8843	30.0458	29.7426	29.5907	29.9043	29.6831	29.3556	29.3332	30.0376	29.9012	30.1347	29.9783	30.079	29.9923
Epn1		OTHER	11	0	0	0	2.25406	-0.443501	-4.21841	0	0	0.617125	-0.124582	-1.29947	0	1	3.22205	-0.743329	-6.56249	-0.995648	0.390364	-0.499005	1.32998	25.7391	25.8517	25.5975	25.693	26.364	25.9345	26.1233	26.2336	25.9489	25.6315	25.8146	25.9847	26.2336	26.6374	26.6256	26.3581	25.7391	25.8517	25.5975	25.693	26.364	25.9345	26.1233	26.2336	25.9489	25.6315
Cpvl		OTHER	11	0	0	0	0.316482	-0.443314	-0.748383	0	0	0.327967	-0.488137	-0.771073	0	0	0.293701	-0.42729	-0.702812	0.322709	0.0997519	-0.547097	-0.28713	23.3007	25.5859	25.8409	25.2752	25.6664	25.5905	25.0892	25.4299	25.1247	26.2494	25.3442	25.237	25.5056	25.0412	25.2521	25.913	NA	25.5859	25.8409	25.2752	25.6664	25.5905	25.0892	25.4299	25.1247	26.2494
Vath		OTHER	11	0	0	0	1.44743	-0.442775	-2.69755	0	0	1.77807	-0.418115	-3.28731	0	0	1.00007	-0.273355	-1.94329	-0.901109	0.370712	0.640644	-0.12899	26.4831	26.4094	26.1559	26.3737	26.5023	27.2091	26.7187	26.7632	26.8561	26.4827	26.9817	26.774	26.9459	26.5525	26.3623	26.6549	26.4831	26.4094	26.1559	26.3737	26.5023	27.2091	26.7187	26.7632	26.8561	26.4827
Rab21		OTHER	11	0	0	0	1.6788	-0.44181	-3.10617	0	0	0.170287	-0.127544	-0.439573	0	0	0.834488	-0.317747	-1.66785	-1.00109	0.475936	0.385555	0.149959	24.0779	24.0032	23.7542	23.6577	24.11	24.5789	24.3563	24.215	23.2025	24.2608	24.4135	24.1264	24.2664	24.1253	23.7949	24.5774	24.0779	24.0032	23.7542	23.6577	24.11	24.5789	24.3563	24.215	NA	24.2608
Tr112		OTHER	11	0	0	0	1.81621	-0.439709	-3.35795	0	0	1.5304	-0.289405	-2.84212	0	0	0.667503	-0.334625	-1.38611	-0.785503	0.641133	0.331006	-0.043977	27.4268	27.3148	27.5178	27.5247	28.0513	28.1224	27.6054	27.7639	27.8439	27.4714	27.8444	27.7821	28.3911	27.3344	27.4922	27.9049	27.4268	27.3148	27.5178	27.5247	28.0513	28.1224	27.6054	27.7639	27.8439	27.4714
Hem3		OTHER	11	0	0	0	1.4958	-0.43904	-2.78159	0	0	0.158591	-0.0584121	-0.412829	0	0	1.04021	-0.272655	-2.00998	-0.776119	0.667744	-0.774785	-0.00523577	25.7719	25.9178	25.7691	25.7345	26.3476	26.6185	25.9701	26.0133	26.2492	25.636	25.8085	25.7332	26.0131	25.9656	25.8584	26.4468	25.7719	25.9178	25.7691	25.7345	26.3476	26.6185	25.9701	26.0133	26.2492	25.636
Ubfd1		OTHER	11	0	0	0	1.20881	-0.438628	-2.29136	1	0	4.13713	3.52829	9.6033	1	0	3.74199	3.44044	8.16907	-0.605345	0.486631	NA	NA	26.5142	26.1991	26.5919	26.323	26.7665	27.305	26.491	26.8203	22.2254	22.8885	23.8676	22.5337	22.069	23.5669	23.7565	22.4741	26.5142	26.1991	26.5919	26.323	26.7665	27.305	26.491	26.8203	NA	NA
Saps1		OTHER	11	0	0	0	1.91934	-0.437987	-3.55215	0	0	1.00327	-0.322434	-1.9486	0	0	0.457997	0.136373	1.01713	-0.587736	0.699323	0.520711	-0.977429	24.7846	25.02	24.6459	24.7746	25.1118	25.1044	25.5134	25.2475	25.4145	24.9034	25.3448	24.8521	24.884	24.8319	24.4851	24.4786	24.7846	25.02	24.6459	24.7746	25.1118	25.1044	25.5134	25.2475	25.4145	24.9034
Zyx		OTHER	11	0	0	0	2.66381	-0.43776	-5.1245	0	0	1.49185	-0.180491	-2.7747	0	1	2.41422	-0.628257	-4.55954	-1.06376	0.644714	-0.436432	0.955165	26.6996	26.5999	26.5432	26.6561	27.0818	26.8351	27.1683	27.1646	26.6827	26.7425	26.8771	26.9184	27.0178	27.5677	27.3812	27.0452	26.6996	26.5999	26.5432	26.6561	27.0818	26.8351	27.1683	27.1646	26.6827	26.7425
Manf		OTHER	11	0	0	0	2.34326	-0.436122	-4.40646	0	0	1.16095	-0.194066	-2.21116	0	0	1.1692	-0.309791	-2.22497	-0.962318	0.693295	-0.363704	0.495713	26.4719	26.5133	26.5052	26.4387	26.9103	27.1862	26.7233	26.8538	26.5644	26.6972	26.9114	26.5323	27.0196	26.4718	27.0262	26.6506	26.4719	26.5133	26.5052	26.4387	26.9103	27.1862	26.7233	26.8538	26.5644	26.6972
Bap31		OTHER	11	0	0	0	2.50149	-0.43612	-4.75224	0	0	0.702362	-0.389067	-1.44552	0	0	1.3476	-0.22426	-2.52609	-0.731925	0.630661	-0.311838	-0.153921	26.7411	26.6614	26.5015	26.7169	26.8968	27.2397	27.1659	27.063	26.7054	26.8216	27.8312	26.8188	27.057	26.9093	26.7218	26.8298	26.7411	26.6614	26.5015	26.7169	26.8968	27.2397	27.1659	27.063	26.7054	26.8216
Rl6		OTHER	11	0	0	0	1.67921	-0.435119	-3.10692	0	0	1.55508	-0.407948	-2.88552	0	0	1.00146	-0.22937	-1.9456	-1.21831	0.568868	0.548079	-0.350741	31.1471	31.1767	31.0832	31.4221	31.642	31.9517	31.3743	31.6015	31.7632	31.4696	31.8696	31.3585	31.6857	31.3078	31.4625	31.2906	31.1471	31.1767	31.0832	31.4221	31.642	31.9517	31.3743	31.6015	31.7632	31.4696
Habp4		OTHER	11	0	0	0	2.14103	-0.43264	-3.98677	0	0	2.10715	-0.37316	-3.91872	0	0	1.18561	-0.177943	-2.25245	-1.00239	0.719288	0.552045	-0.501762	29.7852	29.7244	29.5633	29.7198	30.1653	30.386	29.9304	30.0415	30.1947	29.938	30.2326	29.92	30.0616	29.8309	29.8351	29.7769	29.7852	29.7244	29.5633	29.7198	30.1653	30.386	29.9304	30.0415	30.1947	29.938
Nup54		OTHER	11	0	0	0	3.72899	-0.432487	-8.12524	0	0	4.6131	-0.544784	-11.6273	0	0	1.24488	-0.10784	-2.35202	-1.04818	0.572523	1.21026	-0.658922	26.4817	26.3239	26.4245	26.462	26.8418	26.7883	26.9709	26.821	26.8829	27.0201	26.961	27.0073	26.5871	26.5731	26.4634	26.5	26.4817	26.3239	26.4245	26.462	26.8418	26.7883	26.9709	26.821	26.8829	27.0201
Ugpa		OTHER	11	0	0	0	1.8567	-0.432023	-3.43363	0	0	1.69027	-0.263533	-3.12692	0	0	0.730841	-0.104003	-1.49378	-1.06763	0.873386	0.455453	-0.605428	27.5287	27.3336	27.2526	27.3384	27.7898	28.1033	27.5799	27.7084	27.7314	27.631	27.6893	27.4558	27.5792	27.4231	27.4456	27.4214	27.5287	27.3336	27.2526	27.3384	27.7898	28.1033	27.5799	27.7084	27.7314	27.631
Cnn1		OTHER	11	0	0	0	0.307811	-0.431561	-0.731128	0	0	0.176751	-0.252583	-0.454198	0	0	0.374413	-0.498156	-0.861077	-0.00628672	-0.427662	-0.760981	0.594038	25.4958	25.2403	26.0552	23.5253	25.3352	25.1693	25.3609	26.1774	25.2055	25.2083	25.6591	25.254	25.7179	25.0108	25.8858	25.6948	25.4958	25.2403	26.0552	NA	25.3352	25.1693	25.3609	26.1774	25.2055	25.2083
At2A2		OTHER	11	0	0	0	1.86367	-0.431148	-3.44672	0	0	1.1725	-0.827631	-2.2305	0	0	0.330588	-0.0726433	-0.776225	-0.723709	0.0907591	0.414425	-0.541468	26.1093	26.2415	26.3751	26.0531	26.6765	26.8946	26.4655	26.4671	26.7195	26.7392	28.1049	26.5261	26.3222	26.1361	26.206	26.4053	26.1093	26.2415	26.3751	26.0531	26.6765	26.8946	26.4655	26.4671	26.7195	26.7392
Ipyr2		OTHER	11	0	0	0	1.44227	-0.4301	-2.68863	0	0	3.06816	-0.456285	-6.13938	0	0	0.176132	0.0620046	0.4528	-0.738657	0.319362	0.703846	-0.569275	27.5797	27.716	27.5759	27.6081	27.908	28.5145	27.8329	27.9448	28.1154	27.9626	28.2479	27.979	27.7391	27.1829	27.5552	27.7545	27.5797	27.716	27.5759	27.6081	27.908	28.5145	27.8329	27.9448	28.1154	27.9626
Phr4B		OTHER	11	0	0	0	0.430967	-0.429039	-0.967389	0	0	0.0982001	0.128419	0.268065	0	0	1.08679	1.22838	2.08745	-0.138338	0.202683	-0.34326	NA	24.9104	24.4125	24.4939	23.0641	24.4876	24.2464	24.7221	25.1409	24.5568	24.4273	23.9914	23.3917	22.8219	22.402	24.2563	22.4871	24.9104	24.4125	24.4939	NA	24.4876	24.2464	24.7221	25.1409	24.5568	24.4273
Nrdc		OTHER	11	0	0	0	0.858621	-0.428042	-1.70813	0	0	0.180075	0.144148	0.461675	0	0	1.58004	1.67708	2.92962	-0.265004	0.975255	-0.12716	-0.424702	25.4422	25.7312	25.4404	25.3307	26.0646	26.3674	25.2552	25.9695	24.486	25.5933	25.8712	25.4172	25.3672	23.8628	22.7639	23.2423	25.4422	25.7312	25.4404	25.3307	26.0646	26.3674	25.2552	25.9695	24.486	25.5933
Ct004		OTHER	11	0	0	0	1.49191	-0.42757	-2.7748	0	0	1.59069	-0.30329	-2.94848	0	0	0.226176	-0.134048	-0.562658	-0.485879	0.597434	0.437628	0.104671	25.2314	25.2163	24.9276	25.2168	25.4865	25.9289	25.6052	25.2817	25.4974	25.5691	25.4972	25.2416	25.6863	25.5126	25.2796	24.6499	25.2314	25.2163	24.9276	25.2168	25.4865	25.9289	25.6052	25.2817	25.4974	25.5691
P4Ha1		OTHER	11	0	0	0	1.13077	-0.42733	-2.16075	0	0	0.562941	-0.3334	-1.20502	0	0	1.31505	-0.478976	-2.4707	-0.852363	0.126592	-0.197752	0.386519	24.0388	24.6292	24.1911	24.3598	24.8349	25.1097	24.5583	24.4253	24.7914	24.1299	25.2526	24.3786	25.0408	24.5365	24.522	25.0355	NA	24.6292	24.1911	24.3598	24.8349	25.1097	24.5583	24.4253	24.7914	24.1299
Chk1		DNA_CHECKPOINT	8	0	0	0	1.27874	-0.427175	-2.40917	0	0	0.171789	-0.09549	-0.44298	0	0	0.506731	0.581419	1.10531	-0.552043	1.04107	0.0489919	-0.877821	25.0784	24.4815	24.502	24.8861	25.3857	25.1027	24.9224	25.2459	24.6594	24.4752	25.1043	25.091	22.6503	24.8188	24.5958	24.5575	25.0784	24.4815	24.502	24.8861	25.3857	25.1027	24.9224	25.2459	24.6594	24.4752
Nol7		OTHER	11	0	0	0	1.56989	-0.426194	-2.91166	0	0	0.845015	0.959908	1.68543	0	0	0.0631093	0.102931	0.177774	-0.772837	0.84581	-0.797974	0.948178	24.2625	23.9797	24.1987	24.0953	24.5458	24.1954	24.6955	24.8042	21.9896	24.0352	22.4277	24.244	24.3322	24.6506	24.8116	22.3301	24.2625	23.9797	24.1987	24.0953	24.5458	24.1954	24.6955	24.8042	NA	24.0352
Stbd1		OTHER	11	0	0	0	0.356839	-0.425691	-0.827334	0	0	0.870786	-1.27959	-1.7284	0	0	0.0269923	-0.040494	-0.0788186	-0.270896	-0.354907	0.462944	-0.611023	25.4215	23.1282	24.5374	24.8289	24.6837	25.4047	24.7508	24.7794	25.415	24.8698	27.3924	25.3572	24.6111	24.5302	24.8651	24.0714	25.4215	NA	24.5374	24.8289	24.6837	25.4047	24.7508	24.7794	25.415	24.8698
Imdh2		OTHER	11	0	0	0	1.36621	-0.425122	-2.55788	0	0	0.634503	-0.254221	-1.32947	0	0	0.0741574	0.0280018	0.206768	-0.590756	0.972729	0.352293	-0.890168	26.0203	25.8179	25.9862	26.2492	26.3772	26.7401	26.0854	26.5714	26.5803	25.9354	26.5476	26.0271	26.2891	25.9561	25.8465	25.87	26.0203	25.8179	25.9862	26.2492	26.3772	26.7401	26.0854	26.5714	26.5803	25.9354
Uggg1		OTHER	11	0	0	0	1.6927	-0.424294	-3.13132	0	0	0.783621	-0.580916	-1.58269	0	0	0.484337	-0.218659	-1.06501	-0.679446	0.414899	0.118003	-0.209619	24.6131	24.6527	24.5382	24.7326	25.117	25.2902	24.6882	25.1384	25.0249	24.6004	26.2729	24.962	25.3319	24.3886	24.9885	24.7021	24.6131	24.6527	24.5382	24.7326	25.117	25.2902	24.6882	25.1384	25.0249	24.6004
Pkp3		OTHER	11	0	0	0	1.76373	-0.423918	-3.2609	0	0	0.461941	-0.163246	-1.02433	0	0	1.32489	-0.529973	-2.48742	-0.81797	0.451788	-0.151806	0.565314	27.4107	27.1288	27.5492	27.7097	27.9715	27.8212	27.7899	27.9116	27.6232	27.7421	27.3237	27.7623	27.6906	28.4259	27.717	28.0849	27.4107	27.1288	27.5492	27.7097	27.9715	27.8212	27.7899	27.9116	27.6232	27.7421
Rs5		OTHER	11	0	0	0	1.41634	-0.423784	-2.64388	0	0	1.33066	-0.568819	-2.49724	0	0	0.686373	-0.140192	-1.41832	-0.912481	0.44978	1.11053	-0.291533	30.7705	30.7398	30.75	30.9174	31.3014	31.5749	30.8298	31.1667	31.7411	30.7841	31.6914	31.2364	31.0873	30.8921	31.0603	30.6987	30.7705	30.7398	30.75	30.9174	31.3014	31.5749	30.8298	31.1667	31.7411	30.7841
Ylpm1		OTHER	11	0	0	0	0.472955	-0.423755	-1.04439	0	0	0.329607	-0.28414	-0.774297	0	0	0.866827	-0.717346	-1.7218	-0.691805	-0.543084	-0.20507	0.545807	22.969	24.627	23.8728	24.0445	24.9488	24.0525	24.0791	24.1279	24.3698	24.3344	23.8048	24.1409	24.2315	25.1398	24.1717	24.8396	NA	24.627	23.8728	24.0445	24.9488	24.0525	24.0791	24.1279	24.3698	24.3344
Rl36A		OTHER	11	0	0	0	1.49065	-0.423559	-2.77261	0	0	0.733734	-0.277833	-1.49867	0	0	1.27521	-0.392899	-2.4032	-0.880379	0.519638	0.0927548	0.126932	29.8008	29.5153	29.2388	29.6588	29.7568	30.2138	30.0046	29.9326	30.0539	29.6506	30.0901	29.5304	30.269	29.7931	29.8064	29.9167	29.8008	29.5153	29.2388	29.6588	29.7568	30.2138	30.0046	29.9326	30.0539	29.6506
Adm1A		OTHER	11	0	0	0	1.72436	-0.423159	-3.18882	0	0	1.3504	-0.315587	-2.53087	0	0	0.0840229	-0.0382748	-0.232207	-0.643938	0.604662	0.665857	-0.911768	27.1288	27.3876	27.2186	27.3611	27.7473	28.0103	27.5068	27.5243	27.5944	27.2823	27.7706	27.7111	27.7563	27.0616	27.1786	27.2527	27.1288	27.3876	27.2186	27.3611	27.7473	28.0103	27.5068	27.5243	27.5944	27.2823
Amrp		OTHER	11	0	0	0	0.794401	-0.421	-1.60077	0	0	0.192023	-0.135848	-0.488322	0	0	0.601183	-0.160754	-1.27183	-0.462789	0.744041	-0.112119	-0.107576	25.8602	25.7015	25.4637	26.0484	26.6168	26.5556	25.7083	25.877	26.2206	25.5941	26.4248	25.3776	26.0038	25.911	25.907	25.8949	25.8602	25.7015	25.4637	26.0484	26.6168	26.5556	25.7083	25.877	26.2206	25.5941
Sta31		OTHER	11	0	0	0	0.480772	-0.419381	-1.05856	0	0	0.1565	0.241272	0.408006	0	0	0.386901	-0.350127	-0.884838	-0.527708	0.528656	-0.3782	0.0558418	23.6423	24.9448	24.9148	25.4458	25.3058	25.3075	24.912	25.0999	24.5138	23.2294	25.2581	24.9813	25.1418	24.8659	25.3076	25.033	NA	24.9448	24.9148	25.4458	25.3058	25.3075	24.912	25.0999	24.5138	NA
Lma2L		OTHER	11	0	0	0	1.31846	-0.418253	-2.47649	0	0	0.697252	0.766266	1.43684	0	0	0.36996	0.366509	0.852561	-0.988529	0.590128	NA	1.06209	23.844	24.0658	23.7451	23.5119	24.3155	24.4354	23.8612	24.2277	23.4459	23.9317	21.5325	23.1915	22.7915	22.6846	24.3994	23.8253	23.844	24.0658	23.7451	NA	24.3155	24.4354	23.8612	24.2277	NA	NA
Dhr12		OTHER	11	0	0	0	1.41888	-0.418095	-2.64827	0	0	0.963651	-0.333487	-1.88281	0	0	0.56554	-0.150168	-1.20958	-0.729127	0.801053	0.674897	-0.417123	25.9635	25.758	25.6452	25.9737	26.454	26.5074	25.9453	26.1061	26.4309	25.7525	26.3955	26.0954	26.2449	25.9027	25.9898	25.8037	25.9635	25.758	25.6452	25.9737	26.454	26.5074	25.9453	26.1061	26.4309	25.7525
Dd19B		OTHER	11	0	0	0	2.1281	-0.417984	-3.96073	0	0	1.72043	-0.478059	-3.18167	0	0	0.78732	-0.222748	-1.58889	-1.02112	0.505351	0.61192	0.0374748	26.2419	26.0724	26.099	25.912	26.4835	26.6994	26.5111	26.3034	26.9127	26.5846	26.4674	26.2728	26.3538	26.522	26.3885	25.9521	26.2419	26.0724	26.099	25.912	26.4835	26.6994	26.5111	26.3034	26.9127	26.5846
Pipnb		OTHER	11	0	0	0	0.903353	-0.41683	-1.78261	0	0	1.19915	-0.376854	-2.27515	0	0	0.415105	-0.130495	-0.937897	-0.635717	0.0627267	0.291959	-0.433744	25.3054	25.0902	25.0639	24.6624	25.3391	26.0155	25.2143	25.2204	25.2519	25.2972	25.6849	25.3953	25.1292	25.2697	25.1421	25.1029	25.3054	25.0902	25.0639	24.6624	25.3391	26.0155	25.2143	25.2204	25.2519	25.2972
Ybx2B		OTHER	11	0	0	0	2.25032	-0.416362	-4.21062	0	0	1.65314	-0.381144	-3.05997	0	0	1.63837	-0.408439	-3.03349	-1.36575	0.516847	0.597089	0.799671	30.3622	30.2584	30.1509	30.5518	30.7706	30.861	30.6195	30.7377	30.7275	30.4513	30.8186	30.8504	30.8825	30.786	30.8557	30.4329	30.3622	30.2584	30.1509	30.5518	30.7706	30.861	30.6195	30.7377	30.7275	30.4513
Fmr1B		OTHER	11	0	0	0	1.46587	-0.415134	-2.7295	0	0	0.255158	-0.146225	-0.623824	0	0	1.69989	-0.474349	-3.14434	-0.544091	0.397474	-0.349579	0.788	25.3348	24.8886	25.23	25.3303	25.3744	25.9048	25.564	25.6009	24.8637	25.1562	25.529	25.8196	25.7071	25.7085	25.892	25.3734	25.3348	24.8886	25.23	25.3303	25.3744	25.9048	25.564	25.6009	24.8637	25.1562
Mlrm		OTHER	11	0	0	0	0.681542	-0.414543	-1.41008	0	0	1.22872	-0.602956	-2.32481	0	0	0.492457	-0.226376	-1.07967	-0.641187	0.219285	0.691687	-0.188423	26.8984	27.5235	27.5598	27.1203	27.1991	28.2072	27.3455	28.0084	28.1365	27.4618	28.3083	27.6072	27.3003	27.7171	27.2383	27.7518	26.8984	27.5235	27.5598	27.1203	27.1991	28.2072	27.3455	28.0084	28.1365	27.4618
Rs23		OTHER	11	0	0	0	1.69406	-0.414359	-3.13377	0	0	0.731978	-0.297931	-1.4957	0	0	0.682962	-0.207774	-1.41251	-0.74614	0.491316	0.036452	-0.451845	30.6586	30.6136	30.3821	30.7923	31.0294	31.3064	30.8435	30.9246	31.3444	30.5905	31.065	30.6383	31.1734	30.6754	30.7589	30.6698	30.6586	30.6136	30.3821	30.7923	31.0294	31.3064	30.8435	30.9246	31.3444	30.5905
Vps9A		OTHER	11	0	0	0	1.85349	-0.414125	-3.42761	0	0	0.613767	2.51677	1.29365	0	0	0.325891	-0.0981717	-0.766985	-0.00783297	0.598684	0.332124	0.157061	30.0397	30.088	29.797	29.8111	30.4558	30.0975	30.5239	30.3152	21.9554	30.1833	27.3102	30.22	29.9383	30.1627	30.2389	29.7887	30.0397	30.088	29.797	29.8111	30.4558	30.0975	30.5239	30.3152	NA	30.1833
Rab18		OTHER	11	0	0	0	1.06674	-0.413755	-2.05409	0	0	0.644803	-0.5049	-1.34719	0	0	0.600585	-0.286863	-1.27079	-0.749256	0.207493	0.419689	-0.133169	25.1643	25.102	24.5246	24.5025	25.1411	25.4733	25.0531	25.2808	24.6884	24.8513	26.0262	25.7471	25.0646	24.8204	25.0741	25.4817	25.1643	25.102	24.5246	24.5025	25.1411	25.4733	25.0531	25.2808	24.6884	24.8513
Marcs		OTHER	11	0	0	0	1.47254	-0.411644	-2.7411	0	0	0.454699	-0.103234	-1.01109	0	0	1.46847	-0.337019	-2.73402	-0.889735	0.818674	-0.556043	0.134297	26.2643	26.0613	25.9943	26.1561	26.7381	26.7964	26.2514	26.3366	26.2085	26.0524	26.4516	26.1764	26.7788	26.3774	26.3139	26.354	26.2643	26.0613	25.9943	26.1561	26.7381	26.7964	26.2514	26.3366	26.2085	26.0524
1433E		OTHER	11	0	0	0	1.99519	-0.410797	-3.69808	0	0	0.956606	-0.202302	-1.87111	0	0	1.67807	-0.204558	-3.10485	-0.905836	0.872073	-0.228314	0.0082746	30.1601	30.1405	29.9969	30.0823	30.462	30.7849	30.2775	30.4987	30.5664	30.1633	30.3407	30.1187	30.4277	30.2673	30.3349	30.1682	30.1601	30.1405	29.9969	30.0823	30.462	30.7849	30.2775	30.4987	30.5664	30.1633
Mare2		OTHER	11	0	0	0	1.35252	-0.410459	-2.53448	0	0	0.292432	-0.125437	-0.700251	0	0	1.55437	-0.346498	-2.88427	-0.805046	0.578952	-0.790739	0.436043	27.7789	28.1509	27.9342	28.2661	28.3808	28.7687	28.1941	28.4283	28.5794	28.0279	27.9599	28.0647	28.5128	28.3788	28.3556	28.2689	27.7789	28.1509	27.9342	28.2661	28.3808	28.7687	28.1941	28.4283	28.5794	28.0279
Elv1A		OTHER	11	0	0	0	1.32012	-0.410211	-2.47931	0	0	1.34263	-0.459199	-2.51763	0	0	1.56989	-0.458366	-2.91165	-1.08069	0.448705	0.731607	0.469325	25.9947	25.6956	25.4438	26.0895	26.0125	26.3308	26.3332	26.188	26.4202	25.9645	26.4239	26.2517	26.4007	26.279	26.2509	26.1264	25.9947	25.6956	25.4438	26.0895	26.0125	26.3308	26.3332	26.188	26.4202	25.9645
Thop1		OTHER	11	0	0	0	1.24801	-0.409849	-2.35729	0	0	1.0567	-0.453486	-2.03739	0	0	0.00860335	-0.00387526	-0.0256282	-0.865836	0.302475	0.97428	-0.627495	27.4028	27.8943	27.5837	27.3644	27.8186	28.3344	27.9366	27.795	27.9239	27.5247	28.2733	28.3371	27.7698	27.5017	27.3476	27.6415	27.4028	27.8943	27.5837	27.3644	27.8186	28.3344	27.9366	27.795	27.9239	27.5247
Chmp3		OTHER	11	0	0	0	0.403576	-0.409356	-0.916307	0	0	0.7211	1.07493	1.4773	0	0	0.287611	0.471029	0.690497	-0.122474	0.481402	0.807262	-0.784538	25.6247	24.9814	23.5776	24.6266	24.7516	25.3331	25.2411	25.1219	22.5155	23.3069	23.3987	25.2895	24.762	24.5717	24.9383	22.6542	25.6247	24.9814	NA	24.6266	24.7516	25.3331	25.2411	25.1219	NA	NA
Sossc		DNA_REPAIR	10	0	0	0	0.304026	-0.408206	-0.723562	0	0	0.0650749	0.195743	0.182973	0	0	1.74116	2.19205	3.21951	0.556436	-0.331563	0.203877	NA	23.7372	26.0216	26.093	25.4599	25.3836	25.767	26.0152	25.7787	26.2992	22.3904	25.9163	25.9229	24.0846	23.0662	23.2696	22.1231	NA	26.0216	26.093	25.4599	25.3836	25.767	26.0152	25.7787	26.2992	NA
I4A3A		OTHER	11	0	0	0	3.25831	-0.407885	-6.66543	0	0	1.77585	-0.324845	-3.28321	0	0	1.17467	-0.22492	-2.23413	-1.18783	0.854338	0.387646	-0.1162	27.1117	27.2572	27.0943	27.2708	27.6579	27.6613	27.5153	27.5309	27.6362	27.3511	27.6808	27.3652	27.6169	27.2175	27.4872	27.3119	27.1117	27.2572	27.0943	27.2708	27.6579	27.6613	27.5153	27.5309	27.6362	27.3511
Dp13A		OTHER	11	0	0	0	1.73461	-0.407095	-3.20752	0	0	0.0636128	0.0781898	0.179108	0	0	1.78488	-0.370386	-3.29988	-1.28356	0.405952	0.319063	0.613891	24.5624	24.812	24.6736	24.5931	24.9283	25.3552	25.1391	24.8468	25.1721	23.2987	25.0131	24.8443	25.2048	24.7518	25.0705	25.0954	24.5624	24.812	24.6736	24.5931	24.9283	25.3552	25.1391	24.8468	25.1721	NA
Tes		OTHER	11	0	0	0	1.51165	-0.406973	-2.80927	0	0	0.840645	-0.124909	-1.67813	0	0	0.148644	0.168363	0.38978	-0.495742	0.520604	-0.0881272	-0.260507	24.4441	24.6319	24.4031	24.5071	24.8046	25.2752	24.6315	24.9029	24.7413	24.578	24.6766	24.49	25.4282	24.5631	23.8233	23.4982	24.4441	24.6319	24.4031	24.5071	24.8046	25.2752	24.6315	24.9029	24.7413	24.578
Glod4		OTHER	11	0	0	0	1.69635	-0.406728	-3.13792	0	0	0.775074	-0.163805	-1.56833	0	0	0.372238	-0.11445	-0.856921	-0.679414	0.951893	-0.300017	-0.621958	28.2454	28.4232	28.1196	28.3578	28.7007	28.9801	28.4398	28.6523	28.6879	28.3358	28.4041	28.3736	28.7342	28.3817	28.2479	28.24	28.2454	28.4232	28.1196	28.3578	28.7007	28.9801	28.4398	28.6523	28.6879	28.3358
Rpb3		OTHER	11	0	0	0	0.980538	-0.40593	-1.91086	0	0	0.297778	-0.151484	-0.711025	0	0	0.00642314	0.00426674	0.0191805	-0.565921	0.685351	0.0709918	-0.391043	26.0503	26.6911	25.9276	26.4335	26.714	27.0066	26.4752	26.5305	26.3491	26.1359	26.7016	26.5219	26.4853	25.9741	26.5213	26.1048	26.0503	26.6911	25.9276	26.4335	26.714	27.0066	26.4752	26.5305	26.3491	26.1359
Pdia4		OTHER	11	0	0	0	2.48905	-0.404764	-4.72445	0	0	1.24001	-0.246957	-2.34381	0	0	0.749749	-0.148738	-1.5257	-0.99264	0.765386	-0.0227843	-0.346005	27.0045	27.0811	27.0111	27.0327	27.4172	27.6747	27.3724	27.284	27.2689	27.0906	27.5713	27.1863	27.4336	26.9726	27.1258	27.1923	27.0045	27.0811	27.0111	27.0327	27.4172	27.6747	27.3724	27.284	27.2689	27.0906
Stm1A		OTHER	11	0	0	0	1.8531	-0.404187	-3.42686	0	0	1.01445	-0.203419	-1.96718	0	0	1.04332	-0.328272	-2.01515	-1.05121	0.483937	-0.273311	0.0985783	29.8907	29.9354	29.8127	30.1052	30.3724	30.6113	30.173	30.2041	30.365	30.051	30.1553	29.9863	30.6862	29.9828	30.2462	30.142	29.8907	29.9354	29.8127	30.1052	30.3724	30.6113	30.173	30.2041	30.365	30.051
Npl4		OTHER	11	0	0	0	4.76392	-0.402908	-12.3461	0	0	1.5966	-0.298358	-2.95898	0	0	0.538284	-0.125512	-1.16152	-0.96825	0.92241	0.466393	-0.0860164	27.5962	27.5709	27.6106	27.6197	27.9301	28.0808	28.0028	27.9954	27.8456	27.6533	28.1303	27.9617	27.8591	27.4243	27.8991	27.7171	27.5962	27.5709	27.6106	27.6197	27.9301	28.0808	28.0028	27.9954	27.8456	27.6533
Hsp72		OTHER	11	0	0	0	1.99788	-0.402067	-3.70331	0	0	0.227283	-0.0612698	-0.565025	0	0	0.823137	-0.250618	-1.64888	-0.917823	0.952089	-0.592591	0.408776	31.8685	31.7292	31.9723	32.2036	32.2628	32.3026	32.4574	32.3592	32.109	31.949	31.9261	32.0347	32.3145	31.9168	32.436	32.1088	31.8685	31.7292	31.9723	32.2036	32.2628	32.3026	32.4574	32.3592	32.109	31.949
Clcb		OTHER	11	0	0	0	2.44584	-0.40174	-4.62878	0	0	0.433202	-0.0889211	-0.971527	0	0	2.23656	-0.433771	-4.18206	-0.84003	0.659372	-0.285249	1.1408	28.7051	28.6788	28.5552	28.7104	29.1091	29.26	28.8931	28.9942	28.8487	28.5018	28.8013	28.8533	29.1968	29.1376	29.2387	28.8115	28.7051	28.6788	28.5552	28.7104	29.1091	29.26	28.8931	28.9942	28.8487	28.5018
Rac1		OTHER	11	0	0	0	1.69882	-0.401178	-3.1424	0	0	0.375181	-0.107967	-0.862543	0	0	0.166019	-0.0570941	-0.429856	-0.768135	0.9136	-0.126401	-0.384661	27.0234	27.4581	27.1448	27.2037	27.4645	27.8563	27.4957	27.6182	27.3904	27.5074	27.2502	27.1139	27.2883	27.2347	27.5017	27.0336	27.0234	27.4581	27.1448	27.2037	27.4645	27.8563	27.4957	27.6182	27.3904	27.5074
Ganab		OTHER	11	0	0	0	2.09726	-0.401058	-3.89896	0	0	1.26792	-0.346078	-2.39089	0	0	1.44885	-0.221657	-2.70002	-1.09336	0.39792	0.185089	-0.30396	27.5244	27.6514	27.5528	27.5681	27.9867	28.2517	27.8302	27.8324	27.9899	27.6695	28.2922	27.7295	28.0166	27.7019	27.7886	27.6763	27.5244	27.6514	27.5528	27.5681	27.9867	28.2517	27.8302	27.8324	27.9899	27.6695
St6B1		OTHER	11	0	0	0	1.45597	-0.399847	-2.71234	0	0	1.25879	-0.277748	-2.37547	0	0	0.827394	-0.16052	-1.656	-0.883868	0.469319	0.217915	-0.201333	26.7593	26.525	26.4385	26.7243	26.9247	27.3797	26.8153	26.9267	27.121	26.6975	26.8903	26.8492	26.8284	26.6352	26.9009	26.7246	26.7593	26.525	26.4385	26.7243	26.9247	27.3797	26.8153	26.9267	27.121	26.6975
Rpia		OTHER	11	0	0	0	1.49415	-0.399773	-2.7787	0	0	2.14044	-0.57013	-3.98557	0	0	0.378845	-0.128077	-0.86953	-0.864331	0.744051	0.649028	-0.426586	26.8418	26.9037	27.014	26.9488	27.4501	27.4271	27.5171	26.9132	27.272	27.9002	27.4286	27.388	27.3895	27.1212	27.0102	26.6998	26.8418	26.9037	27.014	26.9488	27.4501	27.4271	27.5171	26.9132	27.272	27.9002
K0020		OTHER	11	0	0	0	2.007	-0.398928	-3.72105	0	0	1.05307	-0.369847	-2.03136	0	0	0.0907279	-0.0475955	-0.249265	-0.615753	0.589947	0.462619	-0.854198	26.4341	26.3459	26.1704	25.9785	26.6146	26.5995	26.7378	26.5728	26.957	26.7478	26.3926	26.3109	26.0279	26.7131	26.0342	26.3441	26.4341	26.3459	26.1704	25.9785	26.6146	26.5995	26.7378	26.5728	26.957	26.7478
Snrpa		OTHER	11	0	0	0	0.315976	-0.397783	-0.747379	0	0	0.416873	-0.527346	-0.941195	0	0	0.3503	-0.438184	-0.814686	0.08094	-0.11683	0.55374	-0.48959	23.4997	25.5309	25.838	25.3087	25.2241	25.4227	25.5804	25.5412	25.0992	25.892	25.4162	25.8794	25.3655	25.4141	25.337	25.8134	NA	25.5309	25.838	25.3087	25.2241	25.4227	25.5804	25.5412	25.0992	25.892
An13A		OTHER	11	0	0	0	0.55858	-0.396627	-1.19735	0	0	NA	0	NA	0	0	NA	0	NA	NA	-0.546946	NA	NA	22.6727	23.3567	23.3204	22.9933	22.615	23.7416	23.7383	23.8346	22.8175	23.6719	23.605	21.8054	23.7613	22.1333	23.1901	23.1273	NA	NA	NA	NA	NA	23.7416	23.7383	23.8346	NA	NA
Nudc		OTHER	11	0	0	0	1.61282	-0.395863	-2.98784	0	0	1.03301	-0.166152	-1.99802	0	0	0.392583	-0.07338	-0.895595	-0.574645	0.994829	0.19614	-0.624444	27.7356	27.7953	27.5335	27.7508	28.0469	28.4174	27.8423	28.0919	27.9735	27.8901	27.9167	27.6994	27.9437	27.6996	27.6992	27.7661	27.7356	27.7953	27.5335	27.7508	28.0469	28.4174	27.8423	28.0919	27.9735	27.8901
Ist1		OTHER	11	0	0	0	1.70394	-0.395524	-3.15169	0	0	0.747394	-0.220073	-1.52173	0	0	0.403894	-0.162086	-0.916903	-0.722044	0.840952	-0.025915	-0.553239	26.7301	26.5372	26.4705	26.1727	26.9055	26.9917	26.765	26.8304	26.9303	26.7201	26.5284	26.6119	27.0259	26.474	26.6123	26.4466	26.7301	26.5372	26.4705	26.1727	26.9055	26.9917	26.765	26.8304	26.9303	26.7201
Rs7		OTHER	11	0	0	0	1.49583	-0.395377	-2.78164	0	0	1.15269	-0.345088	-2.19735	0	0	0.804304	-0.211769	-1.61737	-0.867126	0.492126	0.416058	-0.410371	31.2486	31.0506	30.9079	31.299	31.5696	31.8077	31.3068	31.4035	31.741	31.21	31.6362	31.2993	31.619	31.2786	31.2471	31.2085	31.2486	31.0506	30.9079	31.299	31.5696	31.8077	31.3068	31.4035	31.741	31.21
Dhb5		OTHER	11	0	0	0	1.68422	-0.395262	-3.11596	0	0	0.212184	-0.111292	-0.532518	0	0	0.24671	0.421599	0.606161	-0.548081	0.642592	-0.160916	0.81169	24.8961	25.0061	24.8281	24.6696	25.2186	25.5114	25.2545	24.9964	25.3695	24.5078	25.1976	24.7701	25.4034	22.4224	25.2898	24.598	24.8961	25.0061	24.8281	24.6696	25.2186	25.5114	25.2545	24.9964	25.3695	24.5078
Srsf1		OTHER	11	0	0	0	1.29307	-0.394179	-2.43342	0	0	0.0288512	-0.0613065	-0.0840825	0	0	1.37546	-0.419355	-2.5737	-0.985733	0.144766	1.60158	0.398908	24.2941	24.5354	24.4682	24.6545	24.7577	25.0667	25.165	24.5396	24.8683	22.4141	25.4742	25.441	25.1313	24.9451	24.4895	25.0638	24.2941	24.5354	24.4682	24.6545	24.7577	25.0667	25.165	24.5396	24.8683	NA
Pnpo		OTHER	11	0	0	0	2.20577	-0.393611	-4.11856	0	0	0.851461	-0.241705	-1.69618	0	0	1.13397	-0.320633	-2.16609	-1.10204	0.514294	-0.0713385	-0.151883	26.0603	26.2239	26.0366	26.338	26.5743	26.732	26.4498	26.4773	26.7057	26.2752	26.4983	26.1464	26.8736	26.3566	26.3325	26.3787	26.0603	26.2239	26.0366	26.338	26.5743	26.732	26.4498	26.4773	26.7057	26.2752
Lman1		OTHER	11	0	0	0	0.460336	-0.393458	-1.0214	0	0	0.842947	-0.944766	-1.68198	0	0	NA	0	NA	-0.245572	-0.17747	0.459058	-0.743123	23.9551	24.2071	22.8633	24.3462	23.9072	24.7321	23.9882	24.3182	24.4527	23.8033	25.9354	24.9594	23.346	23.9459	24.001	23.442	NA	24.2071	NA	24.3462	NA	24.7321	23.9882	24.3182	24.4527	23.8033
Comda		OTHER	11	0	0	0	0.21678	-0.393417	-0.542464	0	0	0.236734	-0.422047	-0.58513	0	0	NA	0	NA	NA	-0.389051	0.26853	NA	24.3869	25.258	23.3411	21.9271	23.987	24.4201	24.147	23.9326	24.3047	23.9293	24.1862	24.181	24.0774	22.9812	23.3569	22.969	NA	NA	NA	NA	23.987	24.4201	24.147	23.9326	24.3047	23.9293
L14Aa		OTHER	11	0	0	0	1.76844	-0.392837	-3.26956	0	0	1.59066	-0.357211	-2.94844	0	0	1.91	-0.415723	-3.53436	-1.0584	0.44427	0.598454	0.812197	27.2836	27.326	26.9778	27.1896	27.5444	27.8039	27.3639	27.6361	27.6776	27.2752	27.6126	27.6405	27.659	27.6947	27.7371	27.3491	27.2836	27.326	26.9778	27.1896	27.5444	27.8039	27.3639	27.6361	27.6776	27.2752
Hdac2		OTHER	11	0	0	0	0.995008	-0.392193	-1.93489	0	0	1.62141	-0.512208	-3.00315	0	0	0.923349	-0.39833	-1.81586	-1.16457	0.425079	0.811644	0.195375	28.3166	27.783	27.7521	28.0678	28.4539	27.9391	28.4347	28.6605	28.5941	28.5469	28.1774	28.6499	28.08	28.7017	28.6586	28.0724	28.3166	27.783	27.7521	28.0678	28.4539	27.9391	28.4347	28.6605	28.5941	28.5469
Pa1B2		OTHER	11	0	0	0	2.47282	-0.392131	-4.68838	0	0	0.00723527	0.00369787	0.021586	0	0	2.37681	-0.374191	-4.47844	-0.682884	0.856108	-1.04349	0.615824	26.2461	26.2026	26.1381	26.0633	26.545	26.6987	26.6197	26.3551	26.6338	25.8539	26.0796	26.0679	26.7162	26.3945	26.4419	26.5942	26.2461	26.2026	26.1381	26.0633	26.545	26.6987	26.6197	26.3551	26.6338	25.8539
Vp13C		OTHER	11	0	0	0	1.80931	-0.392097	-3.34512	0	0	0.801451	-0.25986	-1.61259	0	0	0.715267	-0.179305	-1.46742	-0.683597	0.932696	-0.0684221	-0.139323	26.1097	26.5363	26.4502	26.4066	26.7174	26.8933	26.5876	26.8729	26.4084	26.6589	26.9979	26.4771	26.7438	26.3724	26.6115	26.4924	26.1097	26.5363	26.4502	26.4066	26.7174	26.8933	26.5876	26.8729	26.4084	26.6589
Sc24A		OTHER	11	0	0	0	1.02972	-0.391783	-1.99255	0	0	0.0535794	-0.0392842	-0.152309	0	0	0.675067	-0.544926	-1.39903	-0.400981	0.374815	-0.768596	1.03965	24.2939	24.7191	24.8924	25.0882	25.2406	25.3443	25.0932	24.8826	24.592	24.5181	25.3634	24.6771	25.2814	25.9061	25.6714	24.3144	24.2939	24.7191	24.8924	25.0882	25.2406	25.3443	25.0932	24.8826	24.592	24.5181
Rab1A		OTHER	11	0	0	0	1.37123	-0.391666	-2.56646	0	0	1.07706	-0.315295	-2.07126	0	0	1.33277	-0.327192	-2.50083	-0.991426	0.204154	0.211338	0.211841	29.757	29.5324	29.4227	29.8176	29.9985	30.3731	29.8849	29.84	30.129	29.7579	30.1815	29.7225	30.1858	29.7656	29.8651	30.0221	29.757	29.5324	29.4227	29.8176	29.9985	30.3731	29.8849	29.84	30.129	29.7579
Tkt		OTHER	11	0	0	0	1.6951	-0.391512	-3.13566	0	0	1.36849	-0.275597	-2.56177	0	0	0.658035	-0.142498	-1.3699	-0.76961	0.809476	0.62243	-0.279411	28.3177	28.528	28.5466	28.6127	28.9826	29.1475	28.6663	28.7746	28.8998	28.5312	28.8975	28.7788	28.7346	28.465	28.5519	28.8235	28.3177	28.528	28.5466	28.6127	28.9826	29.1475	28.6663	28.7746	28.8998	28.5312
Hnrpk		OTHER	11	0	0	0	2.4657	-0.391379	-4.67259	0	0	3.90609	-0.406463	-8.74014	0	0	1.3643	-0.158557	-2.55461	-1.16828	0.602677	0.936968	-0.305947	28.4344	28.3748	28.3631	28.2732	28.64	28.9496	28.6216	28.7998	28.8149	28.68	28.819	28.7575	28.6027	28.4769	28.6082	28.3918	28.4344	28.3748	28.3631	28.2732	28.64	28.9496	28.6216	28.7998	28.8149	28.68
Tacc3		OTHER	11	0	0	0	1.69215	-0.391326	-3.13032	0	0	2.04475	-0.494698	-3.79496	0	0	1.66978	-0.241054	-3.0899	-1.055	0.245747	0.993706	-0.269262	27.3465	27.272	27.1505	27.2744	27.6935	27.9668	27.4312	27.5174	27.9719	27.6462	27.9467	27.4576	27.6869	27.3731	27.4533	27.4944	27.3465	27.272	27.1505	27.2744	27.6935	27.9668	27.4312	27.5174	27.9719	27.6462
Zn835		OTHER	11	0	0	0	1.25977	-0.390624	-2.37712	0	0	0.650875	-0.168366	-1.35762	0	0	2.03529	-0.281443	-3.77637	-0.814013	0.725617	-0.512929	0.284747	26.0802	26.2158	26.2597	26.1784	26.5079	26.1929	26.9661	26.6298	26.175	26.693	26.2155	26.3241	26.3764	26.5484	26.5985	26.3367	26.0802	26.2158	26.2597	26.1784	26.5079	26.1929	26.9661	26.6298	26.175	26.693
Ari2		OTHER	11	0	0	0	0.959972	-0.38996	-1.8767	0	0	0.346706	-0.153784	-0.807711	0	0	0.444856	-0.180541	-0.993026	-0.63764	0.554812	-0.069306	0.118663	24.1908	24.8475	24.3788	24.6822	25.0104	25.2853	24.6568	24.7066	24.8322	24.5414	24.9259	24.4148	24.8863	24.4581	24.8777	24.5993	24.1908	24.8475	24.3788	24.6822	25.0104	25.2853	24.6568	24.7066	24.8322	24.5414
Ppac		OTHER	11	0	0	0	1.20114	-0.389539	-2.27849	0	0	1.02458	-0.313092	-1.984	0	0	0.347184	0.123374	0.808639	-0.384751	0.772451	0.695742	-1.10533	27.2904	27.4911	27.8238	27.8782	27.9102	28.2656	27.8102	28.0556	27.7341	27.9991	28.0791	27.9236	27.4939	27.4069	27.4158	27.6734	27.2904	27.4911	27.8238	27.8782	27.9102	28.2656	27.8102	28.0556	27.7341	27.9991
Rang		OTHER	11	0	0	0	1.58897	-0.389338	-2.94544	0	0	0.732285	-0.189313	-1.49622	0	0	1.58915	-0.162893	-2.94576	-0.906362	0.751804	0.0910481	-0.169166	29.8496	29.9286	29.8598	29.8568	30.3313	30.5985	30.0024	30.12	30.2265	29.7788	30.3147	29.932	30.1639	29.9646	29.9393	30.0786	29.8496	29.9286	29.8598	29.8568	30.3313	30.5985	30.0024	30.12	30.2265	29.7788
Rhoc		OTHER	11	0	0	0	1.63129	-0.388701	-3.02082	0	0	0.658719	-0.28253	-1.37107	0	0	3.78201	-0.509158	-8.30528	-1.05389	0.542999	-0.111817	0.792648	27.2952	27.3941	27.2083	27.1465	27.6845	27.857	27.316	27.7414	28.0339	27.0926	27.6468	27.4009	27.8059	27.7642	27.8208	27.6899	27.2952	27.3941	27.2083	27.1465	27.6845	27.857	27.316	27.7414	28.0339	27.0926
Cdk11		OTHER	11	0	0	0	1.09712	-0.3883	-2.10466	0	0	0.714166	-0.241016	-1.46555	0	0	0.553112	-0.207833	-1.18772	-0.70897	0.304366	0.409688	0.126924	26.1089	25.7626	25.5875	26.0136	26.1675	26.15	26.0371	26.6713	26.2725	25.7899	26.1013	26.2731	25.7678	26.3134	25.962	26.2607	26.1089	25.7626	25.5875	26.0136	26.1675	26.15	26.0371	26.6713	26.2725	25.7899
Vate1		OTHER	11	0	0	0	1.19907	-0.388202	-2.27501	0	0	2.01155	-0.488698	-3.72991	0	0	1.31588	-0.293797	-2.47211	-1.09329	0.237807	0.875197	-0.0626296	27.5188	27.4466	27.3704	27.6478	27.8867	28.3018	27.5243	27.8235	28.0329	28.034	28.2138	27.6576	28.0301	27.5866	27.6528	27.8893	27.5188	27.4466	27.3704	27.6478	27.8867	28.3018	27.5243	27.8235	28.0329	28.034
Fpps		OTHER	11	0	0	0	0.264302	-0.388025	-0.642795	0	0	0.0605177	0.102707	0.170892	0	0	NA	0	NA	NA	0.793036	-0.644871	NA	24.7229	24.7187	23.2397	22.2949	24.2811	23.9807	23.9528	24.3136	23.6951	23.6811	23.4169	23.7722	22.9817	24.2812	22.5239	23.2432	NA	NA	NA	NA	24.2811	23.9807	23.9528	24.3136	23.6951	23.6811
Canx		OTHER	11	0	0	0	1.33469	-0.38747	-2.5041	0	0	0.736231	-0.191041	-1.50289	0	0	0.806896	-0.212237	-1.62171	-0.768631	0.668644	-0.166503	-0.260659	27.4707	27.7133	27.5279	27.6933	27.9269	28.3601	27.6693	27.9989	28.0965	27.5565	27.7543	27.7621	28.1506	27.6333	27.6923	27.7779	27.4707	27.7133	27.5279	27.6933	27.9269	28.3601	27.6693	27.9989	28.0965	27.5565
Stt3B		OTHER	11	0	0	0	0.390697	-0.387114	-0.892029	0	0	NA	0	NA	0	0	NA	0	NA	-0.482828	-0.12433	0.844759	-0.95625	23.8622	22.9682	22.6678	23.77	23.843	24.2085	22.7768	23.9884	24.0412	21.7839	25.352	23.8056	22.8769	24.0886	22.4891	23.4816	NA	NA	NA	23.77	23.843	24.2085	NA	23.9884	NA	NA
Nmt1		OTHER	11	0	0	0	2.42032	-0.387105	-4.57284	0	1	3.4877	-0.619462	-7.34709	0	0	0.960068	-0.195014	-1.87686	-1.13448	0.0768745	1.1757	-0.509449	27.1727	27.0656	27.0742	27.1208	27.4657	27.7327	27.3939	27.3894	27.8674	27.5813	27.8673	27.5952	27.3869	27.1259	27.151	27.5495	27.1727	27.0656	27.0742	27.1208	27.4657	27.7327	27.3939	27.3894	27.8674	27.5813
Radi		OTHER	11	0	0	0	1.54023	-0.386468	-2.85938	0	0	0.281499	-0.0760679	-0.678076	0	0	1.12944	-0.318051	-2.15854	-1.09953	0.727234	-0.589332	0.105603	27.961	27.9979	27.9264	28.3068	28.4786	28.6951	28.2077	28.3566	28.1188	27.9781	28.3146	28.0848	28.719	28.2605	28.2765	28.2083	27.961	27.9979	27.9264	28.3068	28.4786	28.6951	28.2077	28.3566	28.1188	27.9781
Argl1		OTHER	11	0	0	0	0.616983	-0.386307	-1.29922	0	0	0.123332	0.0810804	0.329775	0	0	0.0864743	-0.12212	-0.238465	-0.424931	0.353035	-0.514275	0.832834	25.5055	24.9095	25.2139	25.7245	25.2966	25.3355	26.2223	26.0443	25.3911	25.2525	24.7911	25.5945	24.0225	26.0347	25.8935	25.8912	25.5055	24.9095	25.2139	25.7245	25.2966	25.3355	26.2223	26.0443	25.3911	25.2525
Pp12C		OTHER	11	0	0	0	0.478975	-0.385495	-1.05531	0	0	0.184553	-0.175279	-0.471703	0	0	0.913615	-0.647921	-1.79968	0.0333009	0.339272	-0.137775	0.849598	27.9519	29.455	29.2826	29.3893	29.486	29.5044	29.4444	29.1859	29.2595	29.2678	28.8996	29.353	29.7451	29.7192	29.6426	29.5636	27.9519	29.455	29.2826	29.3893	29.486	29.5044	29.4444	29.1859	29.2595	29.2678
Wdr44		OTHER	11	0	0	0	1.28374	-0.385304	-2.41764	0	0	0.864548	-0.307648	-1.71801	0	0	1.02341	-0.362286	-1.98206	-1.02456	0.517299	0.209386	0.212512	24.8592	24.4162	24.3432	24.9112	25.0157	25.1581	24.8593	25.0379	25.0703	24.8278	25.1496	24.7126	25.2977	24.7815	24.9554	24.9444	24.8592	24.4162	24.3432	24.9112	25.0157	25.1581	24.8593	25.0379	25.0703	24.8278
Dctn1		OTHER	11	0	0	0	3.18128	-0.385291	-6.44825	0	0	2.46829	-0.336723	-4.67834	0	0	2.27061	-0.29241	-4.25294	-1.29548	0.676576	0.390735	0.134446	27.2417	27.2931	27.0514	27.213	27.5557	27.6657	27.5318	27.5872	27.5775	27.4457	27.6572	27.4657	27.481	27.6151	27.4001	27.4727	27.2417	27.2931	27.0514	27.213	27.5557	27.6657	27.5318	27.5872	27.5775	27.4457
Taldo		OTHER	11	0	0	0	1.56936	-0.385023	-2.91072	0	0	0.557198	-0.162132	-1.19492	0	0	0.636286	-0.133103	-1.33254	-0.644276	0.660383	-0.123389	-0.327614	29.7068	29.975	29.841	30.0034	30.2564	30.5885	30.0802	30.1413	30.3487	29.7779	30.0431	30.0052	30.2038	29.9015	29.8976	30.0557	29.7068	29.975	29.841	30.0034	30.2564	30.5885	30.0802	30.1413	30.3487	29.7779
Wdr92		OTHER	11	0	0	0	0.790568	-0.384793	-1.59434	0	0	0.137721	0.197483	0.364131	0	0	1.21716	0.727608	2.30538	-0.335771	0.300469	0.592321	NA	23.92	24.2253	23.3407	24.0642	23.9232	24.6224	24.3392	24.2046	24.3671	22.321	24.542	23.5302	22.7242	23.2257	23.8385	22.8513	23.92	24.2253	NA	24.0642	23.9232	24.6224	24.3392	24.2046	24.3671	NA
Ubx1A		OTHER	11	0	0	0	0.746314	-0.383805	-1.51991	0	0	0.0631472	-0.032639	-0.177875	0	0	0.0781196	-0.0234418	-0.217035	-0.329642	0.558451	-0.098703	-0.397458	27.425	27.4212	27.2677	27.5718	27.6346	28.4758	27.3154	27.7951	27.4141	26.9997	27.8186	27.5838	27.6929	27.3639	27.2849	27.4377	27.425	27.4212	27.2677	27.5718	27.6346	28.4758	27.3154	27.7951	27.4141	26.9997
Dct2A		OTHER	11	0	0	0	2.89309	-0.383729	-5.68364	0	0	1.63759	-0.306005	-3.03208	0	0	1.47268	-0.199722	-2.74134	-1.13844	0.787726	0.337571	-0.023395	28.3538	28.3165	28.1745	28.2416	28.5563	28.572	28.7133	28.7797	28.7975	28.3975	28.6614	28.454	28.4401	28.5916	28.3146	28.539	28.3538	28.3165	28.1745	28.2416	28.5563	28.572	28.7133	28.7797	28.7975	28.3975
Zar1L		OTHER	11	0	0	0	1.36421	-0.38348	-2.55445	0	0	2.23199	-0.595897	-4.17261	0	0	0.354993	-0.123269	-0.823769	-1.32119	0.560967	1.11732	-0.532251	25.0416	25.5625	24.9824	25.101	25.3491	25.6352	25.5794	25.6577	25.9007	25.639	25.768	25.7634	25.1692	25.4195	25.18	25.4119	25.0416	25.5625	24.9824	25.101	25.3491	25.6352	25.5794	25.6577	25.9007	25.639
I2Bp2		OTHER	11	0	0	0	1.65317	-0.383419	-3.06003	0	0	0.0430408	0.0179105	0.123628	0	0	1.87438	-0.462355	-3.46691	-0.682092	0.584329	-0.696312	0.877353	25.3095	25.5748	25.1733	25.4889	25.8412	25.679	25.9769	25.5831	25.276	25.5143	25.0939	25.5906	26.0736	25.9432	25.6351	25.744	25.3095	25.5748	25.1733	25.4889	25.8412	25.679	25.9769	25.5831	25.276	25.5143
Ews		OTHER	11	0	0	0	1.4649	-0.383161	-2.72783	0	0	0.331628	-0.187706	-0.778267	0	0	0.619609	-0.250434	-1.30376	-0.587913	0.547258	0.0259512	0.10405	28.1355	27.8176	27.5933	28.0308	28.2118	28.1226	28.3141	28.4615	28.282	27.9328	27.5764	28.5369	27.8141	28.5035	28.0061	28.2553	28.1355	27.8176	27.5933	28.0308	28.2118	28.1226	28.3141	28.4615	28.282	27.9328
Lacb2		OTHER	11	0	0	0	1.22413	-0.382871	-2.31709	0	0	0.586787	-0.206838	-1.24676	0	0	1.28073	-0.322186	-2.41253	-0.75411	0.388032	-0.0181906	0.01897	23.7013	23.9511	24.0453	23.8955	24.2043	24.6872	24.2572	23.976	24.368	23.8098	24.3562	23.8866	24.5507	24.0939	24.0685	24.1689	23.7013	23.9511	24.0453	23.8955	24.2043	24.6872	24.2572	23.976	24.368	23.8098
Rabl5		OTHER	11	0	0	0	1.51998	-0.382835	-2.82385	1	0	4.7313	4.43592	12.1872	1	0	5.03009	3.91207	13.7172	-0.760484	0.725367	NA	NA	27.4459	27.5213	27.7233	27.8571	28.2459	28.087	27.9626	27.7834	22.6132	22.7004	24.1296	23.3608	23.25	24.4825	23.4595	23.7074	27.4459	27.5213	27.7233	27.8571	28.2459	28.087	27.9626	27.7834	NA	NA
Prc2B		OTHER	11	0	0	0	0.507797	-0.382652	-1.10722	0	0	0.275557	-0.229774	-0.665941	0	0	1.36465	1.11237	2.5552	0.103149	0.24692	-0.131152	NA	24.0689	23.0019	24.295	24.4969	24.1906	24.1948	24.5596	24.4483	24.3342	23.944	24.1823	24.3213	22.5707	22.21	23.2119	23.4206	24.0689	NA	24.295	24.4969	24.1906	24.1948	24.5596	24.4483	24.3342	23.944
Sywc		OTHER	11	0	0	0	1.98337	-0.381292	-3.67515	0	0	0.684617	-0.205843	-1.41533	0	0	0.619283	-0.111865	-1.3032	-0.750833	0.640735	0.203811	-0.204373	27.3135	27.4386	27.1896	27.356	27.6724	27.9683	27.6066	27.5756	27.755	27.3326	27.7732	27.2602	27.5447	27.2794	27.3642	27.5569	27.3135	27.4386	27.1896	27.356	27.6724	27.9683	27.6066	27.5756	27.755	27.3326
Wdr76		OTHER	11	0	0	0	1.83423	-0.381065	-3.39155	0	0	0.516342	-0.119906	-1.1225	0	0	0.182803	0.062645	0.46779	-0.421019	1.1716	0.21997	-0.639832	27.8148	27.9379	27.9231	27.7808	28.2401	27.9699	28.4804	28.2904	27.9284	28.1526	27.7267	28.1286	27.7971	28.1012	27.832	27.4758	27.8148	27.9379	27.9231	27.7808	28.2401	27.9699	28.4804	28.2904	27.9284	28.1526
Mtor		OTHER	11	0	0	0	0.980921	-0.380862	-1.9115	0	0	0.817616	-0.370063	-1.63965	0	0	0.191601	-0.106533	-0.487389	-0.456226	0.720487	0.905229	-0.194021	24.9469	25.6479	25.7101	25.3171	25.5327	25.9202	25.9392	25.7534	25.3599	25.9576	25.8278	25.957	25.1684	25.6632	25.7569	25.4598	24.9469	25.6479	25.7101	25.3171	25.5327	25.9202	25.9392	25.7534	25.3599	25.9576
Vps28		OTHER	11	0	0	0	0.644057	-0.380688	-1.34591	0	0	1.08617	-0.468973	-2.08642	0	0	1.11493	1.9635	2.13433	-0.582941	0.397129	0.690895	0.683676	25.9806	25.867	25.8887	25.5046	26.4387	26.7131	25.4914	26.1206	26.6143	25.7025	26.4147	26.3854	22.0964	26.3971	23.7079	23.1856	25.9806	25.867	25.8887	25.5046	26.4387	26.7131	25.4914	26.1206	26.6143	25.7025
Ehd1		OTHER	11	0	0	0	1.27337	-0.380416	-2.4001	0	0	1.22408	-0.308485	-2.31701	0	0	0.237587	0.247105	0.586936	-0.687828	0.724839	0.218446	-0.0308767	24.6504	24.8498	24.4093	24.6961	25.2075	25.2815	24.7247	24.9135	25.2112	24.8319	25.0115	24.785	24.8533	24.3753	23.2625	25.126	24.6504	24.8498	24.4093	24.6961	25.2075	25.2815	24.7247	24.9135	25.2112	24.8319
Md1L1		OTHER	11	0	0	0	1.71251	-0.379831	-3.16725	0	0	0.12742	-0.0568676	-0.339604	0	0	1.50251	-0.764803	-2.7933	-0.670279	0.303363	-0.490626	0.618993	27.1967	27.0278	27.1209	27.1332	27.1771	27.7155	27.5825	27.5228	27.0346	26.7868	27.5081	27.3765	27.859	27.4961	27.5222	28.6605	27.1967	27.0278	27.1209	27.1332	27.1771	27.7155	27.5825	27.5228	27.0346	26.7868
Rl28		OTHER	11	0	0	0	1.43845	-0.378472	-2.68202	0	0	1.19514	-0.342004	-2.26842	0	0	1.04485	-0.212123	-2.01769	-1.00261	0.665304	0.660089	-0.15002	30.7645	30.7092	30.4834	30.9621	31.1921	31.3381	31.0338	30.869	31.2869	31.0121	31.2115	30.7767	31.041	30.9487	30.8684	30.9096	30.7645	30.7092	30.4834	30.9621	31.1921	31.3381	31.0338	30.869	31.2869	31.0121
Pe2R		OTHER	11	0	0	0	1.75938	-0.378333	-3.25291	0	0	2.86893	-0.174697	-5.62276	0	0	0.525092	-0.107838	-1.1381	-0.879788	1.12254	0.0715943	-0.544949	27.3974	27.4099	27.4013	27.4467	27.9142	28.0434	27.5245	27.6865	27.6413	27.5265	27.6343	27.552	27.7889	27.4409	27.3546	27.5023	27.3974	27.4099	27.4013	27.4467	27.9142	28.0434	27.5245	27.6865	27.6413	27.5265
Cdk12		OTHER	11	0	0	0	0.188631	-0.378028	-0.480792	0	0	0.621896	1.02067	1.30772	0	0	0.49308	0.720289	1.08079	0.00714758	0.0519094	NA	NA	25.1927	22.3456	24.9731	24.5129	24.7306	24.9876	23.3904	25.4278	24.3656	22.6477	23.4295	22.4989	23.6919	23.5195	23.7726	23.1592	25.1927	NA	24.9731	24.5129	24.7306	24.9876	NA	25.4278	NA	NA
Kat8		OTHER	11	0	0	0	0.385798	-0.377621	-0.882747	0	0	0.533277	-0.566041	-1.15264	0	0	0.0103442	0.0170212	0.0307543	-0.324416	-0.358207	0.599791	-0.0421543	25.4121	25.4367	25.7322	23.8788	25.3639	25.4031	25.7545	25.4487	25.6244	26.2461	25.0137	25.8397	24.1013	25.5269	25.7256	25.0379	25.4121	25.4367	25.7322	NA	25.3639	25.4031	25.7545	25.4487	25.6244	26.2461
Nmrl1		OTHER	11	0	0	0	1.48981	-0.377347	-2.77114	0	0	0.468872	-0.166161	-1.03696	0	0	0.31713	-0.103325	-0.749669	-0.481633	0.701101	-0.383029	-0.29259	28.2027	28.6916	28.6397	28.4646	28.8319	29.1119	28.7555	28.8088	28.5434	28.5052	29.0091	28.6057	28.7145	28.4756	28.4477	28.7742	28.2027	28.6916	28.6397	28.4646	28.8319	29.1119	28.7555	28.8088	28.5434	28.5052
Elmo1		OTHER	11	0	0	0	0.424666	-0.37734	-0.955703	0	1	3.17372	-0.658991	-6.42725	0	0	1.59405	-0.507273	-2.95445	NA	-0.0595246	-0.196065	0.294005	23.7647	24.0754	23.7892	23.813	24.3834	24.9136	24.5321	23.1227	24.3898	24.6735	24.4012	24.6138	24.6162	24.3087	24.5957	23.9508	NA	NA	NA	NA	24.3834	24.9136	24.5321	NA	24.3898	24.6735
1433Z		OTHER	11	0	0	0	2.04164	-0.376219	-3.78884	0	0	1.18642	-0.211503	-2.2538	0	0	1.43237	-0.208838	-2.67152	-0.956447	0.977513	0.042415	-0.205421	31.3409	31.2386	31.1444	31.3214	31.7288	31.8301	31.4303	31.5611	31.679	31.4716	31.4653	31.2754	31.6562	31.3811	31.4532	31.3902	31.3409	31.2386	31.1444	31.3214	31.7288	31.8301	31.4303	31.5611	31.679	31.4716
If23B		OTHER	11	0	0	0	2.06454	-0.376183	-3.83399	0	0	1.78902	-0.381403	-3.30752	0	0	1.45316	-0.243582	-2.70748	-1.10105	0.546897	0.646922	-0.0595619	29.7866	29.6857	29.4907	29.8615	30.1341	30.2164	29.9811	29.9975	30.0579	29.8885	30.2899	30.1137	30.0046	30.0334	29.8764	29.8843	29.7866	29.6857	29.4907	29.8615	30.1341	30.2164	29.9811	29.9975	30.0579	29.8885
Tm9S3		OTHER	11	0	0	0	0.692805	-0.37579	-1.42927	0	0	0.517047	-0.335976	-1.12376	0	0	0.269726	0.23695	0.653977	-0.621566	0.494113	0.249216	-0.59578	23.8449	24.2813	24.1939	24.7533	24.7014	25.082	24.1823	24.6109	24.7979	24.1263	25.1625	24.3306	24.1949	23.1311	24.2473	24.5523	23.8449	24.2813	24.1939	24.7533	24.7014	25.082	24.1823	24.6109	24.7979	24.1263
Zn598		OTHER	11	0	0	0	0.678986	-0.374377	-1.40572	0	0	0.382702	-0.280268	-0.876869	0	0	NA	0	NA	-1.11652	0.47814	0.246564	NA	22.8937	22.7581	22.9458	23.5348	23.6206	23.7138	22.8142	23.4812	22.5072	23.5455	23.6391	23.5616	23.5408	22.9036	23.5864	23.4899	22.8937	NA	NA	23.5348	23.6206	23.7138	NA	23.4812	NA	23.5455
Emal1		OTHER	11	0	0	0	1.27072	-0.373903	-2.39561	0	0	0.260808	-0.11481	-0.635563	0	0	0.334241	-0.16257	-0.783392	-0.956374	0.644773	0.156859	-0.210166	25.3935	24.7833	24.852	24.9666	25.2474	25.58	25.3843	25.2793	25.2642	24.7719	25.2766	25.1419	25.3062	24.9006	25.5327	24.9062	25.3935	24.7833	24.852	24.9666	25.2474	25.58	25.3843	25.2793	25.2642	24.7719
Cnpy2		OTHER	11	0	0	0	1.00025	-0.373755	-1.9436	0	0	0.830146	-0.345177	-1.6606	0	0	1.11167	0.449231	2.1289	-0.0721683	0.764906	0.4011	-1.00182	26.5364	26.7727	26.8376	26.3296	27.27	27.2324	26.6508	26.8181	26.8417	27.4615	26.6672	26.8866	26.0801	25.7108	26.483	26.4055	26.5364	26.7727	26.8376	26.3296	27.27	27.2324	26.6508	26.8181	26.8417	27.4615
Sec63		OTHER	11	0	0	0	0.217305	-0.372927	-0.543598	0	0	0.488304	-0.885314	-1.07218	0	0	0.739266	-0.662249	-1.50802	0.025384	-0.262855	-0.274945	-0.108574	24.7164	24.1544	23.2329	22.9451	24.4733	25.2632	22.6359	24.1681	23.4385	23.9835	26.7049	24.4631	24.6034	23.9754	24.433	24.6859	24.7164	NA	NA	NA	24.4733	25.2632	NA	24.1681	23.4385	NA
Lypa2		OTHER	11	0	0	0	1.33606	-0.372801	-2.50643	0	0	0.585216	-0.118989	-1.24402	0	0	0.795585	-0.192513	-1.60276	-0.572502	1.00977	-0.206053	-0.278637	29.1427	29.0892	28.9118	29.1533	29.5429	29.7489	29.0924	29.4041	29.3134	29.0364	29.339	29.0841	29.5825	29.1784	29.1864	29.1198	29.1427	29.0892	28.9118	29.1533	29.5429	29.7489	29.0924	29.4041	29.3134	29.0364
Pp2Ba		OTHER	11	0	0	0	2.23836	-0.372792	-4.1858	0	0	0.929604	-0.229575	-1.82625	0	0	1.45301	-0.33575	-2.70721	-1.25594	0.517908	0.0220688	0.667618	27.5396	27.564	27.4676	27.7812	27.8979	28.1197	27.9708	27.8553	28.0669	27.8121	27.8427	27.5491	28.1266	27.9351	27.9981	27.6356	27.5396	27.564	27.4676	27.7812	27.8979	28.1197	27.9708	27.8553	28.0669	27.8121
Rl26		OTHER	11	0	0	0	1.5086	-0.371592	-2.80393	0	0	1.35807	-0.356295	-2.54396	0	0	0.868527	-0.228985	-1.72464	-0.933821	0.405393	0.38637	-0.37376	30.921	30.6865	30.5294	30.8412	31.1915	31.3652	30.9669	30.9409	31.13	31.0195	31.3881	30.8657	31.2699	30.9245	30.867	30.8327	30.921	30.6865	30.5294	30.8412	31.1915	31.3652	30.9669	30.9409	31.13	31.0195
Calx		OTHER	11	0	0	0	1.50894	-0.370757	-2.80453	0	0	1.44444	-0.583825	-2.69238	0	0	0.365393	-0.109715	-0.843804	-0.72258	0.498923	0.573667	-0.237658	26.3093	26.5099	26.4271	26.4661	26.4704	26.9925	26.7378	26.9947	26.8148	26.6475	27.6188	26.9666	26.5618	26.1863	26.7394	26.6637	26.3093	26.5099	26.4271	26.4661	26.4704	26.9925	26.7378	26.9947	26.8148	26.6475
Acox1		OTHER	11	0	0	0	0.945478	-0.369643	-1.85263	0	0	0.790547	-0.232906	-1.59431	0	0	0.0174705	-0.00840425	-0.0515365	-0.300929	0.875203	0.397806	-0.732866	25.5789	25.453	25.0247	25.4364	25.7307	26.1106	25.336	25.7943	25.7549	25.4027	25.7256	25.5413	25.3964	25.1862	25.2595	25.6845	25.5789	25.453	25.0247	25.4364	25.7307	26.1106	25.336	25.7943	25.7549	25.4027
Pld3		OTHER	11	0	0	0	1.07837	-0.369579	-2.07344	0	0	1.43574	-0.502551	-2.67734	0	0	0.67665	-0.19081	-1.40174	-0.880966	-0.0172315	0.861401	-0.286154	25.3998	25.7906	25.8006	25.4317	25.8855	26.391	25.8471	25.7774	25.8022	26.3789	26.3609	25.8909	25.9925	25.7249	25.8488	25.6197	25.3998	25.7906	25.8006	25.4317	25.8855	26.391	25.8471	25.7774	25.8022	26.3789
Sf3A3		OTHER	11	0	0	0	1.91165	-0.369472	-3.53749	0	0	2.24016	-0.428874	-4.18954	0	0	0.297009	-0.100991	-0.709479	-1.06171	0.689168	0.874865	-0.249379	26.4761	26.2562	26.0036	26.1557	26.5109	26.6492	26.5666	26.6428	26.6536	26.5943	26.6403	26.7188	26.4885	26.3911	26.3908	26.0252	26.4761	26.2562	26.0036	26.1557	26.5109	26.6492	26.5666	26.6428	26.6536	26.5943
Dnjb1		OTHER	11	0	0	0	2.16833	-0.369411	-4.04206	0	0	2.06537	-0.392557	-3.83563	0	0	0.307389	-0.105991	-0.730286	-0.844697	0.497598	0.41925	-0.817019	27.9873	27.946	27.8515	27.9271	28.3469	28.134	28.52	28.1886	28.6047	28.2999	28.1806	28.1969	28.0467	27.8172	28.4319	27.8401	27.9873	27.946	27.8515	27.9271	28.3469	28.134	28.52	28.1886	28.6047	28.2999
Ari1		OTHER	11	0	0	0	1.92241	-0.368991	-3.558	0	0	1.44123	-0.599052	-2.68684	0	0	1.35253	-0.249515	-2.53451	-0.906742	0.00866833	0.73841	-0.185964	24.5516	24.5777	24.6186	24.4638	24.8901	25.2064	24.7611	24.8302	25.1241	24.6748	25.7419	25.0672	25.0315	24.5837	24.8365	24.7581	24.5516	24.5777	24.6186	24.4638	24.8901	25.2064	24.7611	24.8302	25.1241	24.6748
Tebp		OTHER	11	0	0	0	1.53087	-0.366396	-2.84294	0	0	0.308794	-0.0958476	-0.733091	0	0	0.161493	-0.0832219	-0.419499	-0.485062	0.863908	-0.358271	-0.482481	28.9356	28.8087	28.6156	28.7682	29.3387	29.3417	28.9524	28.9609	29.1893	28.8916	28.7532	28.6773	29.3813	28.5013	28.859	28.7193	28.9356	28.8087	28.6156	28.7682	29.3387	29.3417	28.9524	28.9609	29.1893	28.8916
Guaa		OTHER	11	0	0	0	1.65605	-0.365847	-3.06519	0	0	1.14814	-0.26426	-2.18976	0	0	0.486262	-0.105772	-1.06849	-0.785288	0.496777	0.629721	-0.515108	27.4126	27.3214	27.1241	27.2755	27.5973	27.952	27.4965	27.5511	27.6626	27.543	27.729	27.256	27.5985	27.2451	27.2961	27.417	27.4126	27.3214	27.1241	27.2755	27.5973	27.952	27.4965	27.5511	27.6626	27.543
S10Ab		OTHER	11	0	0	0	1.4492	-0.365086	-2.70061	0	0	1.71936	-0.187591	-3.17971	0	0	0.485863	-0.112187	-1.06777	-0.900001	0.996791	0.115164	-0.465657	27.7652	27.6605	27.616	27.6365	28.1593	28.3251	27.7271	27.927	27.9087	27.7456	27.8107	27.9635	28.0607	27.5885	27.7241	27.7537	27.7652	27.6605	27.616	27.6365	28.1593	28.3251	27.7271	27.927	27.9087	27.7456
Oxda		OTHER	11	0	0	0	1.35257	-0.364934	-2.53458	0	0	1.48467	-0.318639	-2.76219	0	0	0.667955	-0.154557	-1.38688	-1.03526	0.369915	0.56462	-0.415595	26.0439	26.3018	26.393	25.9754	26.4005	26.8434	26.5171	26.4127	26.3686	26.4349	26.6091	26.5759	26.4721	26.2569	26.3276	26.2756	26.0439	26.3018	26.393	25.9754	26.4005	26.8434	26.5171	26.4127	26.3686	26.4349
Pfd3		OTHER	11	0	0	0	1.13297	-0.364526	-2.16442	0	0	0.831697	-0.195289	-1.66319	0	0	0.238376	-0.079659	-0.588606	-0.925038	0.807139	-0.0125664	-0.704649	27.0479	26.7849	26.6299	26.6706	27.1893	27.5009	26.8282	27.0731	27.1642	27.0108	26.8697	26.8697	27.1533	26.7405	26.7705	26.7877	27.0479	26.7849	26.6299	26.6706	27.1893	27.5009	26.8282	27.0731	27.1642	27.0108
Tho4B		OTHER	11	0	0	0	0.810035	-0.364266	-1.62696	0	0	1.58929	-0.387329	-2.94601	0	1	3.50549	-0.665414	-7.40224	-0.934357	-0.241244	0.101707	1.00931	27.1127	27.3209	27.2912	27.352	27.4466	27.2179	28.233	27.6364	27.9348	27.3753	27.5674	27.7486	27.9054	28.0273	28.0626	27.7432	27.1127	27.3209	27.2912	27.352	27.4466	27.2179	28.233	27.6364	27.9348	27.3753
Calr		OTHER	11	0	0	0	1.03288	-0.364065	-1.99781	0	0	1.1354	-0.268344	-2.16848	0	0	1.38499	-0.224968	-2.59002	-0.707118	0.599088	0.0255126	-0.0995709	27.3407	27.3076	27.0636	27.3928	27.634	28.0578	27.2402	27.629	27.8118	27.4114	27.5816	27.3733	27.6386	27.4843	27.4499	27.4318	27.3407	27.3076	27.0636	27.3928	27.634	28.0578	27.2402	27.629	27.8118	27.4114
Prof1		OTHER	11	0	0	0	1.40334	-0.363786	-2.62151	0	0	0.633754	-0.173391	-1.32818	0	0	1.02964	-0.207902	-1.99241	-0.985216	0.827386	-0.451063	0.0692878	30.948	30.8642	30.7322	31.1532	31.4364	31.5062	31.0817	31.1285	31.3823	31.0482	30.9859	30.9749	31.2666	31.1736	31.0125	31.0766	30.948	30.8642	30.7322	31.1532	31.4364	31.5062	31.0817	31.1285	31.3823	31.0482
Isy1		OTHER	11	0	0	0	0.408106	-0.363456	-0.924806	0	0	0.0814108	-0.0574083	-0.225512	0	0	0.545314	-0.310575	-1.17396	-0.175259	-0.10064	-0.280606	0.331407	25.1339	24.6447	25.6581	25.6953	25.3446	25.5069	25.1945	26.5399	25.1935	25.3309	25.4601	25.3772	25.8119	25.6101	25.5858	25.3665	25.1339	24.6447	25.6581	25.6953	25.3446	25.5069	25.1945	26.5399	25.1935	25.3309
Rl15		OTHER	11	0	0	0	1.45625	-0.363156	-2.71282	0	0	1.86288	-0.457092	-3.44524	0	0	1.01244	-0.171216	-1.96384	-0.872096	0.293334	0.642681	-0.399238	30.749	30.7968	30.5597	30.7203	31.0764	31.4042	30.8179	30.9801	31.2611	30.9573	31.4645	30.9713	31.0521	30.9309	30.751	30.7766	30.749	30.7968	30.5597	30.7203	31.0764	31.4042	30.8179	30.9801	31.2611	30.9573
Gpda		OTHER	11	0	0	0	1.01583	-0.363126	-1.96948	0	0	1.29853	-0.292626	-2.44268	0	0	0.211897	-0.0599146	-0.531895	-0.55059	0.961451	0.577991	-0.347525	29.1918	29.4617	29.6125	29.5158	29.957	30.1309	29.3812	29.7652	29.8912	29.5277	29.8187	29.7147	29.6246	29.5818	29.3192	29.4958	29.1918	29.4617	29.6125	29.5158	29.957	30.1309	29.3812	29.7652	29.8912	29.5277
Sc31B		OTHER	11	0	0	0	2.16871	-0.362513	-4.04283	0	0	1.73818	-0.287531	-3.21405	0	0	0.507419	-0.0591292	-1.10655	-0.960328	0.888187	0.600013	-0.784581	25.9863	25.9515	25.9878	26.0685	26.2811	26.5705	26.1729	26.4197	26.4521	26.1046	26.4122	26.1753	26.1973	25.9901	26.0111	26.0321	25.9863	25.9515	25.9878	26.0685	26.2811	26.5705	26.1729	26.4197	26.4521	26.1046
Bcd1		OTHER	11	0	0	0	0.245436	-0.362282	-0.603488	0	0	0.53221	-0.658318	-1.15075	0	0	0.594174	-0.715416	-1.25963	-0.247519	-0.680336	-0.258507	0.410526	22.5337	24.8092	24.8784	24.6797	24.7758	25.0393	24.1177	24.4174	24.7765	25.1436	24.8319	24.7825	25.082	24.9309	24.8164	24.9334	NA	24.8092	24.8784	24.6797	NA	25.0393	NA	24.4174	24.7765	25.1436
Hibn		OTHER	11	0	0	0	1.29378	-0.361722	-2.43462	0	0	1.03835	-0.210721	-2.00689	0	0	0.414384	-0.116632	-0.936549	-0.644567	0.700202	0.0416473	-0.563156	30.857	30.7671	30.5647	30.7584	31.1483	31.4475	30.8105	30.9878	31.1728	30.8616	30.9754	30.7803	31.1657	30.7333	30.8292	30.6856	30.857	30.7671	30.5647	30.7584	31.1483	31.4475	30.8105	30.9878	31.1728	30.8616
Mlecb		OTHER	11	0	0	0	1.74967	-0.361053	-3.23509	0	0	0.892201	-0.757733	-1.76406	0	0	1.38181	-0.272796	-2.58457	-0.774028	0.0906119	0.1104	-0.150762	25.4414	25.3859	25.6761	25.4993	25.8157	25.97	25.6229	26.0383	25.718	25.7392	27.5106	26.0658	25.814	25.5681	25.7358	25.976	25.4414	25.3859	25.6761	25.4993	25.8157	25.97	25.6229	26.0383	25.718	25.7392
Cndp2		OTHER	11	0	0	0	1.95291	-0.360751	-3.61639	0	0	1.59268	-0.256915	-2.95203	0	0	0.460185	-0.0688534	-1.02113	-0.803358	0.581014	0.356348	-0.490799	30.7464	30.6503	30.749	30.7885	30.962	31.377	31.007	31.0311	31.1755	30.8364	31.0801	30.87	30.9406	30.6511	30.8417	30.7763	30.7464	30.6503	30.749	30.7885	30.962	31.377	31.007	31.0311	31.1755	30.8364
Sbds		OTHER	11	0	0	0	0.967582	-0.359997	-1.88934	0	0	0.170385	-0.0920305	-0.439796	0	0	0.00857149	0.00893402	0.0255342	-0.728295	0.633608	-0.30557	0.0117628	24.6383	25.2387	25.0842	24.6778	25.2337	25.5591	24.9811	25.3051	25.3442	24.6598	24.8893	25.1137	25.0355	23.9979	25.4778	25.092	24.6383	25.2387	25.0842	24.6778	25.2337	25.5591	24.9811	25.3051	25.3442	24.6598
Cdc37		OTHER	11	0	0	0	0.85958	-0.359952	-1.70972	0	0	0.308065	-0.0986042	-0.731637	0	0	0.946492	-0.259216	-1.85431	-0.753349	0.562884	-0.512805	0.224091	27.8502	28.2684	27.8493	28.2124	28.3649	28.8727	28.0096	28.3729	28.3549	28.0614	28.0339	28.1246	28.4908	28.1624	28.1715	28.3925	27.8502	28.2684	27.8493	28.2124	28.3649	28.8727	28.0096	28.3729	28.3549	28.0614
Rs10		OTHER	11	0	0	0	1.71913	-0.359633	-3.17929	0	0	1.08255	-0.280877	-2.08039	0	0	1.12403	-0.186349	-2.14952	-1.05351	0.593264	0.236918	-0.0455019	30.5642	30.4304	30.3254	30.6866	30.9126	31.0686	30.7221	30.7418	31.0463	30.5722	30.8767	30.635	30.6981	30.7004	30.589	30.7645	30.5642	30.4304	30.3254	30.6866	30.9126	31.0686	30.7221	30.7418	31.0463	30.5722
V26Ab		OTHER	11	0	0	0	0.79497	-0.359387	-1.60173	0	0	0.790556	-0.335672	-1.59432	0	0	0.082518	-0.0468645	-0.228353	-0.680693	0.750842	0.543347	-0.59728	26.4572	25.9091	26.1412	25.6882	25.9918	26.5274	26.711	26.403	26.4873	26.3155	26.6769	26.0586	26.0053	26.0962	25.8506	26.4309	26.4572	25.9091	26.1412	25.6882	25.9918	26.5274	26.711	26.403	26.4873	26.3155
Djb11		OTHER	11	0	0	0	1.05775	-0.359369	-2.03913	0	0	1.20211	-0.413186	-2.28012	0	0	0.252515	-0.149506	-0.618313	-1.14336	0.438536	0.50352	-0.581637	24.8618	25.4607	24.7431	24.9182	25.4573	25.5101	25.2537	25.2002	25.298	25.4513	25.6354	25.2518	25.6556	24.8156	25.1336	24.977	24.8618	25.4607	24.7431	24.9182	25.4573	25.5101	25.2537	25.2002	25.298	25.4513
Tppc9		OTHER	11	0	0	0	1.23037	-0.35809	-2.3276	0	0	0.118502	-0.0491381	-0.318088	0	0	1.85944	1.08418	3.43877	-0.524541	0.723936	-0.409567	NA	24.3131	23.9832	23.8916	24.3886	24.5283	24.3299	24.7556	24.3951	23.9782	24.4408	24.1899	24.1641	22.4684	22.7733	23.185	23.813	24.3131	23.9832	23.8916	24.3886	24.5283	24.3299	24.7556	24.3951	23.9782	24.4408
4Ebp2		OTHER	11	0	0	0	0.760108	-0.357855	-1.54316	0	0	0.61284	-0.392005	-1.29205	0	0	0.348662	-0.211865	-0.811508	-0.72924	0.360742	0.455624	-0.207441	26.8126	27.2743	26.9928	27.6138	27.7958	27.7905	27.2243	27.3144	28.0933	27.8413	27.3365	26.9904	27.9034	26.9694	27.2873	27.3809	26.8126	27.2743	26.9928	27.6138	27.7958	27.7905	27.2243	27.3144	28.0933	27.8413
Cyfp1		OTHER	11	0	0	0	0.997621	-0.356956	-1.93923	0	0	0.488367	-0.233562	-1.07229	0	0	0.735442	-0.348608	-1.50156	-0.687854	0.511211	-0.0643313	0.70201	26.6337	27.2395	26.9863	27.4404	27.4642	27.5508	27.4479	27.2648	27.2218	27.0133	27.6382	27.3609	27.6545	27.662	27.3668	27.0111	26.6337	27.2395	26.9863	27.4404	27.4642	27.5508	27.4479	27.2648	27.2218	27.0133
Cs010		OTHER	11	0	0	0	0.101889	-0.35678	-0.277267	0	0	0.531938	-1.02567	-1.15027	0	0	0.409364	-0.845574	-0.927161	-0.193191	0.889747	0.138133	-0.297781	25.4303	26.1556	22.7331	26.6687	26.6907	26.6224	22.7855	26.3163	26.3889	25.8454	26.6481	26.208	25.9485	25.4715	26.2726	26.6775	25.4303	26.1556	NA	26.6687	26.6907	26.6224	NA	26.3163	26.3889	25.8454
Lrrf2		OTHER	11	0	0	0	0.575335	-0.356683	-1.22675	0	0	NA	0	NA	0	0	NA	0	NA	NA	-0.10844	NA	NA	23.0695	24.0662	22.8177	22.9556	23.5758	23.4496	23.5658	23.7447	22.5861	22.6297	23.1163	23.6898	23.5455	23.2814	23.432	22.7851	NA	NA	NA	NA	23.5758	23.4496	23.5658	23.7447	NA	NA
Atad5		DNA_CHECKPOINT	8	0	0	0	0.892044	-0.355977	-1.7638	0	0	0.761657	-0.283079	-1.54577	0	0	0.688985	-0.266681	-1.42277	-1.11086	0.192726	0.351217	-0.203478	25.9262	26.5926	26.1495	26.0675	26.495	26.2895	26.9447	26.4305	26.7003	26.4974	26.1561	26.5143	26.307	26.8033	26.289	26.4031	25.9262	26.5926	26.1495	26.0675	26.495	26.2895	26.9447	26.4305	26.7003	26.4974
Cstf2		OTHER	11	0	0	0	2.1739	-0.355823	-4.0534	0	0	3.40918	-0.325881	-7.10765	0	0	1.52575	-0.184491	-2.83396	-1.31333	0.876755	0.600602	-0.248708	26.9627	27.1052	26.9309	27.0299	27.2651	27.486	27.5078	27.1931	27.3602	27.2953	27.3888	27.288	27.327	27.1529	27.2084	27.0784	26.9627	27.1052	26.9309	27.0299	27.2651	27.486	27.5078	27.1931	27.3602	27.2953
Pgta		OTHER	11	0	0	0	0.666809	-0.355464	-1.38492	0	0	0.275325	-0.174354	-0.665467	0	0	0.519702	-0.32234	-1.1285	0.203044	0.393145	-0.826253	0.777342	24.9736	25.7464	26.0201	26.0002	25.8572	26.2288	26.0393	26.0368	26.1307	25.7166	25.7918	25.7986	26.1867	26.0423	25.5831	26.2175	NA	25.7464	26.0201	26.0002	25.8572	26.2288	26.0393	26.0368	26.1307	25.7166
Hn1		OTHER	11	0	0	0	1.06822	-0.355441	-2.05655	0	0	1.94677	-0.327712	-3.60459	0	0	0.256774	-0.108114	-0.627187	-0.907629	0.995106	0.481259	-0.197523	26.5257	26.7575	26.4033	26.4754	26.9356	27.1376	26.4482	27.0623	26.9838	26.9079	26.8208	26.7603	26.7288	26.2386	26.6443	26.9827	26.5257	26.7575	26.4033	26.4754	26.9356	27.1376	26.4482	27.0623	26.9838	26.9079
Pipna		OTHER	11	0	0	0	0.534132	-0.355392	-1.15416	0	0	0.959992	-0.479671	-1.87674	0	0	0.0128488	0.0240092	0.0380948	-0.829356	0.163588	0.132236	0.477746	25.1781	25.1637	25.2876	25.1876	25.9855	26.1503	24.8496	25.2532	26.3736	25.6392	25.1509	25.5719	25.9766	25.7575	23.3005	25.6863	25.1781	25.1637	25.2876	25.1876	25.9855	26.1503	24.8496	25.2532	26.3736	25.6392
Pp2Bb		OTHER	11	0	0	0	0.825633	-0.354414	-1.65306	0	0	0.168733	-0.0742755	-0.436042	0	0	0.123481	0.0534225	0.330134	-0.225911	1.15206	-0.234856	-0.440046	26.2632	26.5217	25.7855	26.18	26.4079	26.8147	26.1806	26.7648	26.2648	26.4744	26.1346	26.1738	26.1545	26.2283	26.1754	25.9785	26.2632	26.5217	25.7855	26.18	26.4079	26.8147	26.1806	26.7648	26.2648	26.4744
Csde1		OTHER	11	0	0	0	1.28539	-0.353957	-2.42043	0	0	0.96358	-0.228362	-1.8827	0	0	0.699996	-0.198967	-1.4415	-0.722707	0.315145	0.246019	-0.0518619	25.8305	25.7149	25.5292	25.8893	25.9143	26.4502	26.0668	25.9484	26.1065	25.7561	26.1374	25.8774	26.2294	25.8939	25.9552	25.6813	25.8305	25.7149	25.5292	25.8893	25.9143	26.4502	26.0668	25.9484	26.1065	25.7561
Cx026		OTHER	11	0	0	0	1.68107	-0.35372	-3.11028	0	0	1.4406	-0.337555	-2.68574	0	0	0.273241	-0.0573392	-0.661196	-0.633747	0.535424	0.747242	-0.559029	25.7419	25.9598	26.013	25.9754	26.1735	26.541	26.2859	26.1046	26.1911	26.3633	26.4965	25.9894	25.909	26.1054	25.8454	26.0597	25.7419	25.9598	26.013	25.9754	26.1735	26.541	26.2859	26.1046	26.1911	26.3633
Apaf		OTHER	11	0	0	0	1.22963	-0.353712	-2.32635	0	0	0.575865	-0.127759	-1.22768	0	0	0.327006	-0.108157	-0.769181	-0.470499	0.867751	-0.167134	-0.350742	26.0728	26.0505	25.76	25.9408	26.3809	26.6363	25.9982	26.2234	26.275	25.9298	26.1275	26.0027	26.3952	26.0477	25.8154	25.9985	26.0728	26.0505	25.76	25.9408	26.3809	26.6363	25.9982	26.2234	26.275	25.9298
Fnbp2		OTHER	11	0	0	0	2.2566	-0.35281	-4.22368	0	0	0.267512	-0.111712	-0.649419	0	0	1.63249	-0.427665	-3.02296	-0.815876	0.702128	0.0800274	0.486376	27.8347	27.7909	27.7709	27.8001	28.2087	27.9072	28.266	28.2258	28.0124	28.1511	27.4034	28.0764	27.9841	28.6084	28.0482	28.2665	27.8347	27.7909	27.7709	27.8001	28.2087	27.9072	28.266	28.2258	28.0124	28.1511
Dtd1		OTHER	11	0	0	0	1.02187	-0.352117	-1.9795	0	0	1.69406	-0.552321	-3.13376	0	0	0.438724	-0.174063	-0.981729	-0.945522	0.427638	1.07598	-0.33088	25.9985	25.3046	25.5497	25.7218	26.0655	26.1926	25.7129	26.0121	26.0987	26.3595	25.9647	26.361	25.9367	25.6044	26.0342	25.6957	25.9985	25.3046	25.5497	25.7218	26.0655	26.1926	25.7129	26.0121	26.0987	26.3595
If4B		OTHER	11	0	0	0	1.61795	-0.351986	-2.99698	0	0	0.176848	-0.0584989	-0.454416	0	0	0.657316	-0.218824	-1.36867	-0.865167	0.702492	-0.521646	-0.0475319	27.0738	27.04	26.9056	27.3575	27.4305	27.6426	27.3887	27.323	27.3479	26.9946	27.2501	27.0183	27.6824	27.0881	27.2176	27.2641	27.0738	27.04	26.9056	27.3575	27.4305	27.6426	27.3887	27.323	27.3479	26.9946
Mina		OTHER	11	0	0	0	0.440666	-0.35134	-0.985311	0	0	0.433836	-0.425724	-0.9727	0	0	0.887475	-0.535215	-1.75619	NA	-0.0164206	-0.16457	0.697786	23.8996	23.3246	23.0954	23.1536	22.9945	23.4415	24.136	24.3065	23.6926	22.8413	24.7795	23.8627	23.2522	23.8119	24.2522	24.2978	NA	NA	NA	NA	22.9945	23.4415	24.136	24.3065	23.6926	22.8413
Imdh1		OTHER	11	0	0	0	1.50305	-0.351225	-2.79424	0	0	1.24463	-0.267005	-2.35161	0	0	0.448146	-0.10716	-0.999073	-0.925124	0.433078	0.335335	-0.353629	26.2673	26.5093	26.1098	26.3266	26.5379	26.9351	26.54	26.6048	26.6418	26.4208	26.7549	26.4634	26.5734	26.2424	26.4405	26.3852	26.2673	26.5093	26.1098	26.3266	26.5379	26.9351	26.54	26.6048	26.6418	26.4208
Serhl		OTHER	11	0	0	0	0.310718	-0.350799	-0.736925	0	0	1.10587	0.809089	2.11923	0	0	0.405083	0.66095	0.919137	-0.0974542	0.719546	NA	0.34084	23.8926	24.7508	24.3337	24.3593	25.0165	25.2411	25.1176	23.3645	23.4618	24.4833	22.9085	23.2466	22.019	23.0194	24.8941	24.7602	23.8926	24.7508	24.3337	24.3593	25.0165	25.2411	25.1176	NA	NA	NA
Kif23		OTHER	11	0	0	0	1.33501	-0.350618	-2.50465	0	0	0.384194	-0.14108	-0.879703	0	0	0.454282	-0.117752	-1.01033	-0.872655	1.00919	-0.160313	-0.292929	27.3718	27.0064	27.1708	26.9872	27.4712	27.1974	27.7109	27.5591	27.2946	27.6214	26.9789	27.2056	27.1229	27.4443	27.2961	27.1439	27.3718	27.0064	27.1708	26.9872	27.4712	27.1974	27.7109	27.5591	27.2946	27.6214
Rtn3A		OTHER	11	0	0	0	0.662237	-0.349943	-1.3771	0	0	0.289064	-0.148201	-0.693439	0	0	0.186561	-0.0894232	-0.476185	-0.560634	0.770632	0.110253	-0.159358	26.0128	26.6359	25.9453	26.4964	26.4757	27.022	26.1759	26.8165	26.3665	26.5373	26.6838	26.0956	26.4587	26.5115	26.2866	26.1913	26.0128	26.6359	25.9453	26.4964	26.4757	27.022	26.1759	26.8165	26.3665	26.5373
Tppc3		OTHER	11	0	0	0	0.948911	-0.34991	-1.85833	0	0	0.806704	-0.213083	-1.62139	0	0	0.393202	-0.120526	-0.896764	-1.2392	0.776078	0.329697	-0.324728	26.2218	25.6935	25.7803	25.7167	26.1311	26.5497	25.8693	26.2618	26.1265	25.9436	26.1232	26.0712	26.1168	25.874	25.9569	25.9466	26.2218	25.6935	25.7803	25.7167	26.1311	26.5497	25.8693	26.2618	26.1265	25.9436
Prpk		OTHER	11	0	0	0	1.50907	-0.349668	-2.80476	0	0	0.53	-0.267091	-1.14682	0	0	0.953735	-0.292142	-1.86634	-0.776707	0.326684	-0.0898416	0.169664	25.7499	26.0538	25.6207	25.9585	26.0487	26.403	26.2109	26.119	26.6607	26.209	25.8863	25.6953	26.4515	26.1453	25.8585	26.0962	25.7499	26.0538	25.6207	25.9585	26.0487	26.403	26.2109	26.119	26.6607	26.209
Dctn5		OTHER	11	0	0	0	1.92735	-0.349571	-3.56742	0	0	1.48194	-0.200686	-2.75744	0	0	0.911518	-0.162758	-1.79619	-0.822386	1.01121	0.0291736	0.163969	25.5928	25.5497	25.3565	25.633	25.7088	25.9554	26.0547	25.8114	25.8438	25.7253	25.6585	25.7072	25.7485	25.501	25.8037	25.7299	25.5928	25.5497	25.3565	25.633	25.7088	25.9554	26.0547	25.8114	25.8438	25.7253
Jhd2C		OTHER	11	0	0	0	0.924446	-0.349266	-1.81768	0	0	1.43488	-0.296073	-2.67586	0	0	1.47384	-0.367606	-2.74335	-1.0501	0.400698	0.38314	0.507931	25.593	25.7496	25.4758	25.5222	25.9721	25.4771	26.3695	25.919	25.8648	26.0168	25.624	26.0193	25.6524	26.2103	25.8876	26.0608	25.593	25.7496	25.4758	25.5222	25.9721	25.4771	26.3695	25.919	25.8648	26.0168
Ptbp1		OTHER	11	0	0	0	1.15864	-0.348615	-2.20731	0	1	4.39294	-0.692821	-10.6472	0	0	1.48384	-0.373428	-2.76074	-1.19268	-0.0731617	0.920546	0.0701286	26.3384	26.1963	26.2039	26.234	26.6676	26.9755	26.4797	26.2441	26.8634	26.8959	26.8812	27.1034	26.2944	26.6528	26.9337	26.5853	26.3384	26.1963	26.2039	26.234	26.6676	26.9755	26.4797	26.2441	26.8634	26.8959
If1Ax		OTHER	11	0	0	0	1.12348	-0.348468	-2.1486	0	0	0.741742	-0.221868	-1.5122	0	0	0.408195	-0.095962	-0.924972	-0.993544	0.579867	-0.220696	-0.388685	27.2644	27.5066	27.124	27.1234	27.5354	27.9744	27.3305	27.5718	27.3424	27.3509	27.8219	27.3905	27.2702	27.2633	27.3945	27.4741	27.2644	27.5066	27.124	27.1234	27.5354	27.9744	27.3305	27.5718	27.3424	27.3509
Anxa4		OTHER	11	0	0	0	1.40239	-0.348241	-2.61989	0	0	0.809049	-0.212865	-1.62531	0	0	0.656347	-0.141586	-1.36701	-0.76157	0.712401	0.0310536	-0.212519	28.45	28.4183	28.1379	28.2309	28.7141	28.9353	28.4249	28.5558	28.7754	28.3577	28.6253	28.3302	28.6047	28.34	28.3183	28.5404	28.45	28.4183	28.1379	28.2309	28.7141	28.9353	28.4249	28.5558	28.7754	28.3577
Khdr1		OTHER	11	0	0	0	1.85303	-0.348131	-3.42674	0	0	0.754458	-0.188961	-1.53364	0	0	0.791968	-0.272517	-1.59669	-0.860986	0.933588	-0.28431	0.264198	28.3833	28.3088	28.2111	28.2555	28.3553	28.7244	28.7565	28.715	28.4043	28.2584	28.8107	28.4412	28.7344	28.3786	28.9351	28.2007	28.3833	28.3088	28.2111	28.2555	28.3553	28.7244	28.7565	28.715	28.4043	28.2584
Glyc		OTHER	11	0	0	0	1.86018	-0.347868	-3.44016	0	0	1.65669	-0.256206	-3.06634	0	0	0.447769	-0.0885916	-0.99838	-1.02766	0.759377	0.247257	-0.784639	29.0199	29.1659	29.0315	29.253	29.4604	29.6973	29.2992	29.405	29.5472	29.274	29.3782	29.2957	29.4112	29.1614	29.1253	29.1268	29.0199	29.1659	29.0315	29.253	29.4604	29.6973	29.2992	29.405	29.5472	29.274
Mcmbp		OTHER	11	0	0	0	1.19385	-0.347836	-2.26626	0	0	1.0438	-0.233771	-2.01594	0	0	1.45659	-0.348642	-2.71342	-1.03757	0.530218	-0.144382	0.230157	26.2378	26.4526	26.0291	26.2242	26.5443	26.8847	26.2706	26.6353	26.6698	26.3381	26.5123	26.3585	26.8627	26.5226	26.5197	26.4332	26.2378	26.4526	26.0291	26.2242	26.5443	26.8847	26.2706	26.6353	26.6698	26.3381
Suv39h2		OTHER	11	0	0	0	1.65309	-0.347807	-3.05988	0	0	1.0692	-0.281254	-2.05817	0	0	0.10423	-0.0321879	-0.283078	-0.709694	0.958425	0.666476	-0.691053	26.6675	26.5438	26.5861	26.4829	26.8592	26.6407	27.0996	27.0719	26.5134	27.0086	26.7823	27.101	26.4123	26.6988	26.8579	26.4399	26.6675	26.5438	26.5861	26.4829	26.8592	26.6407	27.0996	27.0719	26.5134	27.0086
Kif27		OTHER	11	0	0	0	0.953741	-0.347583	-1.86636	0	0	0.239666	-0.0749097	-0.591331	0	0	1.49149	-0.301809	-2.77407	-0.776396	0.372436	-0.414437	0.22657	26.9597	27.2083	27.0604	27.0186	27.0978	27.1483	27.8589	27.5324	27.022	27.2466	26.8806	27.3975	27.2102	27.6398	27.3238	27.2806	26.9597	27.2083	27.0604	27.0186	27.0978	27.1483	27.8589	27.5324	27.022	27.2466
Exos8		OTHER	11	0	0	0	1.06898	-0.347478	-2.05781	0	0	1.60122	-0.189924	-2.96719	0	0	1.55335	-0.382725	-2.88248	-0.820297	0.266447	-0.14091	0.754224	25.1629	24.9403	25.1668	25.0602	25.324	25.8637	25.1006	25.4317	25.3526	25.2843	25.2718	25.1812	25.4536	25.1422	25.5412	25.7241	25.1629	24.9403	25.1668	25.0602	25.324	25.8637	25.1006	25.4317	25.3526	25.2843
Ap2M1		OTHER	11	0	0	0	2.01674	-0.34738	-3.74005	0	0	0.95108	-0.20809	-1.86193	0	0	1.96626	-0.377928	-3.64209	-1.05431	0.379058	-0.127412	0.760321	27.2774	27.4093	27.455	27.5419	27.6383	27.9666	27.6691	27.799	27.8086	27.4694	27.7854	27.4525	27.8414	27.7874	27.9957	27.5708	27.2774	27.4093	27.455	27.5419	27.6383	27.9666	27.6691	27.799	27.8086	27.4694
Cirbb		OTHER	11	0	0	0	1.1731	-0.346913	-2.2315	0	0	1.34994	-0.385785	-2.53009	0	0	0.936242	-0.23882	-1.83729	-1.50635	0.546846	0.602983	-0.0131376	31.6542	31.6665	31.572	32.1271	32.0942	32.304	32.1465	31.8627	32.3547	32.0889	32.1769	31.9424	32.0727	31.9979	31.9919	31.9126	31.6542	31.6665	31.572	32.1271	32.0942	32.304	32.1465	31.8627	32.3547	32.0889
Vatc1		OTHER	11	0	0	0	0.774933	-0.346859	-1.56809	0	0	0.561218	-0.184707	-1.20199	0	0	0.773625	-0.265711	-1.5659	-0.536076	0.664461	0.041992	0.0601623	26.0787	26.1895	25.8002	26.0731	26.3604	26.8254	25.8405	26.5026	26.4723	26.102	26.3923	25.9138	26.7009	25.9984	26.3114	26.1936	26.0787	26.1895	25.8002	26.0731	26.3604	26.8254	25.8405	26.5026	26.4723	26.102
Nrbp		OTHER	11	0	0	0	1.6954	-0.346561	-3.13619	0	0	0.478874	-0.170444	-1.05512	0	0	0.740026	0.249156	1.5093	-0.3796	1.14164	0.190195	-1.24154	25.5981	25.9421	25.5462	25.6984	26.1067	26.1109	25.8417	26.1119	25.8619	25.7797	26.2356	25.5895	25.2006	25.5152	25.813	25.2595	25.5981	25.9421	25.5462	25.6984	26.1067	26.1109	25.8417	26.1119	25.8619	25.7797
Parn		OTHER	11	0	0	0	1.10986	-0.346396	-2.12588	0	0	0.513973	-0.127934	-1.11827	0	0	0.741318	-0.187868	-1.51148	-0.558249	0.860381	-0.224939	0.0878382	26.0773	26.0488	25.8495	26.0095	26.4114	26.694	25.944	26.3212	26.3823	25.8978	26.1703	26.0465	26.4488	25.9223	26.094	26.2713	26.0773	26.0488	25.8495	26.0095	26.4114	26.694	25.944	26.3212	26.3823	25.8978
Neb1		OTHER	11	0	0	0	1.43192	-0.34523	-2.67075	0	0	1.20302	-0.203604	-2.28163	0	0	2.74661	-0.498044	-5.32172	-1.08794	0.259027	0.0461064	0.866944	28.478	28.2812	28.3278	28.4164	28.6509	28.4494	29.0334	28.7507	28.6516	28.6461	28.3474	28.6728	28.704	29.0934	28.8073	28.8909	28.478	28.2812	28.3278	28.4164	28.6509	28.4494	29.0334	28.7507	28.6516	28.6461
Pfd1		OTHER	11	0	0	0	1.63987	-0.345174	-3.03616	0	0	1.47631	-0.233524	-2.74765	0	0	0.189558	-0.0436873	-0.482854	-0.739846	0.735502	0.458801	-0.753807	27.8823	27.8713	27.7699	27.7938	28.1212	28.4766	27.9485	28.1515	28.2112	28.1839	27.9749	27.8813	28.1162	27.7165	27.8567	27.8025	27.8823	27.8713	27.7699	27.7938	28.1212	28.4766	27.9485	28.1515	28.2112	28.1839
Ptgr2		OTHER	11	0	0	0	1.20882	-0.344828	-2.29138	0	0	0.0151789	-0.00650597	-0.0448882	0	0	0.290791	-0.0933423	-0.696935	-0.66478	0.600698	-0.448219	-0.098177	26.2949	26.5909	26.3484	26.3168	26.5512	27.106	26.5259	26.7473	26.2925	26.1037	26.6998	26.481	26.5712	26.3775	26.2234	26.7523	26.2949	26.5909	26.3484	26.3168	26.5512	27.106	26.5259	26.7473	26.2925	26.1037
Nipa		OTHER	11	0	0	0	0.817308	-0.344701	-1.63913	0	0	1.21077	-0.333572	-2.29464	0	0	1.8314	-0.506292	-3.38625	-0.949549	0.164642	0.185241	0.848369	24.1293	24.3796	24.0397	24.4349	24.8093	24.9933	24.1853	24.3744	24.6952	24.3122	24.8094	24.5009	24.8775	24.9675	24.7204	24.4432	24.1293	24.3796	24.0397	24.4349	24.8093	24.9933	24.1853	24.3744	24.6952	24.3122
Zp3		OTHER	11	0	0	0	1.62375	-0.344282	-3.00734	0	0	1.08227	-1.709	-2.07993	0	0	0.528261	-1.14587	-1.14373	-0.604553	-0.369556	0.379292	-0.42766	26.4244	26.6606	26.5709	26.8686	26.875	26.9844	27.1613	26.8809	27.6939	30.6407	28.1908	26.8351	27.016	26.6926	26.6402	30.7592	26.4244	26.6606	26.5709	26.8686	26.875	26.9844	27.1613	26.8809	27.6939	30.6407
Src8		OTHER	11	0	0	0	1.34169	-0.344179	-2.51602	0	0	0.0545506	-0.0212431	-0.154924	0	0	3.15623	-0.505173	-6.37884	-0.754971	0.419703	-0.380812	0.811779	32.2328	32.1047	32.0773	32.2118	32.4899	32.1859	32.8286	32.4988	32.1933	32.3373	31.8016	32.3793	32.6294	32.8657	32.5684	32.5837	32.2328	32.1047	32.0773	32.2118	32.4899	32.1859	32.8286	32.4988	32.1933	32.3373
Terf2		OTHER	11	0	0	0	0.316568	-0.343646	-0.748554	0	0	NA	0	NA	0	0	NA	0	NA	NA	0.0490064	NA	NA	22.3848	22.9674	22.7548	24.0899	23.3366	22.6504	23.6549	23.9296	23.1681	23.3841	23.1882	21.8537	22.8312	23.3453	24.1397	22.0811	NA	NA	NA	NA	23.3366	NA	23.6549	23.9296	NA	NA
Prkaa		OTHER	11	0	0	0	1.49458	-0.343277	-2.77946	0	0	2.05806	-0.366882	-3.82118	0	0	1.13376	-0.217295	-2.16575	-1.05231	0.865187	0.696016	-0.0749925	29.091	29.3247	28.9383	29.2874	29.5108	29.6335	29.2627	29.6074	29.5956	29.4604	29.5722	29.4808	29.4249	29.4751	29.3306	29.28	29.091	29.3247	28.9383	29.2874	29.5108	29.6335	29.2627	29.6074	29.5956	29.4604
Vac14		OTHER	11	0	0	0	1.26548	-0.342756	-2.38677	0	0	1.12501	-0.326679	-2.15114	0	0	0.538358	-0.195	-1.16165	-0.859758	0.68265	0.286028	0.0347987	25.2948	25.8147	25.4303	25.7579	25.9314	26.0509	25.7247	25.9616	25.8183	25.7522	26.1404	25.8935	25.708	25.8889	25.9934	25.4874	25.2948	25.8147	25.4303	25.7579	25.9314	26.0509	25.7247	25.9616	25.8183	25.7522
Reep5		OTHER	11	0	0	0	0.982748	-0.341857	-1.91453	0	0	0.742087	-0.243175	-1.51278	0	0	0.305014	-0.0768347	-0.725539	-0.50806	0.467636	0.586314	-0.181628	26.4884	26.7655	26.6466	26.7384	26.7236	27.171	27.3904	26.7213	26.4809	26.9888	27.1741	26.9679	26.8326	26.723	26.8889	26.5019	26.4884	26.7655	26.6466	26.7384	26.7236	27.171	27.3904	26.7213	26.4809	26.9888
Psme2		OTHER	11	0	0	0	1.41452	-0.341678	-2.64075	0	0	1.20444	-0.233953	-2.28402	0	0	1.29006	-0.271294	-2.42833	-1.03194	0.133407	-0.224056	0.305549	26.9638	27.0995	26.9472	27.1482	27.2288	27.737	27.3001	27.2595	27.2085	27.1988	27.5393	27.1478	27.5492	27.0617	27.3402	27.2927	26.9638	27.0995	26.9472	27.1482	27.2288	27.737	27.3001	27.2595	27.2085	27.1988
Actn1		OTHER	11	0	0	0	2.12913	-0.341414	-3.9628	0	0	1.23767	-0.282725	-2.33988	0	0	2.32365	-0.324313	-4.36471	-1.21219	0.374486	0.305554	0.52753	27.3856	27.2855	27.1883	27.2685	27.4894	27.6726	27.5151	27.8164	27.8138	27.4948	27.6654	27.2847	27.566	27.4496	27.7267	27.6828	27.3856	27.2855	27.1883	27.2685	27.4894	27.6726	27.5151	27.8164	27.8138	27.4948
Cp080		OTHER	11	0	0	0	1.97631	-0.341318	-3.66149	0	0	1.71257	2.58659	3.16736	0	0	1.97032	2.09766	3.64992	-1.04832	0.540026	NA	NA	25.1238	25.3983	25.1327	25.0961	25.4544	25.7088	25.4536	25.4994	24.766	22.0412	22.7083	20.889	22.7309	22.4235	22.4188	24.7871	25.1238	25.3983	25.1327	25.0961	25.4544	25.7088	25.4536	25.4994	NA	NA
Rn112		OTHER	11	0	0	0	1.24476	-0.340317	-2.35181	0	0	0.0986945	0.0310493	0.269301	0	0	1.74946	-0.218806	-3.23471	-0.68737	1.35978	-0.569392	0.466992	24.0356	24.1468	24.0844	24.2912	24.5064	24.6656	24.0938	24.6534	23.8603	24.2887	24.0277	24.257	24.3977	24.2505	24.3572	24.4278	24.0356	24.1468	24.0844	24.2912	24.5064	24.6656	24.0938	24.6534	23.8603	24.2887
Nid2		OTHER	11	0	0	0	0.182763	-0.33981	-0.467701	0	0	NA	0	NA	0	0	NA	0	NA	NA	-0.248037	NA	0.223303	24.0761	23.469	22.455	23.4852	21.8987	23.8003	24.8874	24.2581	22.4534	22.5192	22.6187	23.1159	25.112	23.0151	23.9476	23.0088	NA	NA	NA	NA	NA	23.8003	24.8874	24.2581	NA	NA
Vatd		OTHER	11	0	0	0	1.69294	-0.339527	-3.13174	0	0	1.37558	-0.398502	-2.5739	0	0	1.18932	-0.257232	-2.25867	-0.929582	0.494218	0.883899	-0.0314406	25.8819	26.2906	26.1192	26.207	26.2962	26.5899	26.4477	26.5229	26.5861	26.7761	26.561	26.1696	26.5482	26.2467	26.2771	26.4556	25.8819	26.2906	26.1192	26.207	26.2962	26.5899	26.4477	26.5229	26.5861	26.7761
Srgp1		OTHER	11	0	0	0	1.45813	-0.338923	-2.71609	1	0	5.06791	3.32316	13.9233	1	0	3.97896	2.96727	9.00467	-0.868498	0.784251	NA	NA	26.5842	26.7096	26.9415	26.6464	27.0034	27.159	26.8141	27.2609	23.117	23.1556	23.2475	24.069	24.5425	23.1603	23.3113	23.9985	26.5842	26.7096	26.9415	26.6464	27.0034	27.159	26.8141	27.2609	NA	NA
Rl13A		OTHER	11	0	0	0	1.32322	-0.338439	-2.48459	0	0	1.48405	-0.434417	-2.7611	0	0	0.935171	-0.148331	-1.8355	-0.880834	0.180462	0.583418	-0.432715	30.6788	30.6962	30.5162	30.826	30.9655	31.3617	30.9447	30.799	31.1762	30.9372	31.4925	30.8489	30.9709	30.7978	30.7386	30.8031	30.6788	30.6962	30.5162	30.826	30.9655	31.3617	30.9447	30.799	31.1762	30.9372
Drs7B		OTHER	11	0	0	0	1.93188	-0.336887	-3.57608	0	0	0.250552	0.42587	0.614211	0	0	0.0717993	-0.0238013	-0.200626	-0.307851	0.536192	1.24135	-0.438944	25.0774	25.1252	25.1836	24.8921	25.2777	25.4654	25.5761	25.3064	24.4259	25.6237	22.7754	25.7496	24.9364	25.1778	24.9213	25.338	25.0774	25.1252	25.1836	24.8921	25.2777	25.4654	25.5761	25.3064	24.4259	25.6237
Rs3Aa		OTHER	11	0	0	0	2.25804	-0.336857	-4.22669	0	0	1.91575	-0.327353	-3.5453	0	0	0.928215	-0.12748	-1.82395	-1.13962	0.441729	0.633966	-0.420202	31.9996	32.0351	32.0191	32.1268	32.3618	32.5985	32.2918	32.2759	32.4171	32.3094	32.5899	32.1736	32.3311	32.2091	32.1177	32.0325	31.9996	32.0351	32.0191	32.1268	32.3618	32.5985	32.2918	32.2759	32.4171	32.3094
Diap1		OTHER	11	0	0	0	1.68239	-0.336439	-3.11265	0	0	0.615135	-0.132441	-1.29602	0	0	3.02373	-0.44778	-6.02123	-1.0128	0.337523	-0.214657	0.735392	28.5555	28.5298	28.5291	28.5826	28.8201	28.6573	29.1715	28.8939	28.6387	28.8569	28.413	28.8182	28.9886	29.2063	28.8826	28.9106	28.5555	28.5298	28.5291	28.5826	28.8201	28.6573	29.1715	28.8939	28.6387	28.8569
Stx12		OTHER	11	0	0	0	0.316721	-0.33541	-0.748857	0	0	0.728509	-0.584773	-1.48984	0	0	0.0025196	0.00288248	0.00755731	0.0177974	0.343949	0.858131	-0.809513	23.9068	25.6007	25.183	25.3289	25.2236	25.7727	24.703	25.6617	25.4916	25.3192	25.7951	25.7525	24.8193	25.1081	25.0194	25.061	NA	25.6007	25.183	25.3289	25.2236	25.7727	24.703	25.6617	25.4916	25.3192
Rl12		OTHER	11	0	0	0	1.47178	-0.334902	-2.73977	0	1	2.8596	-0.60289	-5.59937	0	0	0.61791	-0.122977	-1.30083	-0.858217	0.309765	1.11625	-0.587106	31.2978	31.3311	31.0953	31.2194	31.5929	31.8223	31.2837	31.5844	31.8874	31.7456	32.078	31.6441	31.4202	31.2502	31.2128	31.5523	31.2978	31.3311	31.0953	31.2194	31.5929	31.8223	31.2837	31.5844	31.8874	31.7456
H3		OTHER	11	0	0	0	0.660263	-0.334597	-1.37372	0	0	1.01884	-0.442668	-1.97447	0	0	1.09241	-0.387971	-2.09682	-1.01577	0.497855	0.80598	0.337191	32.6248	32.3517	32.8559	33.2094	33.1717	33.2371	33.3503	32.6211	33.3891	33.3755	33.2222	32.8257	33.2265	33.145	33.1653	33.057	32.6248	32.3517	32.8559	33.2094	33.1717	33.2371	33.3503	32.6211	33.3891	33.3755
Rl34		OTHER	11	0	0	0	1.54284	-0.333946	-2.86397	0	0	1.991	-0.248243	-3.68994	0	0	1.19711	-0.216615	-2.27173	-0.998421	0.593889	0.286518	-0.134312	31.0328	31.0173	30.885	31.1079	31.4026	31.6153	31.122	31.2388	31.3334	31.1939	31.3511	31.1576	31.4624	31.2142	31.076	31.1568	31.0328	31.0173	30.885	31.1079	31.4026	31.6153	31.122	31.2388	31.3334	31.1939
Gstt1		OTHER	11	0	0	0	0.99256	-0.332919	-1.93082	0	0	0.785744	-0.257873	-1.58625	0	0	0.0373476	0.0157142	0.107893	-0.38214	0.44904	0.48517	-0.768497	28.3075	28.4332	28.2608	27.9697	28.5323	28.9771	28.312	28.4815	28.7797	28.4009	28.6323	28.1898	28.4969	28.3047	28.0566	28.0502	28.3075	28.4332	28.2608	27.9697	28.5323	28.9771	28.312	28.4815	28.7797	28.4009
Sc23B		OTHER	11	0	0	0	1.165	-0.332874	-2.21794	0	0	1.21148	-0.27353	-2.29584	0	0	0.728491	-0.171644	-1.48981	-1.17783	0.482779	0.392866	-0.119368	26.4909	26.7724	26.4273	26.4651	26.5965	27.2145	26.832	26.8443	26.5912	26.7803	27.0214	26.857	26.8801	26.5869	26.5471	26.8282	26.4909	26.7724	26.4273	26.4651	26.5965	27.2145	26.832	26.8443	26.5912	26.7803
Nckp1		OTHER	11	0	0	0	0.188222	-0.332651	-0.479884	0	0	0.948291	-0.687906	-1.8573	0	0	NA	0	NA	-0.740225	0.887156	-0.324197	NA	23.482	22.8423	24.2386	24.449	24.3947	22.3528	24.9223	24.6728	24.4603	24.3955	24.5546	24.3531	23.0951	25.1382	23.2254	23.7203	NA	NA	24.2386	24.449	24.3947	NA	24.9223	24.6728	24.4603	24.3955
Hyou1		OTHER	11	0	0	0	1.3033	-0.332426	-2.45076	0	0	0.492436	-0.16022	-1.07963	0	0	1.04965	-0.192672	-2.02567	-0.82496	0.589999	-0.123618	-0.141083	27.2109	27.3353	27.1993	27.4035	27.667	27.9453	27.3509	27.5155	27.5245	27.337	27.7929	27.1354	27.7163	27.4087	27.445	27.3496	27.2109	27.3353	27.1993	27.4035	27.667	27.9453	27.3509	27.5155	27.5245	27.337
Canb1		OTHER	11	0	0	0	1.80904	-0.331335	-3.34462	0	0	0.817342	-0.167963	-1.63919	0	0	0.076752	-0.03898	-0.213499	-0.622419	0.975862	0.0704563	-0.513987	27.106	27.0616	26.8009	26.8226	27.2359	27.3817	27.1303	27.3686	27.1561	26.9869	27.2797	27.0404	27.3262	26.6878	27.2109	26.7222	27.106	27.0616	26.8009	26.8226	27.2359	27.3817	27.1303	27.3686	27.1561	26.9869
Wdr48		DNA_REPAIR	10	0	0	0	1.79127	-0.331033	-3.31169	0	0	0.1107	0.039392	0.29904	0	0	0.565028	-0.173589	-1.20868	-0.509093	0.924849	-0.621651	0.707234	25.5891	25.3817	25.3561	25.1262	25.6352	25.6586	25.7807	25.7027	25.3432	25.3456	25.0809	25.5257	25.6319	25.6669	25.6347	25.2138	25.5891	25.3817	25.3561	25.1262	25.6352	25.6586	25.7807	25.7027	25.3432	25.3456
Arly		OTHER	11	0	0	0	2.29788	-0.330871	-4.31018	0	0	1.26554	-0.258084	-2.38687	0	0	1.21527	-0.197565	-2.30221	-1.02237	0.752187	0.332888	-0.162235	27.5387	27.5624	27.5276	27.4903	27.8867	28.0359	27.6695	27.8504	27.965	27.5916	27.9811	27.6136	27.6982	27.6933	27.5568	27.961	27.5387	27.5624	27.5276	27.4903	27.8867	28.0359	27.6695	27.8504	27.965	27.5916
Ndrg2		OTHER	11	0	0	0	1.44937	-0.329811	-2.70091	0	0	0.72834	-0.225483	-1.48955	0	0	0.211723	-0.0528131	-0.531517	-0.89532	0.572003	-0.0683281	-0.363442	27.1958	27.5516	27.3255	27.253	27.5534	27.9253	27.6618	27.5046	27.4713	27.353	27.9374	27.466	27.5055	27.2223	27.3618	27.4475	27.1958	27.5516	27.3255	27.253	27.5534	27.9253	27.6618	27.5046	27.4713	27.353
Snpc1		OTHER	11	0	0	0	0.283625	-0.329772	-0.682403	0	0	NA	0	NA	0	0	NA	0	NA	0.340371	-0.358477	NA	0.798917	24.6987	24.273	24.4339	22.7005	24.2256	23.947	24.7588	24.4937	23.15	23.3076	22.709	22.6441	22.9397	23.1445	22.996	24.7019	24.6987	NA	24.4339	NA	24.2256	23.947	24.7588	24.4937	NA	NA
Wdr1A		OTHER	11	0	0	0	1.76603	-0.329461	-3.26513	0	0	0.400518	-0.112201	-0.910557	0	0	1.05025	-0.234935	-2.02666	-1.07596	1.07114	-0.326542	0.150301	30.6954	30.4227	30.2404	30.404	30.6622	30.8075	30.8041	30.8065	30.7491	30.5662	30.3618	30.5341	30.5844	30.69	30.567	30.8608	30.6954	30.4227	30.2404	30.404	30.6622	30.8075	30.8041	30.8065	30.7491	30.5662
Osbp1		OTHER	11	0	0	0	0.705805	-0.329251	-1.45137	0	0	0.860243	-0.447721	-1.71083	0	0	0.122146	-0.0743718	-0.326911	-0.488616	0.190597	0.668251	-0.394982	29.6621	30.64	30.4589	30.0832	30.5056	30.7395	30.4614	30.4547	30.4105	30.965	30.8552	30.4044	30.3861	30.125	30.2147	30.416	29.6621	30.64	30.4589	30.0832	30.5056	30.7395	30.4614	30.4547	30.4105	30.965
Macd2		OTHER	11	0	0	0	1.71491	-0.328845	-3.17162	0	0	0.213027	-0.0897093	-0.534346	0	0	0.159989	-0.0516629	-0.416045	-0.574974	0.55984	-0.0200532	-0.613083	26.3934	26.2129	26.2157	26.3094	26.5763	26.8881	26.4895	26.493	26.666	26.0331	26.6338	26.1574	26.6717	26.2022	26.3047	26.1595	26.3934	26.2129	26.2157	26.3094	26.5763	26.8881	26.4895	26.493	26.666	26.0331
Aldcb		OTHER	11	0	0	0	1.24089	-0.328192	-2.34531	0	0	1.12474	-0.222778	-2.15069	0	0	1.26918	-0.188195	-2.39302	-0.912768	0.577278	0.16508	-0.00109238	31.1903	31.2516	31.136	31.3134	31.5805	31.8994	31.2533	31.4709	31.6818	31.4001	31.4827	31.2178	31.5789	31.3716	31.2504	31.4432	31.1903	31.2516	31.136	31.3134	31.5805	31.8994	31.2533	31.4709	31.6818	31.4001
Ipo4		OTHER	11	0	0	0	1.24625	-0.328142	-2.35434	0	0	0.744461	-0.147804	-1.51679	0	0	0.954605	-0.149888	-1.86779	-0.715408	0.554485	-0.104189	0.177264	27.1264	27.015	27.2474	27.2819	27.5509	27.8282	27.2941	27.3101	27.1537	27.3716	27.4999	27.2367	27.3758	27.3405	27.3903	27.1637	27.1264	27.015	27.2474	27.2819	27.5509	27.8282	27.2941	27.3101	27.1537	27.3716
Ptbp2		OTHER	11	0	0	0	0.595821	-0.327955	-1.2625	0	0	0.0169768	-0.0227041	-0.0501068	0	0	0.0776245	0.143901	0.215756	-0.668952	-0.142634	0.968347	0.939877	23.7824	24.1189	23.9608	23.2839	24.5449	23.6448	24.0646	24.2034	23.3764	22.8611	24.6238	24.3754	23.5606	24.6608	24.4902	21.8586	23.7824	24.1189	23.9608	NA	24.5449	23.6448	24.0646	24.2034	NA	NA
Qn1		OTHER	11	0	0	0	0.72772	-0.3275	-1.4885	0	0	0.164371	-0.0881333	-0.426093	0	0	0.104529	0.141892	0.283819	-1.01546	0.302439	-0.259382	-0.118681	25.0624	24.4615	24.4098	24.3678	24.7871	24.6192	25.3107	24.8944	24.6078	24.7283	24.3545	24.9634	23.084	25.2904	24.6482	24.7113	25.0624	24.4615	24.4098	24.3678	24.7871	24.6192	25.3107	24.8944	24.6078	24.7283
Ppcs		OTHER	11	0	0	0	0.982862	-0.327272	-1.91472	0	0	0.962148	-0.361357	-1.88032	0	0	0.0976938	-0.0401378	-0.266798	-0.912753	0.37618	0.254256	-0.534222	25.0739	25.4602	25.0485	24.9664	25.1943	25.812	25.361	25.4907	25.3655	25.9597	25.4172	25.2519	25.069	25.2675	24.956	25.4169	25.0739	25.4602	25.0485	24.9664	25.1943	25.812	25.361	25.4907	25.3655	25.9597
Sap18		OTHER	11	0	0	0	0.76416	-0.326612	-1.54998	0	0	0.0250706	0.0137568	0.0733558	0	0	0.467427	0.22064	1.03433	-0.747021	0.613206	-0.811653	NA	23.9489	23.2032	23.1911	23.4377	23.8428	23.9542	23.8521	23.4383	23.6047	23.418	23.3846	23.3185	23.2795	22.9842	23.5308	23.1037	23.9489	23.2032	NA	23.4377	23.8428	23.9542	23.8521	NA	NA	23.418
Lgul		OTHER	11	0	0	0	1.01632	-0.325847	-1.97029	0	0	1.29355	-0.2917	-2.43423	0	0	0.189273	0.0901017	0.48222	-0.601498	0.57654	0.600422	-1.0089	28.7248	29.1957	28.8922	28.8739	29.3486	29.572	29.0852	28.9842	29.2147	29.0376	29.3684	29.2327	29.2528	28.5383	28.6444	28.8908	28.7248	29.1957	28.8922	28.8739	29.3486	29.572	29.0852	28.9842	29.2147	29.0376
Ppm1A		OTHER	11	0	0	0	1.58509	-0.325325	-2.93856	0	0	2.05623	-0.24285	-3.81757	0	0	0.234329	-0.0374088	-0.580032	-0.767732	0.665139	0.633257	-0.593146	26.8675	26.9668	26.9001	26.7538	27.1298	27.4866	27.014	27.159	27.1908	26.9915	27.1752	27.102	27.0056	26.8011	26.8651	26.966	26.8675	26.9668	26.9001	26.7538	27.1298	27.4866	27.014	27.159	27.1908	26.9915
Arl2		OTHER	11	0	0	0	1.03444	-0.32512	-2.00039	0	0	0.0836635	0.0561509	0.231287	0	0	0.0808649	-0.0525513	-0.224109	-0.427024	0.554696	-0.234318	-0.345138	25.3338	25.8301	25.5213	25.3842	25.6868	26.159	25.6388	25.8853	24.8898	25.6069	25.9186	25.4294	25.4012	25.5599	26.142	25.1765	25.3338	25.8301	25.5213	25.3842	25.6868	26.159	25.6388	25.8853	24.8898	25.6069
Gran		OTHER	11	0	0	0	1.45727	-0.32475	-2.7146	0	0	2.36268	-0.453732	-4.44803	0	0	0.383817	0.0529337	0.878988	-0.577068	0.230023	1.12968	-1.01222	29.37	29.3955	29.4355	29.2025	29.6117	29.9954	29.572	29.5234	29.9464	29.7036	29.9606	29.6079	29.3918	29.26	29.2606	29.2793	29.37	29.3955	29.4355	29.2025	29.6117	29.9954	29.572	29.5234	29.9464	29.7036
Ubp5		OTHER	11	0	0	0	1.58755	-0.324477	-2.94292	0	0	0.708628	-0.116513	-1.45616	0	0	0.36355	-0.0961137	-0.840263	-0.555917	0.801822	-0.0917405	-0.641026	28.1026	28.0296	27.885	28.0699	28.3981	28.6034	28.1629	28.2206	28.2888	28.0953	28.1818	27.9873	28.4259	27.9787	28.0544	28.0126	28.1026	28.0296	27.885	28.0699	28.3981	28.6034	28.1629	28.2206	28.2888	28.0953
Epa2A		OTHER	11	0	0	0	2.0446	-0.324453	-3.79466	0	0	2.24716	-0.30687	-4.20405	0	0	2.91573	-0.195095	-5.74109	-1.20988	0.927094	0.583617	-0.0734455	28.9432	28.9671	28.9634	28.9335	29.2563	29.429	29.0449	29.3748	29.1502	29.1183	29.3645	29.4018	29.1552	29.1367	29.2282	29.0675	28.9432	28.9671	28.9634	28.9335	29.2563	29.429	29.0449	29.3748	29.1502	29.1183
Dnmt1		OTHER	11	0	0	0	4.92267	-0.324316	-13.1475	0	0	2.58525	-0.14379	-4.94202	0	0	2.61282	-0.253103	-5.00556	-1.29051	1.02019	-0.209498	0.711222	27.2042	27.1777	27.0952	27.1447	27.4753	27.4722	27.4696	27.502	27.3311	27.2511	27.3131	27.3017	27.4821	27.3927	27.4712	27.2882	27.2042	27.1777	27.0952	27.1447	27.4753	27.4722	27.4696	27.502	27.3311	27.2511
Apc		OTHER	11	0	0	0	2.63499	-0.323284	-5.05704	0	0	0.659387	-0.105617	-1.37222	0	0	2.82789	-0.418396	-5.52045	-1.06476	0.62483	-0.276626	0.786928	24.6588	24.7445	24.5761	24.6534	24.9853	24.8374	25.0058	25.0974	24.8083	24.8206	24.5606	24.8658	25.0263	25.2756	25.03	24.9745	24.6588	24.7445	24.5761	24.6534	24.9853	24.8374	25.0058	25.0974	24.8083	24.8206
Tpm3		OTHER	11	0	0	0	1.37739	-0.322956	-2.577	0	0	0.741979	-0.175824	-1.5126	0	0	0.476362	-0.130188	-1.05057	-0.677721	0.358188	0.198991	-0.381854	28.4256	28.1242	28.3507	28.2649	28.4766	28.9346	28.5277	28.5183	28.633	28.2558	28.6291	28.3508	28.6952	28.2525	28.4814	28.2571	28.4256	28.1242	28.3507	28.2649	28.4766	28.9346	28.5277	28.5183	28.633	28.2558
Pepd		OTHER	11	0	0	0	1.75439	-0.322852	-3.24375	0	0	0.0845552	-0.03403	-0.233568	0	0	0.193994	-0.0582247	-0.492684	-0.400645	0.668676	-0.507538	-0.185746	26.0094	26.221	26.2138	26.0761	26.3666	26.7048	26.3978	26.3425	26.1514	26.091	26.5331	25.8808	26.3373	26.048	25.9684	26.3995	26.0094	26.221	26.2138	26.0761	26.3666	26.7048	26.3978	26.3425	26.1514	26.091
Ssa27		OTHER	11	0	0	0	0.991368	-0.322554	-1.92884	0	0	1.35679	-0.57565	-2.54178	0	0	0.401418	0.933197	0.912251	-0.681972	-0.0103225	1.02671	-0.639119	26.6453	26.4355	26.3092	25.9849	26.5793	26.944	26.6118	26.5299	27.2777	26.5194	27.1603	26.72	22.3749	26.3	26.3866	26.5806	26.6453	26.4355	26.3092	25.9849	26.5793	26.944	26.6118	26.5299	27.2777	26.5194
Pur2		OTHER	11	0	0	0	1.71951	-0.322288	-3.17998	0	0	0.850143	-0.145337	-1.69399	0	0	0.758033	-0.14433	-1.53966	-0.809467	0.475591	0.0886326	-0.270101	28.5921	28.7274	28.656	28.7649	28.9477	29.2866	28.9005	28.8948	28.9713	28.7695	28.9387	28.6423	29.0638	28.7348	28.6755	28.8437	28.5921	28.7274	28.656	28.7649	28.9477	29.2866	28.9005	28.8948	28.9713	28.7695
Fkbp3		OTHER	11	0	0	0	1.55629	-0.322084	-2.88766	0	0	1.88769	-0.335502	-3.49204	0	0	0.153985	-0.0398893	-0.402191	-0.708622	0.446018	0.604387	-0.953807	28.5403	28.4315	28.3444	28.5335	28.8312	29.052	28.6365	28.6182	29.0065	28.6484	28.8609	28.6758	28.7628	28.4141	28.4441	28.3882	28.5403	28.4315	28.3444	28.5335	28.8312	29.052	28.6365	28.6182	29.0065	28.6484
Stip1		OTHER	11	0	0	0	1.9338	-0.321169	-3.57975	0	0	2.03455	-0.241848	-3.77492	0	0	0.105397	0.0225224	0.285969	-0.775862	0.911274	0.360352	-0.964945	29.8459	29.9366	29.8375	29.9948	30.3267	30.3998	30.0976	30.0755	30.2984	30.1084	30.0691	30.1064	30.0517	29.7753	29.9354	29.7624	29.8459	29.9366	29.8375	29.9948	30.3267	30.3998	30.0976	30.0755	30.2984	30.1084
Elp1		OTHER	11	0	0	0	1.73951	-0.321166	-3.21649	0	0	0.913388	-0.176789	-1.7993	0	0	0.192896	-0.0735059	-0.490255	-0.79704	0.706554	0.107224	-0.207124	25.2396	25.3395	25.1016	25.5184	25.5698	25.7635	25.5636	25.5869	25.4015	25.5234	25.5783	25.4031	25.6381	25.3842	25.4216	25.0493	25.2396	25.3395	25.1016	25.5184	25.5698	25.7635	25.5636	25.5869	25.4015	25.5234
L14Ba		OTHER	11	0	0	0	1.60584	-0.321089	-2.97542	0	0	2.42174	-0.512103	-4.57594	0	0	0.620842	-0.101334	-1.30589	-1.10932	0.371175	1.06061	-0.512376	28.4592	28.7436	28.4434	28.5908	28.7926	29.0587	28.6977	28.9724	28.9035	28.9554	29.2839	29.1426	28.671	28.7343	28.6673	28.5698	28.4592	28.7436	28.4434	28.5908	28.7926	29.0587	28.6977	28.9724	28.9035	28.9554
Dhpr		OTHER	11	0	0	0	1.65825	-0.320614	-3.06915	0	0	0.228375	0.0926828	0.567357	0	0	0.230004	-0.0662398	-0.570832	-0.302056	1.18729	-0.87418	-0.434806	26.2805	26.223	26.1478	26.3639	26.7362	26.68	26.3125	26.5689	26.5664	25.9757	25.8609	26.2415	26.6398	26.2033	26.2267	26.2104	26.2805	26.223	26.1478	26.3639	26.7362	26.68	26.3125	26.5689	26.5664	25.9757
Gtse1		OTHER	11	0	0	0	1.82259	-0.320566	-3.36983	0	0	1.97612	-0.244791	-3.66113	0	0	3.61721	-0.445517	-7.75655	-1.16002	0.198756	0.0729694	1.00873	26.8463	26.7752	26.8371	26.6725	27.146	27.0036	27.3268	26.937	27.0405	27.1322	26.8782	27.0593	27.1351	27.2859	27.3083	27.1839	26.8463	26.7752	26.8371	26.6725	27.146	27.0036	27.3268	26.937	27.0405	27.1322
Pgm2		OTHER	11	0	0	0	1.61641	-0.320073	-2.99424	0	0	1.25196	-0.260871	-2.36395	0	0	0.24681	-0.0431404	-0.606372	-0.724219	0.462907	0.307092	-0.523471	25.5045	25.4644	25.5505	25.3797	25.7508	26.0891	25.6417	25.6979	25.7124	26.0257	25.6733	25.5312	25.6228	25.6241	25.3976	25.4273	25.5045	25.4644	25.5505	25.3797	25.7508	26.0891	25.6417	25.6979	25.7124	26.0257
Ranb3		OTHER	11	0	0	0	0.378648	-0.320037	-0.869154	0	0	NA	0	NA	0	0	NA	0	NA	NA	-0.173476	NA	NA	22.7718	23.7693	23.9408	23.1734	24.437	23.7466	23.4078	23.3439	23.0171	23.429	23.8909	22.5897	23.3014	22.9621	23.2871	22.6733	NA	NA	NA	NA	24.437	23.7466	NA	23.3439	NA	NA
Cing		OTHER	11	0	0	0	1.22323	-0.319832	-2.31558	0	0	0.176275	-0.0539804	-0.453123	0	0	1.25612	-0.244405	-2.37097	-0.83151	0.723944	-0.162468	0.113465	29.6576	29.3908	29.4196	29.5198	29.8032	29.5196	30.1279	29.8163	29.5384	29.7069	29.2648	29.6935	29.6275	29.9852	29.6374	29.7151	29.6576	29.3908	29.4196	29.5198	29.8032	29.5196	30.1279	29.8163	29.5384	29.7069
Fkb10		OTHER	11	0	0	0	1.4699	-0.31965	-2.7365	0	0	1.48314	-0.310841	-2.75953	0	0	0.760141	-0.105766	-1.54321	-1.05866	0.240212	0.381073	-0.274126	26.5095	26.6783	26.4264	26.4845	26.7129	27.1508	26.7893	26.7243	26.8867	26.6832	27.0938	26.6784	26.6806	26.7009	26.513	26.6273	26.5095	26.6783	26.4264	26.4845	26.7129	27.1508	26.7893	26.7243	26.8867	26.6832
Eif3I		OTHER	11	0	0	0	1.2742	-0.318712	-2.40149	0	0	1.67171	-0.328404	-3.09339	0	0	0.504958	0.0902157	1.10213	-0.572318	0.400533	0.805467	-0.954053	28.0826	28.1504	27.9464	28.2811	28.3164	28.7649	28.3853	28.2687	28.3977	28.2493	28.628	28.499	28.1303	28.0231	27.9203	28.0259	28.0826	28.1504	27.9464	28.2811	28.3164	28.7649	28.3853	28.2687	28.3977	28.2493
Idi1		OTHER	11	0	0	0	1.71492	-0.317769	-3.17163	0	0	0.0494385	-0.0288587	-0.141107	0	0	0.0159304	0.00958443	0.0470721	-0.303436	0.797556	-0.445936	-0.663163	26.3857	26.3259	26.4689	26.3763	26.7459	26.9297	26.4652	26.6871	26.9662	26.0309	26.4561	26.2191	26.9382	26.1401	26.4027	26.0375	26.3857	26.3259	26.4689	26.3763	26.7459	26.9297	26.4652	26.6871	26.9662	26.0309
Eif3A		OTHER	11	0	0	0	1.3599	-0.317696	-2.54708	0	0	1.0157	-0.25978	-1.96925	0	0	0.866903	-0.1657	-1.72193	-0.682596	0.538602	0.397545	-0.46212	28.7188	28.6853	28.5133	28.7076	28.9927	29.2695	28.7125	28.9211	29.0318	28.6237	29.1867	28.8218	29.0716	28.7384	28.7486	28.7292	28.7188	28.6853	28.5133	28.7076	28.9927	29.2695	28.7125	28.9211	29.0318	28.6237
Tadbp		OTHER	11	0	0	0	1.91531	-0.317696	-3.54447	0	0	1.77053	-0.362839	-3.27341	0	0	0.521135	-0.158754	-1.13105	-0.782296	0.38668	0.874107	-0.443017	25.6991	25.5642	25.3867	25.6963	25.9044	26.0468	25.8527	25.8132	26.0861	25.7475	26.0838	25.8803	26.0736	25.6787	25.7259	25.5031	25.6991	25.5642	25.3867	25.6963	25.9044	26.0468	25.8527	25.8132	26.0861	25.7475
Ubp24		OTHER	11	0	0	0	2.01539	-0.317694	-3.73742	0	0	2.76278	-0.452799	-5.36086	0	0	0.512072	-0.0981045	-1.11487	-0.962464	0.430478	0.924347	-0.63469	27.5284	27.4674	27.3504	27.6094	27.857	27.9625	27.6656	27.7414	27.8634	27.9485	28.1209	27.834	27.7659	27.6148	27.4446	27.5228	27.5284	27.4674	27.3504	27.6094	27.857	27.9625	27.6656	27.7414	27.8634	27.9485
Fnta		OTHER	11	0	0	0	1.21457	-0.317303	-2.30103	0	0	0.852246	-0.199373	-1.69749	0	0	1.36002	-0.253051	-2.5473	-0.925976	0.183089	0.225926	0.154887	28.1913	27.9866	27.9703	28.1709	28.3784	28.7553	28.2121	28.2425	28.4679	28.0099	28.3992	28.2396	28.5228	28.1993	28.2009	28.4082	28.1913	27.9866	27.9703	28.1709	28.3784	28.7553	28.2121	28.2425	28.4679	28.0099
Pab2A		OTHER	11	0	0	0	0.471302	-0.317106	-1.04138	0	0	1.15814	1.84603	2.20646	0	0	0.528701	0.92206	1.14452	-1.18359	0.273424	0.559169	0.396905	25.2897	25.1425	25.2791	26.3354	25.9065	26.123	25.515	25.7705	22.3957	22.8847	25.9472	23.435	25.8191	23.5622	25.9519	23.0252	25.2897	25.1425	25.2791	26.3354	25.9065	26.123	25.515	25.7705	NA	NA
Enah		OTHER	11	0	0	0	1.2367	-0.316828	-2.33824	0	0	0.459436	-0.0879793	-1.01976	0	0	1.77048	-0.479771	-3.27331	-0.958385	0.512199	-0.471398	0.494229	30.8401	30.6563	30.6102	30.6522	30.9993	30.6674	31.2628	31.0966	30.6805	30.9048	30.6366	30.8887	31.0236	31.5802	31.0114	31.0627	30.8401	30.6563	30.6102	30.6522	30.9993	30.6674	31.2628	31.0966	30.6805	30.9048
Rl27		OTHER	11	0	0	0	1.11075	-0.316348	-2.12737	0	0	2.48181	-0.3998	-4.70835	0	0	0.237525	-0.0699158	-0.586805	-0.708265	0.771007	0.999956	-0.304462	31.1987	31.1995	31.0258	30.9109	31.6246	31.5732	31.353	31.0495	31.5229	31.5119	31.5546	31.3447	31.1474	31.313	30.8855	31.2686	31.1987	31.1995	31.0258	30.9109	31.6246	31.5732	31.353	31.0495	31.5229	31.5119
Kldc4		OTHER	11	0	0	0	0.979198	-0.316084	-1.90863	0	0	0.508038	-0.101866	-1.10765	0	0	0.973765	-0.236479	-1.89961	-0.795182	0.814324	-0.41498	0.427853	27.6882	27.7762	27.725	27.8952	28.1029	28.4376	27.6647	28.1437	28.0913	27.7234	27.8872	27.7902	28.2612	28.0001	28.0676	27.7017	27.6882	27.7762	27.725	27.8952	28.1029	28.4376	27.6647	28.1437	28.0913	27.7234
Tbcb		OTHER	11	0	0	0	0.991671	-0.315968	-1.92935	0	0	0.519999	-0.106905	-1.12902	0	0	0.688787	-0.129969	-1.42243	-0.75853	0.995807	-0.376078	-0.0605593	27.7031	27.6943	27.6713	27.8313	28.111	28.389	27.6165	28.0473	28.0802	27.8232	27.7401	27.6841	28.0447	27.7603	27.9399	27.675	27.7031	27.6943	27.6713	27.8313	28.111	28.389	27.6165	28.0473	28.0802	27.8232
Int12		OTHER	11	0	0	0	1.51255	-0.315952	-2.81085	0	0	1.1392	-0.259539	-2.17483	0	0	0.53151	-0.160038	-1.14951	-0.826548	0.831805	0.287127	-0.187306	24.7934	24.9173	24.5615	25.0387	25.0126	25.2243	25.2012	25.1365	24.9599	25.0544	25.2574	25.0773	24.956	25.2303	24.9964	24.7684	24.7934	24.9173	24.5615	25.0387	25.0126	25.2243	25.2012	25.1365	24.9599	25.0544
Bach		OTHER	11	0	0	0	0.739969	-0.315277	-1.5092	0	0	0.127343	0.191853	0.339419	0	0	0.0892948	0.0566993	0.245635	-0.301044	0.479408	0.798152	-0.270436	25.1691	25.2946	24.5953	24.8866	25.3145	25.6626	24.9881	25.2415	25.1058	23.184	25.5081	25.3801	25.0752	25.2081	25	24.4353	25.1691	25.2946	24.5953	24.8866	25.3145	25.6626	24.9881	25.2415	25.1058	NA
Lis1		OTHER	11	0	0	0	1.70383	-0.314502	-3.15149	0	0	1.48858	-0.274412	-2.769	0	0	1.54458	-0.230259	-2.86703	-1.20216	0.725196	0.179813	0.0328029	27.8047	27.7058	27.5141	27.5942	27.8953	28.116	27.7891	28.0765	28.1401	27.9343	27.7946	27.8474	27.8167	28.011	27.9138	27.7984	27.8047	27.7058	27.5141	27.5942	27.8953	28.116	27.7891	28.0765	28.1401	27.9343
Lsm4		OTHER	11	0	0	0	1.69654	-0.314265	-3.13826	0	0	0.495321	-0.213271	-1.08482	0	0	0.657131	-0.211828	-1.36835	-0.621133	0.403932	0.0847108	0.386594	27.7487	28.178	27.9996	28.0633	28.3005	28.2601	28.4346	28.2516	27.7925	28.2312	28.6446	28.1745	28.215	28.3372	28.4282	27.8566	27.7487	28.178	27.9996	28.0633	28.3005	28.2601	28.4346	28.2516	27.7925	28.2312
Atbd4		OTHER	11	0	0	0	0.623947	-0.314255	-1.31126	0	0	0.47728	0.266813	1.05223	0	0	1.12739	-0.428056	-2.15511	-0.359146	0.321175	-0.900086	0.66022	23.6632	23.6573	23.7723	23.2308	24.1963	24.3047	23.4832	23.5964	23.7878	23.2651	23.4778	22.7257	24.3907	24.0184	24.0126	23.6143	23.6632	23.6573	23.7723	NA	24.1963	24.3047	23.4832	23.5964	23.7878	23.2651
Hsp74		OTHER	11	0	0	0	1.33196	-0.314254	-2.49944	0	0	1.08409	-0.182005	-2.08296	0	0	0.986796	-0.182388	-1.92125	-0.769827	0.528106	-0.113839	-0.0179461	28.6403	28.7146	28.5189	28.6849	28.9337	29.2795	28.7163	28.8863	29.0146	28.6969	28.8721	28.7032	29.036	28.7485	28.6404	28.8633	28.6403	28.7146	28.5189	28.6849	28.9337	29.2795	28.7163	28.8863	29.0146	28.6969
Fkbp8		OTHER	11	0	0	0	0.708167	-0.314219	-1.45538	0	0	0.338571	-0.410362	-0.791861	0	0	0.806966	0.923528	1.62183	-0.227583	0.259617	-0.384547	-0.727651	24.5689	24.6325	24.0401	24.3928	24.7928	25.09	24.741	24.2674	24.1839	24.367	26.3144	24.4105	24.2391	21.8746	24.1873	23.6392	24.5689	24.6325	24.0401	24.3928	24.7928	25.09	24.741	24.2674	24.1839	24.367
Lsm1		OTHER	11	0	0	0	1.06638	-0.314122	-2.05349	0	0	0.393659	-0.172648	-0.897627	0	0	0.474834	-0.126705	-1.0478	-0.443365	0.775813	0.14477	-0.0924127	28.0105	28.1142	27.6788	27.9631	28.2551	28.5201	27.9341	28.3137	28.4987	27.6977	28.2252	28.0355	28.1142	27.8801	28.0307	28.2484	28.0105	28.1142	27.6788	27.9631	28.2551	28.5201	27.9341	28.3137	28.4987	27.6977
Cdc42		OTHER	11	0	0	0	1.14776	-0.314004	-2.18912	0	0	0.236621	-0.100531	-0.584892	0	0	1.55573	-0.292133	-2.88666	-0.717979	0.502756	-0.493815	0.423316	26.74	26.8713	26.6302	26.9663	27.1033	27.4327	26.8316	27.0962	27.3196	26.571	26.8899	26.8293	27.2759	27.0674	27.0938	26.9392	26.74	26.8713	26.6302	26.9663	27.1033	27.4327	26.8316	27.0962	27.3196	26.571
Ythd1		OTHER	11	0	0	0	1.71109	-0.313286	-3.16468	0	0	1.37099	-0.293845	-2.56604	0	0	1.11888	-0.21818	-2.14092	-0.860684	0.585203	0.7399	0.0145005	26.179	26.231	25.9369	26.281	26.5346	26.6105	26.4072	26.3287	26.5866	26.2179	26.5707	26.4281	26.5377	26.3048	26.4271	26.231	26.179	26.231	25.9369	26.281	26.5346	26.6105	26.4072	26.3287	26.5866	26.2179
Sae2A		OTHER	11	0	0	0	1.05174	-0.313226	-2.02915	0	0	0.460815	-0.143989	-1.02228	0	0	0.436118	-0.128066	-0.976918	-0.353907	0.329496	0.152591	-0.457322	27.05	27.0692	26.7396	27.0202	27.0794	27.6696	27.1349	27.248	27.3576	27.1873	27.1147	26.7954	27.4118	26.9565	26.9906	27.0322	27.05	27.0692	26.7396	27.0202	27.0794	27.6696	27.1349	27.248	27.3576	27.1873
Rif1		DNA_CHECKPOINT	8	0	0	0	1.19068	-0.313161	-2.26095	0	0	0.591375	-0.154832	-1.25476	1	0	4.06854	0.722798	9.33949	0.23308	0.868365	0.559964	-1.59166	31.7108	31.9129	31.9074	31.8744	32.1971	31.8393	32.4741	32.1475	31.9907	32.2487	31.7047	32.0807	31.0594	31.307	31.1057	31.042	31.7108	31.9129	31.9074	31.8744	32.1971	31.8393	32.4741	32.1475	31.9907	32.2487
Zwilc		OTHER	11	0	0	0	0.46514	-0.312943	-1.03017	0	0	0.306523	-0.237522	-0.728557	0	0	0.470392	-0.298156	-1.03973	-0.395204	0.213298	0.622971	-0.0993368	23.2281	24.2903	24.4166	24.2145	24.5054	24.6069	24.2833	24.0056	24.4644	23.7535	24.5368	24.3448	24.5445	24.1158	24.323	24.3588	NA	24.2903	24.4166	24.2145	24.5054	24.6069	24.2833	24.0056	24.4644	NA
Rheb		OTHER	11	0	0	0	1.03583	-0.312727	-2.00269	0	0	0.333922	-0.112477	-0.782765	0	0	1.02907	0.248519	1.99148	-0.515359	1.03922	0.208829	-0.908065	28.1779	27.7786	27.7478	27.7594	28.1642	28.4451	27.8803	28.225	27.8848	27.7621	28.217	28.0497	27.6763	27.4177	27.729	27.6467	28.1779	27.7786	27.7478	27.7594	28.1642	28.4451	27.8803	28.225	27.8848	27.7621
Sfpq		OTHER	11	0	0	0	0.91472	-0.312723	-1.80151	0	0	0.36568	-0.154063	-0.844355	0	0	0.497438	-0.231054	-1.08863	-0.692907	0.739582	-0.282161	0.289408	26.4636	25.6697	26.1428	26.0213	26.4367	26.417	26.4744	26.2203	26.1518	26.21	26.4576	26.0943	26.3733	26.2636	26.6172	25.9675	26.4636	25.6697	26.1428	26.0213	26.4367	26.417	26.4744	26.2203	26.1518	26.21
Abcf3		OTHER	11	0	0	0	1.17884	-0.312718	-2.2411	0	0	0.294461	0.34891	0.704346	0	0	0.365488	-0.16995	-0.843987	-0.508452	0.501567	-0.0771451	-0.217228	24.9368	24.8839	24.5886	24.5547	25.0072	25.0718	25.3067	24.8291	25.2975	24.3478	24.8658	23.0573	25.3997	24.7313	24.9161	24.5967	24.9368	24.8839	24.5886	24.5547	25.0072	25.0718	25.3067	24.8291	25.2975	24.3478
Psb2		OTHER	11	0	0	0	1.4203	-0.312266	-2.6507	0	0	0.906194	-0.200955	-1.78734	0	0	0.242789	-0.0574722	-0.59792	-0.754479	1.14084	0.102623	-0.674141	30.0499	30.4165	30.2281	30.2397	30.6303	30.7099	30.2906	30.5525	30.3802	30.2761	30.6708	30.4109	30.4678	30.1981	30.2587	30.2395	30.0499	30.4165	30.2281	30.2397	30.6303	30.7099	30.2906	30.5525	30.3802	30.2761
Mabp1		OTHER	11	0	0	0	1.41377	-0.312095	-2.63945	0	0	1.30953	-0.333878	-2.46133	0	0	0.862096	-0.262045	-1.71392	-0.871993	0.293807	0.205121	0.215553	24.2182	24.4518	24.4294	24.3027	24.5961	24.4263	24.9266	24.7016	24.4643	24.533	25.0188	24.7216	24.8426	24.8715	24.4171	24.3192	24.2182	24.4518	24.4294	24.3027	24.5961	24.4263	24.9266	24.7016	24.4643	24.533
Glyg		OTHER	11	0	0	0	0.944293	-0.311888	-1.85066	0	0	1.93361	-0.536979	-3.57939	0	0	0.425068	0.113997	0.956449	-0.504223	0.173008	0.860325	-0.877535	30.3858	30.5568	30.2966	30.0406	30.5827	31.004	30.4045	30.5361	30.7027	30.8121	31.1631	30.7497	30.1753	30.306	30.2664	30.0761	30.3858	30.5568	30.2966	30.0406	30.5827	31.004	30.4045	30.5361	30.7027	30.8121
Pyr1		OTHER	11	0	0	0	1.19665	-0.311866	-2.27095	0	0	1.83726	-0.325879	-3.39722	0	0	0.282073	-0.0677404	-0.679244	-0.726154	0.393502	0.568016	-0.754268	27.6597	27.7818	27.5725	27.757	28.0106	28.3559	27.7502	27.902	28.0354	27.9544	28.239	27.8458	28.0044	27.6339	27.6334	27.7703	27.6597	27.7818	27.5725	27.757	28.0106	28.3559	27.7502	27.902	28.0354	27.9544
Adk		OTHER	11	0	0	0	0.831511	-0.311757	-1.66288	0	0	0.42727	-0.183928	-0.960538	0	0	0.754912	-0.204823	-1.53441	-0.513832	0.189416	-0.522366	0.155959	27.1513	27.3531	27.6108	27.5787	27.7328	28.1681	27.4778	27.5622	28.0817	27.4205	27.4819	27.4455	27.8078	27.4276	27.6769	27.6008	27.1513	27.3531	27.6108	27.5787	27.7328	28.1681	27.4778	27.5622	28.0817	27.4205
Rb11B		OTHER	11	0	0	0	1.4278	-0.311647	-2.66364	0	0	1.08114	-0.247686	-2.07805	0	0	0.592866	-0.116556	-1.25736	-0.683913	0.906469	0.123119	-0.350738	26.8265	27.0354	27.0113	27.0876	27.4897	27.4353	27.0393	27.2431	27.2926	27.0729	27.5114	27.0746	27.0021	26.9693	27.2787	27.1769	26.8265	27.0354	27.0113	27.0876	27.4897	27.4353	27.0393	27.2431	27.2926	27.0729
Cpin1		OTHER	11	0	0	0	1.42518	-0.311637	-2.65911	0	0	0.329841	-0.0761576	-0.774758	0	0	0.772827	-0.21869	-1.56455	-0.624349	0.643059	-0.538326	-0.196273	27.8907	28.0341	27.796	28.0474	28.2828	28.5162	28.0408	28.175	28.2174	27.8945	28.0658	27.8952	28.5372	28.0436	28.0612	28.0009	27.8907	28.0341	27.796	28.0474	28.2828	28.5162	28.0408	28.175	28.2174	27.8945
Pa2G4		OTHER	11	0	0	0	1.21376	-0.311594	-2.29968	0	0	1.09836	-0.280143	-2.10672	0	0	0.98055	-0.210863	-1.91088	-1.13947	0.544229	0.348853	-0.139805	30.4626	30.5966	30.4644	30.7712	30.9908	31.1409	30.6187	30.7909	31.1151	30.6023	30.9406	30.7574	31.019	30.731	30.6304	30.7579	30.4626	30.5966	30.4644	30.7712	30.9908	31.1409	30.6187	30.7909	31.1151	30.6023
Pak4		OTHER	11	0	0	0	1.23465	-0.311584	-2.33479	0	0	0.812629	-0.163577	-1.63131	0	0	1.69092	-0.448677	-3.12808	-0.830828	0.149104	-0.238353	0.829906	24.9917	25.1836	25.3687	25.303	25.5699	25.3371	25.7993	25.3871	25.2455	25.4848	25.3168	25.4542	25.8107	25.9096	25.4484	25.4731	24.9917	25.1836	25.3687	25.303	25.5699	25.3371	25.7993	25.3871	25.2455	25.4848
Thap4		OTHER	11	0	0	0	1.39983	-0.311347	-2.61548	0	0	0.282673	-0.101771	-0.680466	0	0	0.279385	-0.118261	-0.673765	-0.469699	0.670843	-0.219707	-0.392248	27.3733	27.5237	27.3121	27.5231	27.8486	27.988	27.5216	27.6194	27.8895	27.2281	27.5911	27.4306	28.0133	27.2567	27.5699	27.3653	27.3733	27.5237	27.3121	27.5231	27.8486	27.988	27.5216	27.6194	27.8895	27.2281
Kprb		OTHER	11	0	0	0	1.0828	-0.311268	-2.08081	0	0	1.33133	-0.280183	-2.49837	0	0	0.811894	-0.219017	-1.63007	-0.784833	0.194205	0.430849	-0.0367227	26.7949	26.8359	26.6203	26.9156	26.9464	27.4741	26.8605	27.1308	27.0928	27.0922	27.2776	26.8248	26.864	27.1079	26.773	27.2979	26.7949	26.8359	26.6203	26.9156	26.9464	27.4741	26.8605	27.1308	27.0928	27.0922
Hat1		OTHER	11	0	0	0	1.56003	-0.311152	-2.89424	0	0	2.27216	-0.190674	-4.25618	0	0	0.200776	-0.0547347	-0.507626	-0.743085	0.772732	0.265183	-0.588649	28.2512	28.1472	28.0692	28.1858	28.5065	28.7393	28.2708	28.3813	28.3759	28.4093	28.3261	28.3047	28.4631	28.0197	28.2989	28.0906	28.2512	28.1472	28.0692	28.1858	28.5065	28.7393	28.2708	28.3813	28.3759	28.4093
Stam2		OTHER	11	0	0	0	0.745385	-0.311013	-1.51834	0	0	1.12687	-0.561875	-2.15424	0	0	0.504276	0.174376	1.10091	-0.48354	0.270556	0.939829	-0.872863	24.8254	25.4884	25.2562	24.9843	25.4153	25.826	25.4271	25.1301	25.7169	25.1854	26.24	25.6596	24.8511	25.0759	24.8708	25.059	24.8254	25.4884	25.2562	24.9843	25.4153	25.826	25.4271	25.1301	25.7169	25.1854
Cpsf3		OTHER	11	0	0	0	1.30209	-0.310813	-2.44871	0	0	0.208677	-0.0692253	-0.524897	0	0	0.662192	0.207256	1.37702	-0.173469	0.792127	0.275949	-0.738874	26.425	26.5715	26.5422	26.4178	26.6116	26.5946	27.0954	26.898	26.6271	26.2079	26.5925	26.8057	25.9254	26.5526	26.4813	26.1682	26.425	26.5715	26.5422	26.4178	26.6116	26.5946	27.0954	26.898	26.6271	26.2079
Rs11		OTHER	11	0	0	0	1.88786	-0.310733	-3.49236	0	0	1.19281	-0.334687	-2.26452	0	0	0.635629	-0.115909	-1.33141	-1.11869	0.332287	0.390514	-0.306969	31.6526	31.6291	31.7338	31.9258	31.9996	32.2199	31.975	31.9898	32.1252	31.8471	32.4194	31.8885	31.9408	31.9494	31.783	31.7319	31.6526	31.6291	31.7338	31.9258	31.9996	32.2199	31.975	31.9898	32.1252	31.8471
Sae1		OTHER	11	0	0	0	1.40081	-0.310549	-2.61717	0	0	3.51589	-0.24976	-7.43464	0	0	0.637153	-0.0711799	-1.33403	-0.888553	0.586764	0.468167	-0.6319	28.7625	28.8388	28.7723	28.8413	29.109	29.4376	28.8902	29.0203	29.0763	29.0096	29.1167	29.0114	29.0141	28.7843	28.8454	28.8558	28.7625	28.8388	28.7723	28.8413	29.109	29.4376	28.8902	29.0203	29.0763	29.0096
Tpp2		OTHER	11	0	0	0	0.89647	-0.310368	-1.77116	0	0	1.38581	-0.468644	-2.59143	0	0	0.00739178	-0.00503302	-0.022049	-0.500331	0.257055	0.937068	-0.384176	25.222	25.0119	24.7509	25.0503	24.9952	25.6933	25.2288	25.3593	25.3935	25.0854	25.7641	25.6667	25.2661	24.8767	25.4158	24.4966	25.222	25.0119	24.7509	25.0503	24.9952	25.6933	25.2288	25.3593	25.3935	25.0854
Rap1B		OTHER	11	0	0	0	0.793682	-0.310198	-1.59957	0	0	0.966436	-0.413104	-1.88744	0	0	0.366333	-0.114542	-0.845609	-0.674391	0.262485	0.376994	-0.3343	25.8543	25.8306	25.6997	26.0179	26.0777	26.6185	25.7352	26.2119	26.2213	26.1422	26.8425	25.8489	25.9395	25.6883	26.268	25.9649	25.8543	25.8306	25.6997	26.0179	26.0777	26.6185	25.7352	26.2119	26.2213	26.1422
Bbs2		OTHER	11	0	0	0	0.742745	-0.309654	-1.51389	0	0	0.00299144	-0.00579739	-0.00896773	0	0	1.09142	-0.47131	-2.09517	-0.847316	-0.0849834	0.479525	0.611736	23.652	24.482	24.3289	23.9131	24.3649	24.3407	24.2848	24.6242	24.4307	22.2891	25.0613	24.6181	24.3706	24.7586	24.7876	24.3445	23.652	24.482	24.3289	23.9131	24.3649	24.3407	24.2848	24.6242	24.4307	NA
Mprd		OTHER	11	0	0	0	1.27115	-0.309194	-2.39635	0	0	0.666333	-0.225119	-1.38411	0	1	2.76579	-0.658938	-5.36816	-1.03268	0.145743	-0.499945	0.948762	25.5139	25.2489	25.129	25.307	25.7791	25.3701	25.5132	25.7731	25.4208	25.4653	25.9322	25.2809	25.9319	26.228	25.8522	25.8224	25.5139	25.2489	25.129	25.307	25.7791	25.3701	25.5132	25.7731	25.4208	25.4653
Deoc		OTHER	11	0	0	0	1.1777	-0.308429	-2.2392	0	0	1.22688	-0.224624	-2.32172	0	0	0.0241585	-0.00981283	-0.0707552	-0.418903	0.759064	0.554219	-0.524475	27.9362	27.7969	27.6079	27.9465	28.0955	28.4128	27.8633	28.1498	28.1368	28.0354	28.1208	27.8931	28.0916	27.7823	27.9049	27.548	27.9362	27.7969	27.6079	27.9465	28.0955	28.4128	27.8633	28.1498	28.1368	28.0354
Rab5B		OTHER	11	0	0	0	0.789586	-0.307971	-1.5927	0	0	0.849285	-0.193009	-1.69255	0	0	0.71246	-0.177333	-1.46266	-0.589474	1.00624	-0.0374606	0.168353	27.328	27.5218	27.1335	27.4619	27.8821	27.9606	27.1907	27.6437	27.4149	27.4762	27.7579	27.5683	27.643	27.3167	27.4964	27.6985	27.328	27.5218	27.1335	27.4619	27.8821	27.9606	27.1907	27.6437	27.4149	27.4762
Tt39B		OTHER	11	0	0	0	1.01042	-0.307206	-1.96048	0	0	0.993588	-0.439092	-1.93253	0	0	0.545111	0.603072	1.1736	-0.302174	0.113047	0.616678	-0.593778	25.1493	25.2166	24.8858	25.3476	25.361	25.8218	25.2843	25.361	26.0033	25.2755	25.8784	25.1984	25.5985	23.2822	25.0579	24.2484	25.1493	25.2166	24.8858	25.3476	25.361	25.8218	25.2843	25.361	26.0033	25.2755
Trbp2		OTHER	11	0	0	0	0.538842	-0.306936	-1.16251	0	0	0.638575	-0.294976	-1.33648	0	0	0.0313311	-0.0217352	-0.0910738	-0.350029	0.412411	0.445288	-0.545655	25.2159	24.8704	24.5455	25.377	25.105	25.7444	24.905	25.4821	25.5474	25.1634	25.4452	25.0325	25.3741	24.7827	25.175	24.7638	25.2159	24.8704	24.5455	25.377	25.105	25.7444	24.905	25.4821	25.5474	25.1634
Csn1		OTHER	11	0	0	0	1.50958	-0.306796	-2.80565	0	0	1.20273	-0.260549	-2.28116	0	0	1.10874	-0.195832	-2.12402	-0.760168	0.480172	0.366811	-0.126625	27.3945	27.4298	27.1521	27.3818	27.464	27.8811	27.6733	27.567	27.4476	27.7503	27.7782	27.4243	27.7205	27.4776	27.4077	27.5357	27.3945	27.4298	27.1521	27.3818	27.464	27.8811	27.6733	27.567	27.4476	27.7503
Nagk		OTHER	11	0	0	0	1.08592	-0.306502	-2.086	0	0	0.448316	-0.174608	-0.999385	0	0	0.194101	-0.0780039	-0.492921	-0.40016	0.574799	-0.185333	-0.307773	27.3535	27.6397	27.633	27.5007	27.8073	28.1732	27.5361	27.8364	27.6698	27.4158	27.5763	28.1635	27.7667	27.4153	27.9307	27.3262	27.3535	27.6397	27.633	27.5007	27.8073	28.1732	27.5361	27.8364	27.6698	27.4158
Tmm33		OTHER	11	0	0	0	1.37013	-0.306371	-2.56457	0	0	0.546065	-0.371924	-1.17528	0	0	0.789449	-0.142304	-1.59247	-0.497517	0.341406	-0.0962295	-0.164788	26.1904	26.2004	26.2386	26.0099	26.3269	26.2373	26.6357	26.6648	26.0543	26.115	27.4084	26.5494	26.1892	26.4292	26.1617	26.4284	26.1904	26.2004	26.2386	26.0099	26.3269	26.2373	26.6357	26.6648	26.0543	26.115
Wdr4		OTHER	11	0	0	0	0.848945	-0.306336	-1.69199	0	0	0.221528	-0.0793147	-0.552691	0	0	0.429715	-0.123856	-0.965072	-0.764277	0.812519	-0.409973	0.116881	26.2768	26.3743	26.1446	26.6742	26.8381	26.9793	26.5116	26.3661	26.6803	26.2988	26.4906	26.3174	26.5904	26.4531	26.5884	26.3335	26.2768	26.3743	26.1446	26.6742	26.8381	26.9793	26.5116	26.3661	26.6803	26.2988
Rir2		OTHER	11	0	0	0	0.893675	-0.30626	-1.76651	0	0	1.07637	-0.308537	-2.07012	0	0	0.259506	-0.127652	-0.632863	-1.09845	0.354097	0.781777	-0.180063	27.2436	27.7416	27.2056	27.3034	27.616	27.9994	27.4173	27.6865	27.7638	27.7679	27.7612	27.4356	27.6808	27.3438	27.1398	27.8404	27.2436	27.7416	27.2056	27.3034	27.616	27.9994	27.4173	27.6865	27.7638	27.7679
Ck5P3		OTHER	11	0	0	0	0.2294	-0.306138	-0.569544	0	0	0.333499	-0.551376	-0.781936	0	0	NA	0	NA	NA	-0.0584406	-0.28355	NA	22.2597	22.1864	22.9184	24.3549	23.7088	23.3793	22.9122	22.9436	22.6047	23.331	24.8935	23.0956	23.6603	23.444	23.8556	22.5512	NA	NA	NA	NA	23.7088	23.3793	NA	22.9436	22.6047	23.331
Ei3Gb		OTHER	11	0	0	0	1.08286	-0.306067	-2.08091	0	0	1.59164	-0.272567	-2.95019	0	0	0.907019	-0.110096	-1.78871	-0.759066	0.761331	0.367188	-0.260611	28.7099	28.6282	28.5164	28.7374	29.0217	29.2709	28.6019	28.9218	29.1255	28.7702	28.9516	28.8349	28.8311	28.6647	28.7395	28.7971	28.7099	28.6282	28.5164	28.7374	29.0217	29.2709	28.6019	28.9218	29.1255	28.7702
Sep2A		OTHER	11	0	0	0	2.20032	-0.305801	-4.10738	0	0	0.539109	-0.0836854	-1.16298	0	0	2.19729	-0.324528	-4.10116	-1.2266	0.553926	-0.415564	0.543873	28.058	28.2395	28.0696	28.0384	28.3918	28.5722	28.3015	28.363	28.2566	28.0423	28.2845	28.1567	28.6129	28.4046	28.3467	28.3393	28.058	28.2395	28.0696	28.0384	28.3918	28.5722	28.3015	28.363	28.2566	28.0423
Brd3		OTHER	11	0	0	0	0.629526	-0.305683	-1.32089	0	0	0.101574	0.0701241	0.276482	0	0	0.0364163	0.0212512	0.105303	0.0423666	0.655128	-0.179742	-0.126088	24.2167	24.9747	24.7162	24.7455	24.9063	24.598	25.4107	24.9607	24.9851	24.7863	24.0727	24.5285	24.3112	24.9066	24.699	24.6512	24.2167	24.9747	24.7162	24.7455	24.9063	24.598	25.4107	24.9607	24.9851	24.7863
Mrt4		OTHER	11	0	0	0	2.16985	-0.305593	-4.04516	0	0	0.221495	-0.111332	-0.552622	0	0	0.0635814	0.0282373	0.179025	-0.325966	0.704282	-0.500996	-0.602069	26.0506	25.8046	25.8789	26.0204	26.1566	26.2502	26.3764	26.1937	25.9495	25.8573	25.7746	26.6185	26.0617	25.6402	26.248	25.6916	26.0506	25.8046	25.8789	26.0204	26.1566	26.2502	26.3764	26.1937	25.9495	25.8573
Lrba		OTHER	11	0	0	0	1.95843	-0.305464	-3.627	0	0	0.66023	-0.242399	-1.37366	0	0	0.945086	-0.233739	-1.85198	-0.869801	0.337009	-0.132017	0.54815	24.9031	25.0354	25.2076	25.0675	25.279	25.5138	25.3716	25.2712	25.2631	24.986	25.7595	25.1747	25.4115	24.9648	25.4375	25.3348	24.9031	25.0354	25.2076	25.0675	25.279	25.5138	25.3716	25.2712	25.2631	24.986
Vatg1		OTHER	11	0	0	0	0.975053	-0.305257	-1.90175	0	0	0.547748	-0.201648	-1.17826	0	0	1.12978	-0.239077	-2.15911	-0.743734	0.623216	-0.00202297	0.0742645	28.0108	27.8696	27.8096	28.0655	28.2858	28.569	27.8464	28.2752	28.5324	27.7799	28.2359	28.0139	28.4128	28.2417	28.046	28.0113	28.0108	27.8696	27.8096	28.0655	28.2858	28.569	27.8464	28.2752	28.5324	27.7799
Pelp1		OTHER	11	0	0	0	1.08033	-0.304958	-2.0767	0	0	0.121124	-0.0570927	-0.324442	0	0	0.0535754	-0.0271463	-0.152299	-0.359942	0.862228	-0.302639	-0.185312	25.1439	25.4235	25.0939	24.7579	25.3639	25.5449	25.2915	25.4388	25.2249	25.0394	24.9393	25.4439	24.8333	25.0984	25.376	25.2202	25.1439	25.4235	25.0939	24.7579	25.3639	25.5449	25.2915	25.4388	25.2249	25.0394
Plec		OTHER	11	0	0	0	1.08112	-0.30467	-2.07802	0	0	0.542572	-0.167402	-1.16911	0	0	1.64956	-0.384376	-3.05354	-0.925744	0.535689	-0.116618	0.388226	31.0587	30.7225	30.7934	30.9372	31.167	30.844	31.4399	31.2795	31.0352	31.0918	30.7309	31.3235	31.1225	31.5524	31.1253	31.2489	31.0587	30.7225	30.7934	30.9372	31.167	30.844	31.4399	31.2795	31.0352	31.0918
Dnjc2		OTHER	11	0	0	0	1.49125	-0.303916	-2.77365	0	0	1.12554	-0.286278	-2.15202	0	0	0.905802	-0.24196	-1.78668	-1.03231	0.183487	0.267276	0.104612	25.9582	25.9572	26.1963	26.1164	26.2822	26.6262	26.2065	26.3289	26.4819	26.1193	26.6058	26.1661	26.3215	26.0142	26.6054	26.2548	25.9582	25.9572	26.1963	26.1164	26.2822	26.6262	26.2065	26.3289	26.4819	26.1193
Zo2		OTHER	11	0	0	0	1.6871	-0.303905	-3.12118	0	0	0.821714	-0.251018	-1.6465	0	0	2.58585	-0.52567	-4.94339	-0.924608	0.131525	0.126201	0.876125	26.6356	26.6291	26.4662	26.3046	26.751	26.6866	26.9407	26.8729	26.9832	26.6615	26.4352	26.9597	26.9231	27.2209	26.9207	27.0735	26.6356	26.6291	26.4662	26.3046	26.751	26.6866	26.9407	26.8729	26.9832	26.6615
Nop2		OTHER	11	0	0	0	1.29876	-0.303832	-2.44306	0	0	1.59447	-0.246388	-2.9552	0	0	1.42681	-0.228992	-2.66192	-1.01635	0.717283	0.376549	0.261176	26.5469	26.8704	26.8082	26.6845	26.923	26.8008	27.17	27.2315	27.038	26.937	26.8704	27.0501	26.9234	27.0116	27.0527	26.8382	26.5469	26.8704	26.8082	26.6845	26.923	26.8008	27.17	27.2315	27.038	26.937
Haus3		OTHER	11	0	0	0	0.999312	-0.303752	-1.94204	0	0	0.0123494	0.0155869	0.0366344	0	0	0.259151	-0.220805	-0.632126	-1.17844	0.00228125	NA	1.0788	23.5442	23.4416	23.5923	24.1124	23.886	24.098	23.9469	23.9748	23.0857	24.2161	22.8684	24.4581	24.6033	23.7231	23.1158	24.1317	23.5442	23.4416	NA	24.1124	23.886	24.098	NA	23.9748	NA	NA
Pp4R1		OTHER	11	0	0	0	1.11715	-0.303297	-2.13803	0	0	0.048206	-0.0201421	-0.137756	0	0	0.641103	-0.290905	-1.34083	-0.476208	0.465607	-0.677575	0.396922	24.5127	24.9121	24.668	24.8314	24.9373	25.3101	25.0959	24.7941	25.06	24.5852	24.8001	24.5595	25.5299	24.5637	24.9745	25.0198	24.5127	24.9121	24.668	24.8314	24.9373	25.3101	25.0959	24.7941	25.06	24.5852
Gemi2		OTHER	11	0	0	0	0.852913	-0.30325	-1.69861	0	0	0.909601	-0.463909	-1.793	0	0	0.18843	-0.131019	-0.480346	-0.770528	0.252008	0.683556	-0.536259	26.2295	26.2127	26.8876	26.6728	26.7848	26.9419	26.644	26.8448	26.5865	26.6623	27.3351	27.2743	27.1898	26.3174	26.7515	26.2679	26.2295	26.2127	26.8876	26.6728	26.7848	26.9419	26.644	26.8448	26.5865	26.6623
Nucl		OTHER	11	0	0	0	2.6878	-0.30317	-5.18113	0	0	1.79567	-0.202803	-3.31984	0	0	1.1055	-0.146046	-2.11861	-1.10183	1.09292	0.265276	-0.159522	29.5466	29.6824	29.4713	29.6613	29.8875	29.9591	29.8119	29.9158	29.8818	29.7701	29.7122	29.8087	29.8091	29.8288	29.6544	29.6535	29.5466	29.6824	29.4713	29.6613	29.8875	29.9591	29.8119	29.9158	29.8818	29.7701
Tagl2		OTHER	11	0	0	0	1.01354	-0.303153	-1.96568	0	0	0.740265	-0.141203	-1.5097	0	0	0.9517	-0.153253	-1.86296	-0.979746	1.04492	-0.0479626	0.0132119	29.3599	29.635	29.4118	29.4189	29.908	30.0354	29.3851	29.7098	29.454	29.5004	29.7435	29.6926	29.6975	29.5192	29.5092	29.7127	29.3599	29.635	29.4118	29.4189	29.908	30.0354	29.3851	29.7098	29.454	29.5004
Baz1b		DNA_REPAIR	10	0	0	0	1.06721	-0.30252	-2.05487	0	0	0.886725	-0.204312	-1.75494	0	0	1.95021	0.134201	3.6112	-0.386461	1.09749	0.696642	-0.954481	30.6716	30.7392	30.8297	30.7603	31.0953	30.654	31.3385	31.1231	31.1011	31.1427	30.6511	30.9232	30.594	30.6304	30.6594	30.5803	30.6716	30.7392	30.8297	30.7603	31.0953	30.654	31.3385	31.1231	31.1011	31.1427
Cnn3		OTHER	11	0	0	0	0.10963	-0.302036	-0.29641	0	0	1.12504	1.70476	2.15119	0	0	0.418979	1.19901	0.945123	-0.605423	-0.363496	NA	1.78826	25.5802	25.6018	22.7402	25.6858	23.1283	25.7257	26.4469	25.5152	22.892	23.0481	22.6896	24.1593	22.5196	22.6274	22.8366	26.8283	25.5802	25.6018	NA	25.6858	NA	25.7257	26.4469	25.5152	NA	NA
Nono		OTHER	11	0	0	0	1.24308	-0.301816	-2.34898	0	0	0.505925	-0.177545	-1.10387	0	0	0.371261	-0.125095	-0.855051	-0.430996	0.672286	0.208317	-0.456456	26.8643	26.9802	26.9391	26.615	26.9123	27.2141	27.0965	27.383	26.8714	26.7182	27.2259	27.2933	26.9404	26.7819	27.3253	26.8513	26.8643	26.9802	26.9391	26.615	26.9123	27.2141	27.0965	27.383	26.8714	26.7182
Fumh		OTHER	11	0	0	0	1.36799	-0.301508	-2.56092	0	0	1.04895	-0.190826	-2.02451	0	0	0.0899933	0.027132	0.247405	-0.60617	0.665141	0.44904	-0.990898	26.2285	26.091	26.0217	26.1124	26.2058	26.7136	26.4304	26.3099	26.3265	26.3226	26.4874	26.0805	26.0986	25.9423	25.9369	26.3673	26.2285	26.091	26.0217	26.1124	26.2058	26.7136	26.4304	26.3099	26.3265	26.3226
Kpym		OTHER	11	0	0	0	0.776372	-0.301083	-1.57051	0	0	1.76197	-0.256449	-3.25767	0	0	2.29938	-0.242659	-4.31335	-0.821851	0.508131	0.34428	0.245254	30.6729	30.8147	30.8062	30.8736	31.4186	31.414	30.7941	30.7449	31.1519	31.1649	30.9839	30.8924	31.1119	30.934	31.0398	31.0522	30.6729	30.8147	30.8062	30.8736	31.4186	31.414	30.7941	30.7449	31.1519	31.1649
Ssu72		OTHER	11	0	0	0	0.55745	-0.300942	-1.19536	0	0	0.181906	-0.162704	-0.465781	1	0	2.9044	1.38851	5.7123	-0.505774	0.742478	0.301432	NA	24.2741	24.6508	24.0556	23.9483	23.9403	24.7672	24.6872	24.7378	25.0092	24.6268	24.4111	23.5323	22.6908	22.9078	22.4471	23.329	24.2741	24.6508	24.0556	23.9483	23.9403	24.7672	24.6872	24.7378	25.0092	24.6268
Bzw1		OTHER	11	0	0	0	1.03836	-0.300823	-2.00691	0	0	0.554104	-0.171975	-1.18947	0	0	0.447226	-0.141505	-0.997384	-0.902781	0.316113	0.0486096	-0.375624	28.5774	28.245	28.0472	28.2397	28.5382	28.8766	28.4556	28.4422	28.4617	28.4204	28.6859	28.2292	28.6811	28.3229	28.2893	28.3821	28.5774	28.245	28.0472	28.2397	28.5382	28.8766	28.4556	28.4422	28.4617	28.4204
If4G1		OTHER	11	0	0	0	1.32114	-0.300152	-2.48105	0	0	1.35298	-0.270294	-2.53528	0	0	0.748878	-0.103902	-1.52424	-0.804511	0.422192	0.518195	-0.398524	28.1437	28.2366	27.9863	28.1406	28.4105	28.7335	28.2226	28.341	28.4139	28.1728	28.6274	28.3743	28.3465	28.1957	28.2432	28.1374	28.1437	28.2366	27.9863	28.1406	28.4105	28.7335	28.2226	28.341	28.4139	28.1728
Calm		OTHER	11	0	0	0	1.05167	-0.300098	-2.02903	0	0	0.68231	-0.218403	-1.41139	0	0	0.0544385	-0.0222149	-0.154623	-0.57029	0.63872	0.174926	-0.688483	30.5996	30.3262	30.3142	29.9858	30.6367	30.8129	30.4581	30.5185	30.3626	30.5176	30.779	30.4402	30.5178	30.2068	30.348	30.2421	30.5996	30.3262	30.3142	29.9858	30.6367	30.8129	30.4581	30.5185	30.3626	30.5176
Vps35		OTHER	11	0	0	0	1.24676	-0.299992	-2.35519	0	0	1.30029	-0.291525	-2.44566	0	0	1.80282	-0.335596	-3.33309	-1.02913	0.14996	-0.133055	0.317014	27.518	27.5056	27.5032	27.5301	27.7923	28.156	27.5407	27.7679	27.7009	27.6339	28.1577	27.7305	28.0884	27.6925	27.6747	27.9439	27.518	27.5056	27.5032	27.5301	27.7923	28.156	27.5407	27.7679	27.7009	27.6339
Rabek		OTHER	11	0	0	0	1.05641	-0.299896	-2.03691	0	0	0.862572	-0.207164	-1.71471	0	0	1.53129	-0.334846	-2.84368	-0.930262	0.315859	0.133573	0.494392	27.5305	27.6709	27.5371	27.6232	27.8291	27.5577	28.2519	27.9226	27.7597	28.0324	27.4927	27.9055	27.8009	28.182	27.6826	28.0355	27.5305	27.6709	27.5371	27.6232	27.8291	27.5577	28.2519	27.9226	27.7597	28.0324
Zn830		OTHER	11	0	0	0	0.828314	-0.299679	-1.65754	0	0	0.412158	-0.185257	-0.93239	0	0	0.65562	-0.309554	-1.36576	-0.37781	0.345185	-0.116754	0.367488	25.0059	24.4925	25.2651	25.1492	25.1885	25.413	25.3464	25.1635	25.4291	25.167	24.9323	25.1253	25.6661	25.2387	25.3079	24.9381	25.0059	24.4925	25.2651	25.1492	25.1885	25.413	25.3464	25.1635	25.4291	25.167
Nsd2		OTHER	11	0	0	0	1.38338	-0.299525	-2.58726	0	0	1.09127	-0.28601	-2.09492	0	0	2.01063	-0.421478	-3.72812	-0.933179	0.517421	0.43954	1.00959	25.515	25.7359	25.7612	25.8394	26.1051	25.7389	26.1418	26.0638	26.0277	26.2001	25.6627	26.1051	26.2007	26.1962	26.2689	25.8717	25.515	25.7359	25.7612	25.8394	26.1051	25.7389	26.1418	26.0638	26.0277	26.2001
Padi2		OTHER	11	0	0	0	1.15196	-0.299473	-2.19614	0	0	0.29057	-0.0825262	-0.696488	0	0	0.212915	-0.0638189	-0.534102	-0.702557	0.670452	-0.328664	-0.467314	28.0349	28.3303	28.0857	28.133	28.4253	28.7775	28.2068	28.3721	28.2806	28.0957	28.4865	28.0511	28.4953	28.1775	28.0259	28.1403	28.0349	28.3303	28.0857	28.133	28.4253	28.7775	28.2068	28.3721	28.2806	28.0957
Ktna1		OTHER	11	0	0	0	0.873776	-0.298645	-1.73338	0	0	1.60053	-0.531934	-2.96597	0	0	0.161749	-0.0991216	-0.420086	-0.78787	0.168617	0.797486	-0.459847	24.8846	24.577	25.1189	24.6722	24.8523	24.966	25.3894	25.2395	25.0532	25.3504	25.6951	25.2817	25.0083	24.771	25.4164	24.4535	24.8846	24.577	25.1189	24.6722	24.8523	24.966	25.3894	25.2395	25.0532	25.3504
Uk114		OTHER	11	0	0	0	0.12953	-0.298594	-0.344657	0	0	0.201945	-0.568732	-0.51019	0	0	0.46604	-0.674663	-1.03181	0.094072	-0.24403	1.47796	-0.759941	23.4805	22.4763	25.0068	25.0494	22.5212	24.7224	25.1001	24.8637	24.6213	25.7012	26.0117	21.9538	25.1843	24.5186	24.7069	24.3019	NA	NA	25.0068	25.0494	NA	24.7224	25.1001	24.8637	24.6213	25.7012
Cdv3A		OTHER	11	0	0	0	0.993462	-0.29832	-1.93232	0	0	3.12417	-0.356249	-6.29086	0	0	0.347876	-0.05896	-0.809982	-0.804237	-0.0182072	0.740901	-0.525571	27.9452	28.1565	28.1119	28.008	28.245	28.7909	28.1642	28.2146	28.4201	28.3678	28.4928	28.3659	28.2055	28.0348	28.0059	28.2112	27.9452	28.1565	28.1119	28.008	28.245	28.7909	28.1642	28.2146	28.4201	28.3678
Lnp		OTHER	11	0	0	0	2.05197	-0.297901	-3.80916	0	0	1.65684	-0.365503	-3.06662	0	0	0.753767	-0.152715	-1.53248	-0.875127	0.585436	0.735493	-0.179249	25.9225	25.8203	25.952	25.9685	26.3385	26.0323	26.1711	26.3129	26.4047	26.1419	26.5367	26.0419	26.2062	26.2476	25.9586	25.8616	25.9225	25.8203	25.952	25.9685	26.3385	26.0323	26.1711	26.3129	26.4047	26.1419
Topk		OTHER	11	0	0	0	2.19362	-0.297879	-4.09365	0	0	0.814407	-0.193626	-1.63428	0	0	0.0570353	0.0170369	0.161594	-0.733549	1.10165	0.0987152	-0.526796	24.9133	25.0384	24.8897	24.8841	25.0464	25.3246	25.2995	25.2465	25.4446	25.054	24.9154	25.0859	24.9674	24.6475	24.9193	25.1231	24.9133	25.0384	24.8897	24.8841	25.0464	25.3246	25.2995	25.2465	25.4446	25.054
Rad52		DNA_REPAIR	10	0	0	0	0.980234	-0.297864	-1.91036	0	0	0.244744	-0.128532	-0.602033	0	0	0.217799	-0.0900784	-0.544664	-0.199487	0.790637	0.325887	-0.528502	27.8784	27.8201	27.7478	27.385	28.0097	27.705	28.2238	28.0843	27.7933	28.1586	27.3399	28.0538	27.6481	28.159	27.745	27.6395	27.8784	27.8201	27.7478	27.385	28.0097	27.705	28.2238	28.0843	27.7933	28.1586
Ctna1		OTHER	11	0	0	0	0.894725	-0.297407	-1.76826	0	0	0.384048	-0.212069	-0.879425	0	0	0.777969	-0.352782	-1.57319	-0.379063	0.271118	0.210785	0.390209	26.374	26.3772	26.4764	25.8951	26.6432	26.3217	26.5218	26.8257	26.6691	25.9476	26.8968	26.4575	27.0546	26.2385	26.8003	26.4405	26.374	26.3772	26.4764	25.8951	26.6432	26.3217	26.5218	26.8257	26.6691	25.9476
G3Bp1		OTHER	11	0	0	0	1.91878	-0.297232	-3.55107	0	0	0.597704	-0.270124	-1.26578	0	0	0.0291047	-0.0105968	-0.0847987	-0.718744	0.633741	-0.10822	-0.555891	28.5023	28.1209	28.2274	28.2419	28.6115	28.585	28.5121	28.573	28.3378	28.4424	29.1257	28.2673	28.3677	28.1845	28.5054	28.0773	28.5023	28.1209	28.2274	28.2419	28.6115	28.585	28.5121	28.573	28.3378	28.4424
If4G2		OTHER	11	0	0	0	1.619	-0.296967	-2.99885	0	0	0.823846	-0.132504	-1.65007	0	0	0.734683	-0.179594	-1.50027	-0.721178	0.472875	-0.24792	0.490016	26.7144	26.7637	26.6497	26.5023	26.8363	26.8946	27.1945	26.8925	26.7191	26.6877	26.9407	26.8126	26.8614	26.9318	27.0191	26.5361	26.7144	26.7637	26.6497	26.5023	26.8363	26.8946	27.1945	26.8925	26.7191	26.6877
Rl30		OTHER	11	0	0	0	0.85752	-0.296783	-1.70629	0	0	1.54813	-0.429097	-2.87327	0	0	0.642183	-0.0959511	-1.34269	-0.737999	0.312997	0.83122	-0.48418	31.5815	31.7571	31.4457	31.6671	32.0534	32.2815	31.5558	31.7478	32.1102	31.7276	32.3665	31.9635	31.7847	31.6685	31.6738	31.7083	31.5815	31.7571	31.4457	31.6671	32.0534	32.2815	31.5558	31.7478	32.1102	31.7276
Eedb		OTHER	11	0	0	0	1.22495	-0.296463	-2.31848	0	0	0.729156	-0.223711	-1.49093	0	0	1.59881	-0.452522	-2.96292	-0.964748	0.30919	-0.0103398	0.723965	25.429	25.4807	25.1277	25.0416	25.6982	25.5389	25.3905	25.6374	25.45	25.232	25.5709	25.7211	25.6717	25.498	26.0133	25.7063	25.429	25.4807	25.1277	25.0416	25.6982	25.5389	25.3905	25.6374	25.45	25.232
41		OTHER	11	0	0	0	1.0756	-0.2962	-2.06882	0	0	0.255174	-0.0891633	-0.623857	0	0	0.602055	-0.169217	-1.27334	-0.600366	0.739667	-0.355431	0.249525	26.2045	26.5122	26.3644	26.6317	26.6917	26.9892	26.458	26.7588	26.7913	26.2967	26.5839	26.3976	26.8059	26.3433	26.6096	26.6309	26.2045	26.5122	26.3644	26.6317	26.6917	26.9892	26.458	26.7588	26.7913	26.2967
Spee		OTHER	11	0	0	0	1.34526	-0.295954	-2.52211	0	0	0.549238	-0.101007	-1.18089	0	0	0.346687	-0.071866	-0.807673	-0.61422	0.486497	-0.218788	-0.120826	27.8081	27.8854	27.7069	27.9538	28.0634	28.4465	28.0208	28.0073	28.1103	27.8532	27.9807	27.8141	28.0569	27.9124	27.9563	27.7162	27.8081	27.8854	27.7069	27.9538	28.0634	28.4465	28.0208	28.0073	28.1103	27.8532
Prs6A		OTHER	11	0	0	0	1.41765	-0.295928	-2.64615	0	0	1.51187	-0.292022	-2.80965	0	0	1.01473	-0.140797	-1.96764	-1.03089	0.559972	0.438789	-0.117191	29.7777	29.6254	29.5868	29.686	29.9975	30.2233	29.7216	29.9171	29.7621	29.9807	30.2132	29.888	29.8654	29.6554	29.7925	29.9258	29.7777	29.6254	29.5868	29.686	29.9975	30.2233	29.7216	29.9171	29.7621	29.9807
Dc1L1		OTHER	11	0	0	0	1.48918	-0.295761	-2.77004	0	0	2.42616	-0.348006	-4.58561	0	0	0.599018	-0.0834751	-1.26806	-0.756159	0.919082	0.910802	-0.54073	27.341	27.2948	27.089	27.3689	27.5646	27.6798	27.7043	27.3281	27.5198	27.7246	27.6223	27.619	27.3514	27.3627	27.4003	27.3133	27.341	27.2948	27.089	27.3689	27.5646	27.6798	27.7043	27.3281	27.5198	27.7246
Myo5A		OTHER	11	0	0	0	1.20883	-0.295259	-2.29139	0	0	1.50366	-0.378942	-2.7953	0	0	1.31627	-0.132359	-2.47278	-0.895987	0.22607	0.564308	-0.332164	25.0217	25.1992	25.179	25.0481	25.1776	25.7232	25.4608	25.2675	25.2906	25.2765	25.808	25.5888	25.2633	25.1828	25.2156	25.3157	25.0217	25.1992	25.179	25.0481	25.1776	25.7232	25.4608	25.2675	25.2906	25.2765
Znf384		OTHER	11	0	0	0	1.09871	-0.295025	-2.10731	0	0	0.856756	-0.226484	-1.70501	0	0	1.01071	-0.203684	-1.96097	-1.15433	0.512806	0.328598	-0.112796	25.1069	24.9498	25.3514	25.0099	25.6391	25.1854	25.5242	25.2494	25.539	25.2705	25.0839	25.4306	25.2715	25.2557	25.4701	25.2355	25.1069	24.9498	25.3514	25.0099	25.6391	25.1854	25.5242	25.2494	25.539	25.2705
Pelo		OTHER	11	0	0	0	1.9105	-0.294971	-3.53531	0	0	0.263195	-0.126654	-0.640505	0	0	0.804603	-0.253221	-1.61787	-0.504688	0.473629	-0.10858	0.413656	25.6789	25.643	25.4194	25.6143	25.7447	26.0336	25.8533	25.904	26.0434	25.4186	26.0412	25.3591	26.1706	25.4713	25.9236	25.803	25.6789	25.643	25.4194	25.6143	25.7447	26.0336	25.8533	25.904	26.0434	25.4186
Tfg		OTHER	11	0	0	0	0.717075	-0.29496	-1.47048	0	0	0.178923	-0.0414529	-0.459087	0	0	0.428674	-0.0980005	-0.963142	-0.404999	0.669026	-0.384947	0.0877768	27.2363	27.3342	27.1643	27.3055	27.2761	27.7844	27.1712	27.9884	27.2258	27.1364	27.5183	27.3256	27.5475	27.4402	27.3396	27.1051	27.2363	27.3342	27.1643	27.3055	27.2761	27.7844	27.1712	27.9884	27.2258	27.1364
Ntpcr		OTHER	11	0	0	0	0.564862	-0.29456	-1.20839	0	0	0.806886	-0.441683	-1.62169	0	0	0.790222	-0.387785	-1.59376	-0.160474	-0.291147	0.845894	0.0348661	24.4809	24.5592	24.117	23.5085	24.563	24.5084	24.3667	24.4059	24.247	24.6999	24.8581	24.6274	24.5197	24.502	24.513	24.6821	24.4809	24.5592	24.117	NA	24.563	24.5084	24.3667	24.4059	24.247	24.6999
Snx1		OTHER	11	0	0	0	0.699885	-0.294468	-1.44131	0	0	2.01746	-0.706071	-3.74145	0	0	0.660969	-0.250994	-1.37493	-0.744348	-0.275666	1.18242	-0.274002	25.6056	26.2355	26.258	25.8595	26.105	26.6427	26.3113	26.0777	26.8611	26.5543	26.8873	26.4803	26.2524	26.165	26.4907	26.0546	25.6056	26.2355	26.258	25.8595	26.105	26.6427	26.3113	26.0777	26.8611	26.5543
Gsto1		OTHER	11	0	0	0	1.88597	-0.294309	-3.48878	0	0	0.655926	-0.145978	-1.36629	0	0	0.821807	-0.0989861	-1.64666	-0.708665	0.741911	0.0137853	-0.230334	31.2196	31.2348	31.1465	31.2174	31.5513	31.7076	31.3806	31.3561	31.6121	31.2959	31.3877	31.1066	31.3902	31.21	31.2012	31.4129	31.2196	31.2348	31.1465	31.2174	31.5513	31.7076	31.3806	31.3561	31.6121	31.2959
Ubcp1		OTHER	11	0	0	0	0.784498	-0.294262	-1.58416	0	0	0.169745	-0.0523906	-0.438343	0	0	0.895027	-0.159069	-1.76876	-0.332256	0.43203	-0.368175	0.00430569	26.3456	26.6169	26.5928	26.6587	26.7264	27.3237	26.5123	26.8287	26.3953	26.5111	26.8347	26.6824	26.7089	26.6529	26.87	26.6185	26.3456	26.6169	26.5928	26.6587	26.7264	27.3237	26.5123	26.8287	26.3953	26.5111
Dpp3		OTHER	11	0	0	0	1.0566	-0.293882	-2.03722	0	0	0.350063	-0.0909762	-0.814226	0	0	0.490584	-0.119821	-1.07629	-0.955145	0.988941	-0.155882	0.00227638	27.0517	27.1148	27.0803	27.3914	27.5433	27.7137	27.1389	27.4178	27.4404	27.0517	27.2705	27.2395	27.4642	27.2597	27.3126	27.0809	27.0517	27.1148	27.0803	27.3914	27.5433	27.7137	27.1389	27.4178	27.4404	27.0517
Wdr62		OTHER	11	0	0	0	0.865814	-0.293848	-1.72011	0	0	0.176228	-0.105176	-0.453018	0	0	0.346736	-0.207836	-0.807769	-0.428237	0.239567	-0.0968053	0.092538	24.2446	24.1061	24.1997	24.1383	24.1471	24.5622	24.8959	24.2589	24.829	23.7027	24.3058	24.2719	24.1456	24.5691	23.8148	24.9905	24.2446	24.1061	24.1997	24.1383	24.1471	24.5622	24.8959	24.2589	24.829	23.7027
Exoc7		OTHER	11	0	0	0	0.206436	-0.293699	-0.520013	0	0	0.507402	-0.684205	-1.10652	0	0	0.111258	-0.19938	-0.300409	-0.522426	-0.43347	-0.142007	0.106795	23.9295	23.9652	24.6337	22.0705	24.0805	24.173	23.9169	23.6032	23.949	24.1007	25.1696	24.1164	24.4129	24.0161	24.2023	22.7649	23.9295	23.9652	24.6337	NA	24.0805	24.173	23.9169	23.6032	23.949	24.1007
Rtn4		OTHER	11	0	0	0	1.1705	-0.293313	-2.22715	0	0	0.950088	-0.339238	-1.86029	0	0	0.43893	-0.120736	-0.982109	-0.718858	0.143699	0.0979765	-0.212578	26.4358	26.557	26.349	26.4665	26.5664	27.0799	26.5452	26.79	26.5266	26.7381	27.3063	26.5942	26.7873	26.335	26.4164	26.7524	26.4358	26.557	26.349	26.4665	26.5664	27.0799	26.5452	26.79	26.5266	26.7381
Pdc6I		OTHER	11	0	0	0	1.54352	-0.29275	-2.86516	0	0	1.5214	-0.179406	-2.82633	0	0	1.48273	-0.195476	-2.75882	-0.937102	0.658473	0.0677201	0.0631847	27.7494	27.8841	27.8559	27.8391	28.0865	28.3818	27.9067	28.1246	28.1035	27.9114	28.1148	27.9164	28.197	27.8949	28.0487	27.9698	27.7494	27.8841	27.8559	27.8391	28.0865	28.3818	27.9067	28.1246	28.1035	27.9114
Dhdh		OTHER	11	0	0	0	0.777382	-0.292695	-1.57221	0	0	0.555357	-0.20192	-1.19167	0	0	0.527528	-0.234033	-1.14243	-0.639102	0.724296	-0.137533	-0.027384	26.6761	27.3523	26.9885	27.1145	27.3007	27.5113	26.9902	27.5	27.506	27.0734	27.1583	27.2013	27.0688	27.3472	26.9994	27.6521	26.6761	27.3523	26.9885	27.1145	27.3007	27.5113	26.9902	27.5	27.506	27.0734
Pr40A		OTHER	11	0	0	0	1.65745	-0.292682	-3.06772	0	0	0.173286	-0.0739932	-0.446372	0	0	1.55042	-0.398512	-2.87731	-0.772184	0.372734	-0.733378	0.943272	27.2475	26.9802	27.1107	27.0806	27.3293	27.2224	27.5818	27.4563	27.1151	27.0964	26.8832	27.6204	27.1934	27.738	27.3999	27.6818	27.2475	26.9802	27.1107	27.0806	27.3293	27.2224	27.5818	27.4563	27.1151	27.0964
Rs26		OTHER	11	0	0	0	0.892135	-0.292633	-1.76395	0	0	1.12973	-0.484091	-2.15902	0	0	0.215185	-0.0666122	-0.539018	-0.593382	0.10401	0.925116	-0.596422	31.3993	31.161	31.036	31.4285	31.4937	31.9241	31.2716	31.5059	32.1327	31.478	32.0388	31.3117	31.1825	31.5504	31.2678	31.2906	31.3993	31.161	31.036	31.4285	31.4937	31.9241	31.2716	31.5059	32.1327	31.478
Ethe1		OTHER	11	0	0	0	0.938331	-0.29249	-1.84076	0	0	0.872126	-0.28913	-1.73063	0	0	0.21157	0.067338	0.531185	-0.66334	0.298593	0.554529	-0.656838	24.7638	25.1658	24.6631	24.9027	25.0059	25.5022	25.0219	25.1352	25.4467	25.3033	24.9175	24.9843	24.9256	24.7927	24.877	24.6306	24.7638	25.1658	24.6631	24.9027	25.0059	25.5022	25.0219	25.1352	25.4467	25.3033
Pur9		OTHER	11	0	0	0	1.34859	-0.291786	-2.52778	0	0	0.945429	-0.109951	-1.85255	0	0	0.281047	-0.0579872	-0.677154	-0.555721	0.645406	0.0101728	-0.643179	30.9667	31.0217	30.8348	31.0663	31.2441	31.5632	31.1027	31.1467	31.1496	31.0673	31.1107	31.0017	31.2323	31.0092	30.95	30.9299	30.9667	31.0217	30.8348	31.0663	31.2441	31.5632	31.1027	31.1467	31.1496	31.0673
Hells		OTHER	11	0	0	0	1.30431	-0.291464	-2.45247	0	0	0.217599	-0.0709243	-0.544232	0	0	0.91972	-0.205488	-1.80983	-0.731438	0.754396	0.0907568	0.409125	31.6824	31.7797	31.6801	31.6541	31.9587	31.6969	32.2536	32.0531	31.9022	31.9604	31.3979	31.8196	31.8654	32.1379	31.9954	31.6195	31.6824	31.7797	31.6801	31.6541	31.9587	31.6969	32.2536	32.0531	31.9022	31.9604
Thum3		OTHER	11	0	0	0	1.02861	-0.291453	-1.9907	0	0	0.0629751	-0.0175576	-0.177419	0	0	0.122056	-0.0242271	-0.326694	-0.390118	0.92841	-0.234658	-0.512575	26.1919	26.1985	26.064	26.0447	26.3828	26.7768	26.0906	26.4149	26.1842	25.9068	26.3428	26.1356	26.332	26.0585	26.1057	26.1	26.1919	26.1985	26.064	26.0447	26.3828	26.7768	26.0906	26.4149	26.1842	25.9068
Prc2C		OTHER	11	0	0	0	3.87684	-0.291161	-8.63591	0	0	2.2011	-0.277764	-4.10897	0	0	3.50764	-0.414394	-7.40893	-1.50885	0.160422	0.163808	0.858498	26.8094	26.8272	26.821	26.9127	27.1179	27.2045	27.0975	27.1152	27.1049	26.9691	27.2782	27.1294	27.2112	27.3935	27.2664	27.1569	26.8094	26.8272	26.821	26.9127	27.1179	27.2045	27.0975	27.1152	27.1049	26.9691
Mdc1		DNA_CHECKPOINT	8	0	0	0	1.39388	-0.29107	-2.60527	0	0	0.00373201	-0.00176716	-0.0111784	0	0	0.749158	-0.159544	-1.52471	-0.439695	0.935225	-0.0816695	0.0694446	29.9044	30.1242	30.0212	30.0625	30.3713	30.0421	30.5296	30.3336	30.1388	30.2827	29.5912	30.1066	30.1734	30.4434	30.1403	29.9933	29.9044	30.1242	30.0212	30.0625	30.3713	30.0421	30.5296	30.3336	30.1388	30.2827
If6		OTHER	11	0	0	0	0.684994	-0.290607	-1.41597	0	0	1.05179	-0.238153	-2.02923	0	0	0.0296243	-0.0134044	-0.0862658	-0.331033	0.968643	0.565943	-0.525633	26.8708	27.259	27.0739	27.2656	27.5978	27.7257	26.8945	27.4137	27.4139	27.149	27.3874	27.4717	27.4291	27.2243	26.8625	27.007	26.8708	27.259	27.0739	27.2656	27.5978	27.7257	26.8945	27.4137	27.4139	27.149
Tpis		OTHER	11	0	0	0	1.48328	-0.29044	-2.75977	0	0	0.79642	-0.152682	-1.60416	0	0	0.830054	-0.12088	-1.66044	-0.998659	0.540904	-0.182168	-0.309533	32.4611	32.5517	32.4783	32.6735	32.8267	33.0969	32.7187	32.6841	32.9233	32.6101	32.6933	32.5488	32.8159	32.5715	32.601	32.6597	32.4611	32.5517	32.4783	32.6735	32.8267	33.0969	32.7187	32.6841	32.9233	32.6101
2Abd		OTHER	11	0	0	0	1.68685	-0.290289	-3.12073	0	0	0.0682666	0.0222244	0.191377	0	0	0.150527	0.0570393	0.394164	-0.23481	0.902621	-0.585117	-0.532242	26.2938	26.4732	26.3364	26.4268	26.7049	26.8934	26.5146	26.5785	26.6491	26.1966	26.4065	26.1891	26.3322	26.295	26.6764	25.9984	26.2938	26.4732	26.3364	26.4268	26.7049	26.8934	26.5146	26.5785	26.6491	26.1966
Pdia3		OTHER	11	0	0	0	1.31546	-0.290215	-2.4714	0	0	0.59613	-0.121747	-1.26304	0	0	0.945083	-0.143157	-1.85197	-0.680466	0.600078	-0.0793286	-0.0876863	30.1102	30.3052	30.2082	30.3247	30.5497	30.8167	30.3305	30.4123	30.5442	30.1672	30.4367	30.2873	30.543	30.257	30.3595	30.3615	30.1102	30.3052	30.2082	30.3247	30.5497	30.8167	30.3305	30.4123	30.5442	30.1672
Lrc20		OTHER	11	0	0	0	0.504903	-0.290141	-1.10204	0	0	0.0908046	0.037405	0.24946	1	0	3.34173	2.32371	6.90711	-0.0946782	0.762471	-0.501692	NA	24.8634	25.3213	25.1717	25.2227	25.9684	25.5927	25.3777	24.8009	25.1661	24.9077	25.4008	24.9548	22.7693	22.0583	23.6314	22.8254	24.8634	25.3213	25.1717	25.2227	25.9684	25.5927	25.3777	24.8009	25.1661	24.9077
Pfd2		OTHER	11	0	0	0	0.978448	-0.290093	-1.90739	0	0	0.429556	-0.168072	-0.964776	0	0	0.222168	0.0877781	0.554067	-0.170966	0.595569	0.213382	-0.6242	27.7686	27.7479	27.2431	27.4658	27.7026	28.0919	27.8367	27.7546	27.5923	27.8107	28.0213	27.4734	27.5899	27.2271	27.4005	27.6568	27.7686	27.7479	27.2431	27.4658	27.7026	28.0919	27.8367	27.7546	27.5923	27.8107
Rl21		OTHER	11	0	0	0	2.11189	-0.290061	-3.92819	0	0	1.66911	-0.321666	-3.0887	0	0	0.312082	-0.0733776	-0.739641	-0.956604	0.541272	0.947381	-0.194804	31.2038	31.0389	30.9212	31.0482	31.364	31.4626	31.2892	31.2566	31.5392	31.3261	31.4806	31.153	31.1428	31.2369	30.8938	31.2322	31.2038	31.0389	30.9212	31.0482	31.364	31.4626	31.2892	31.2566	31.5392	31.3261
Mylk		OTHER	11	0	0	0	1.72647	-0.289883	-3.19267	0	0	0.0277054	0.0117626	0.0808402	0	0	2.15761	-0.25929	-4.0203	-0.606524	1.00265	-0.661784	0.639303	26.6252	26.5278	26.6473	26.5627	26.898	26.631	26.9858	27.0076	26.4266	26.8895	26.2624	26.7374	26.6974	26.9761	26.8881	26.8386	26.6252	26.5278	26.6473	26.5627	26.898	26.631	26.9858	27.0076	26.4266	26.8895
Sf3A1		OTHER	11	0	0	0	1.56833	-0.289824	-2.9089	0	0	1.62019	-0.378496	-3.00099	0	0	0.0326418	-0.0137801	-0.0947552	-0.770947	0.457648	0.833112	-0.857799	26.295	26.1863	26.0502	26.0193	26.2724	26.5958	26.3264	26.5156	26.748	26.2897	26.3774	26.6497	26.0184	26.1753	25.9055	26.5068	26.295	26.1863	26.0502	26.0193	26.2724	26.5958	26.3264	26.5156	26.748	26.2897
Zo1		OTHER	11	0	0	0	1.34916	-0.28972	-2.52875	0	0	0.232828	-0.0832162	-0.576844	0	0	2.09195	-0.437824	-3.88837	-0.905205	0.469616	-0.231587	0.696906	28.0896	27.9605	27.9388	27.9338	28.2587	27.9789	28.4935	28.3506	28.0412	28.2059	27.6835	28.3249	28.2324	28.7151	28.3032	28.4234	28.0896	27.9605	27.9388	27.9338	28.2587	27.9789	28.4935	28.3506	28.0412	28.2059
Snut2		OTHER	11	0	0	0	1.25065	-0.289655	-2.36174	0	0	0.667458	0.557022	1.38603	0	0	0.742026	-0.212234	-1.51268	-1.34355	0.729538	-0.478962	0.667127	25.1498	24.6634	24.7211	24.6676	25.0064	25.0576	25.1275	25.169	23.2929	23.96	24.9792	24.7417	24.7821	25.1075	25.0843	25.0769	25.1498	24.6634	24.7211	24.6676	25.0064	25.0576	25.1275	25.169	NA	NA
Rs24		OTHER	11	0	0	0	0.682912	-0.28949	-1.41242	0	0	1.1636	-0.385581	-2.21561	0	0	0.058468	-0.0379491	-0.165427	-0.403925	0.0283001	0.915554	-0.380959	31.059	30.8237	30.4915	31.1695	31.121	31.5843	30.9719	31.0247	31.36	31.0097	31.3252	31.3913	30.9986	31.3203	30.4786	30.8981	31.059	30.8237	30.4915	31.1695	31.121	31.5843	30.9719	31.0247	31.36	31.0097
Top1		OTHER	11	0	0	0	0.519644	-0.288841	-1.12839	0	0	0.107333	-0.0784831	-0.290754	0	0	0.77866	-0.416443	-1.57436	-0.67562	0.386194	-0.351427	0.572531	26.7718	26.6162	27.353	27.6096	27.3993	27.1014	27.5845	27.4208	26.9142	27.3746	26.9625	27.4133	27.4598	27.8288	27.4823	27.2454	26.7718	26.6162	27.353	27.6096	27.3993	27.1014	27.5845	27.4208	26.9142	27.3746
Exoc8		OTHER	11	0	0	0	0.203707	-0.288788	-0.51405	0	0	NA	0	NA	0	0	0.188495	-0.292465	-0.480491	1.29857	-0.494312	NA	0.221419	23.8667	25.0172	24.9815	22.6971	24.5946	24.5749	24.1058	24.4423	23.5384	22.5963	23.0175	22.4465	24.6629	24.7045	24.7116	23.6534	NA	25.0172	24.9815	NA	24.5946	24.5749	24.1058	24.4423	NA	NA
Rl35A		OTHER	11	0	0	0	1.45601	-0.288734	-2.71241	0	0	1.01511	-0.34151	-1.96828	0	0	1.15675	-0.25191	-2.20414	-0.809677	0.141198	0.599676	-0.0156534	30.5724	30.5444	30.3572	30.6438	30.818	31.0578	30.6481	30.7488	31.1556	30.639	31.1448	30.5444	31.0471	30.5858	30.7632	30.7294	30.5724	30.5444	30.3572	30.6438	30.818	31.0578	30.6481	30.7488	31.1556	30.639
Apmap		OTHER	11	0	0	0	1.15157	-0.288723	-2.19549	0	0	0.061201	0.0452437	0.17271	0	0	0.151452	0.0718937	0.396316	-0.507003	0.809699	-0.510349	-0.337562	25.3499	25.8853	25.3608	25.4333	25.7267	25.8332	25.8677	25.7565	25.0166	25.6057	26.0397	25.1863	25.6764	25.1689	25.2601	25.6364	25.3499	25.8853	25.3608	25.4333	25.7267	25.8332	25.8677	25.7565	25.0166	25.6057
Nsapc		OTHER	11	0	0	0	0.534208	-0.288103	-1.15429	0	0	2.04941	-0.449693	-3.80412	0	0	2.09815	-0.561805	-3.90073	-1.16914	-0.163382	0.458095	0.821203	25.6831	26.1082	25.8125	25.6099	26.0039	25.5641	26.6517	26.1464	26.2847	26.128	26.3297	26.2701	26.2804	26.5107	26.1427	26.527	25.6831	26.1082	25.8125	25.6099	26.0039	25.5641	26.6517	26.1464	26.2847	26.128
Arhg7		OTHER	11	0	0	0	1.08896	-0.287806	-2.09106	0	0	1.56218	-0.818261	-2.89805	0	0	0.383131	-0.178143	-0.877684	-0.732937	-0.0311457	1.15238	-0.264589	26.0939	26.2112	26.5436	26.4167	26.5263	26.379	26.7903	26.721	27.6828	26.5637	27.4682	26.8237	26.0543	26.4055	26.8824	26.6357	26.0939	26.2112	26.5436	26.4167	26.5263	26.379	26.7903	26.721	27.6828	26.5637
Sync		OTHER	11	0	0	0	1.00005	-0.287729	-1.94326	0	0	0.275188	-0.0787344	-0.665187	0	0	0.365764	-0.110915	-0.844516	-0.66074	0.991257	-0.456293	-0.0379245	28.174	28.4357	28.1456	28.5182	28.6398	28.8534	28.2969	28.6344	28.603	28.2936	28.3981	28.2939	28.655	28.4249	28.4353	28.2021	28.174	28.4357	28.1456	28.5182	28.6398	28.8534	28.2969	28.6344	28.603	28.2936
Ki20A		OTHER	11	0	0	0	1.2539	-0.287613	-2.36722	0	0	0.152417	-0.0186677	-0.398555	0	0	2.11673	-0.329354	-3.93789	-0.799516	0.787676	-0.693786	0.878825	26.2356	26.1698	26.1249	26.1674	26.529	26.142	26.7149	26.4623	26.153	26.2886	26.103	26.2278	26.4779	26.6862	26.551	26.3001	26.2356	26.1698	26.1249	26.1674	26.529	26.142	26.7149	26.4623	26.153	26.2886
Tri33		OTHER	11	0	0	0	0.27737	-0.287549	-0.66965	0	0	NA	0	NA	0	0	NA	0	NA	NA	-0.271312	NA	NA	22.5355	23.856	23.0919	24.2851	23.6955	23.4145	24.2395	23.5692	23.6499	22.1579	23.299	22.7459	22.8005	24.3588	23.5016	22.7016	NA	NA	NA	NA	23.6955	23.4145	24.2395	23.5692	NA	NA
Gdir1		OTHER	11	0	0	0	0.911352	-0.287318	-1.79591	0	0	0.513275	-0.136605	-1.11702	0	0	0.0311078	-0.00694895	-0.0904457	-0.59902	0.700099	0.0487883	-0.456143	28.8016	28.9191	28.628	28.6694	28.9943	29.4269	28.7196	29.0264	29.1527	28.6667	28.8116	28.9335	28.8525	28.662	28.7715	28.7599	28.8016	28.9191	28.628	28.6694	28.9943	29.4269	28.7196	29.0264	29.1527	28.6667
Edc4		OTHER	11	0	0	0	2.10746	-0.287267	-3.91933	0	0	0.7994	-0.246624	-1.60915	0	0	1.23829	-0.332709	-2.34093	-0.857424	0.213199	-0.446899	0.413053	25.9394	26.0096	26.0075	25.8775	26.1891	26.4215	26.1109	26.2614	26.1042	26.0283	26.6521	26.0358	26.5871	26.0331	26.4667	26.0779	25.9394	26.0096	26.0075	25.8775	26.1891	26.4215	26.1109	26.2614	26.1042	26.0283
Prdc1		OTHER	11	0	0	0	0.540386	-0.287241	-1.16524	0	0	0.81785	-0.329426	-1.64004	0	0	0.0414137	0.0207906	0.119148	-0.554131	0.109317	0.905749	-0.580325	25.2793	25.4459	24.9059	24.8389	25.4008	25.9612	25.0562	25.2007	25.6411	25.0452	25.6105	25.4908	25.332	24.886	25.0175	25.1512	25.2793	25.4459	24.9059	24.8389	25.4008	25.9612	25.0562	25.2007	25.6411	25.0452
Troap		OTHER	11	0	0	0	1.53259	-0.287173	-2.84596	0	0	0.0864546	-0.0385733	-0.238415	0	0	4.18894	-0.52908	-9.80694	-0.773636	0.177261	-0.72658	1.12235	26.0349	26.0444	25.974	26.1167	26.2838	26.1204	26.5866	26.3278	25.772	26.4467	25.8616	26.244	26.535	26.678	26.4675	26.6058	26.0349	26.0444	25.974	26.1167	26.2838	26.1204	26.5866	26.3278	25.772	26.4467
If4H		OTHER	11	0	0	0	0.818219	-0.287034	-1.64066	0	0	0.952698	-0.331779	-1.86462	0	0	0.0939199	-0.0468969	-0.257323	-1.14908	0.304524	0.765922	-0.147419	26.7461	26.7571	26.8541	27.3648	27.111	27.2374	27.4769	27.045	27.4744	27.2599	26.9925	27.3224	27.0934	27.0258	26.6599	27.1307	26.7461	26.7571	26.8541	27.3648	27.111	27.2374	27.4769	27.045	27.4744	27.2599
Estd		OTHER	11	0	0	0	0.815683	-0.286742	-1.63642	0	0	1.1775	-0.460964	-2.23887	0	0	0.00592607	-0.00283527	-0.0177061	-0.964086	0.190254	1.06846	-0.774872	28.5316	29.2172	28.5943	28.8029	28.967	29.2986	29.0901	28.9374	29.5376	28.8934	29.3482	29.2109	28.9117	28.7404	28.7529	28.7525	28.5316	29.2172	28.5943	28.8029	28.967	29.2986	29.0901	28.9374	29.5376	28.8934
Rl13		OTHER	11	0	0	0	1.30208	-0.286614	-2.44868	0	0	0.979191	-0.215856	-1.90862	0	0	1.54648	-0.2168	-2.87038	-0.902246	0.323516	0.362911	0.030938	31.7849	31.7308	31.6308	31.8403	32.0185	32.3345	31.8248	31.9555	32.0802	31.9085	32.1661	31.6954	32.1303	31.9763	31.8591	31.8883	31.7849	31.7308	31.6308	31.8403	32.0185	32.3345	31.8248	31.9555	32.0802	31.9085
Aldr		OTHER	11	0	0	0	1.10235	-0.286523	-2.11337	0	0	0.943753	-0.216369	-1.84976	0	0	0.987954	-0.15486	-1.92317	-0.996516	0.563517	0.0416798	-0.234871	30.7034	30.689	30.6793	30.8533	30.9684	31.3408	30.7133	31.0486	31.2233	31.0239	30.7843	30.7591	31.0847	30.7625	30.857	30.8404	30.7034	30.689	30.6793	30.8533	30.9684	31.3408	30.7133	31.0486	31.2233	31.0239
Mcaf1		OTHER	11	0	0	0	2.96424	-0.286474	-5.8657	0	0	1.03052	-0.327245	-1.99388	0	0	0.700712	-0.207388	-1.44272	-0.825571	0.335385	0.533538	0.574547	29.3164	29.4173	29.3567	29.1991	29.652	29.6073	29.5728	29.6032	29.4734	29.9906	29.3056	29.8288	29.6641	29.6572	29.6764	29.1214	29.3164	29.4173	29.3567	29.1991	29.652	29.6073	29.5728	29.6032	29.4734	29.9906
Otub1		OTHER	11	0	0	0	1.6771	-0.286402	-3.1031	0	0	0.153524	-0.0309854	-0.401123	0	0	1.25182	-0.311757	-2.36372	-0.705191	0.443746	-0.608244	1.07159	27.5312	27.5518	27.3493	27.4113	27.688	27.9679	27.7332	27.6	27.6177	27.4139	27.5689	27.3669	27.9831	27.7881	27.4245	27.8948	27.5312	27.5518	27.3493	27.4113	27.688	27.9679	27.7332	27.6	27.6177	27.4139
Pon2		OTHER	11	0	0	0	1.07695	-0.2857	-2.07107	0	0	0.870002	-0.344841	-1.72709	0	0	0.647689	-0.0772285	-1.35215	-0.65456	0.402571	0.0928758	-0.435205	28.7176	28.6274	28.6573	28.5493	29.1005	29.1994	28.6532	28.7414	28.9085	28.695	29.5574	28.7702	28.7219	28.6238	28.8364	28.6785	28.7176	28.6274	28.6573	28.5493	29.1005	29.1994	28.6532	28.7414	28.9085	28.695
Pde4B		OTHER	11	0	0	0	0.693474	-0.285564	-1.43041	0	0	0.374139	1.72642	0.860553	1	0	5.5834	6.54502	17.0438	-0.510665	0.440561	-0.0863642	NA	29.6583	30.213	30.1336	29.8717	30.6054	30.3529	30.192	29.8686	22.2441	30.123	30.5308	30.073	24.2404	23.0645	22.614	23.7777	29.6583	30.213	30.1336	29.8717	30.6054	30.3529	30.192	29.8686	NA	30.123
Shan2		OTHER	11	0	0	0	1.74028	-0.285548	-3.2179	0	0	0.647548	-0.159257	-1.35191	0	0	1.42246	-0.392263	-2.65442	-0.75513	0.358679	0.185433	0.545373	25.7348	25.5833	25.7593	25.7791	25.9198	25.8261	26.1584	26.0945	25.987	26.0115	25.5487	25.9464	25.9438	26.4807	25.8435	26.1577	25.7348	25.5833	25.7593	25.7791	25.9198	25.8261	26.1584	26.0945	25.987	26.0115
Pgam1		OTHER	11	0	0	0	0.875847	-0.285409	-1.73683	0	0	0.167756	-0.0470128	-0.433818	0	0	0.397746	-0.135645	-0.905337	-0.527238	0.322576	-0.416135	0.260698	30.3171	30.4767	30.1036	30.2505	30.5824	30.9788	30.3556	30.3726	30.3861	30.1934	30.5243	30.2321	30.6907	30.0729	30.4605	30.4664	30.3171	30.4767	30.1036	30.2505	30.5824	30.9788	30.3556	30.3726	30.3861	30.1934
H33		OTHER	11	0	0	0	0.40404	-0.284835	-0.917178	0	0	0.301283	-0.234506	-0.718067	0	0	0.425939	0.494369	0.958067	-0.445929	0.421986	0.257119	-0.796562	30.3755	30.6138	30.4185	31.6583	31.2561	30.9181	31.0508	30.9805	30.8148	31.3478	31.0192	30.8224	31.227	30.5461	30.0826	29.233	30.3755	30.6138	30.4185	31.6583	31.2561	30.9181	31.0508	30.9805	30.8148	31.3478
Brd2		OTHER	11	0	0	0	1.15152	-0.284554	-2.19541	0	0	0.56708	-0.146239	-1.21228	0	0	0.265379	-0.055059	-0.645017	-0.572386	1.01141	0.472743	-0.596454	29.818	29.7607	29.7621	29.6891	30.0477	29.6956	30.2993	30.1256	30.021	30.0972	29.5656	29.931	29.7752	30.05	29.7377	29.6872	29.818	29.7607	29.7621	29.6891	30.0477	29.6956	30.2993	30.1256	30.021	30.0972
Sh3Y1		OTHER	11	0	0	0	1.1187	-0.28413	-2.14063	0	0	0.178181	0.0690651	0.457417	0	0	0.894207	-0.250406	-1.76739	-0.562445	0.832688	-0.804477	0.628075	25.7118	25.3223	25.2549	25.5827	25.7382	25.5434	25.9061	25.8207	25.2528	25.5388	25.1859	25.6181	25.4839	25.9266	25.7702	25.6928	25.7118	25.3223	25.2549	25.5827	25.7382	25.5434	25.9061	25.8207	25.2528	25.5388
Ubl4A		OTHER	11	0	0	0	1.59235	-0.284122	-2.95144	0	0	0.0288881	-0.00941372	-0.0841867	0	0	0.391872	-0.126749	-0.89425	-0.793952	0.699938	-0.530639	-0.256348	26.2703	26.5096	26.1966	26.2256	26.4968	26.7647	26.5923	26.4848	26.5291	26.1102	26.2789	26.3216	26.7814	26.2182	26.3408	26.3686	26.2703	26.5096	26.1966	26.2256	26.4968	26.7647	26.5923	26.4848	26.5291	26.1102
Syac		OTHER	11	0	0	0	1.29025	-0.284101	-2.42866	0	0	0.78485	-0.179348	-1.58475	0	0	0.727875	-0.131092	-1.48876	-0.756426	0.614776	0.101941	0.0575947	29.2173	29.3418	29.1431	29.2922	29.5644	29.8119	29.2929	29.4617	29.644	29.2635	29.5694	29.2349	29.4967	29.3195	29.191	29.5117	29.2173	29.3418	29.1431	29.2922	29.5644	29.8119	29.2929	29.4617	29.644	29.2635
Twf1		OTHER	11	0	0	0	1.31035	-0.283909	-2.46272	0	0	0.713556	-0.202428	-1.46452	0	0	1.30052	-0.400677	-2.44606	-0.749741	0.284442	0.391938	0.737213	27.6207	27.6403	27.5971	27.4717	27.8471	27.5901	28.1187	27.9094	27.8921	27.9204	27.3872	27.9397	27.6301	28.3099	27.8052	28.1873	27.6207	27.6403	27.5971	27.4717	27.8471	27.5901	28.1187	27.9094	27.8921	27.9204
Lama5		OTHER	11	0	0	0	0.421635	-0.283793	-0.950068	0	0	0.00662884	0.00711966	0.0197902	0	0	0.678908	-0.429231	-1.40559	-0.201477	0.187472	-0.454271	0.499712	23.3818	24.4936	24.0367	24.185	23.9262	24.0836	24.4852	24.7372	23.4493	24.6231	23.6788	24.3173	24.9482	24.0184	24.5336	24.3138	23.3818	24.4936	24.0367	24.185	23.9262	24.0836	24.4852	24.7372	23.4493	24.6231
Ube3A		OTHER	11	0	0	0	2.10928	-0.283278	-3.92296	0	0	2.50137	-0.294146	-4.75198	0	0	0.651277	-0.138796	-1.35831	-1.10416	0.524435	0.717214	0.137064	26.4809	26.4562	26.309	26.2981	26.6761	26.8145	26.5592	26.6274	26.6693	26.7714	26.698	26.582	26.5632	26.2611	26.6123	26.6628	26.4809	26.4562	26.309	26.2981	26.6761	26.8145	26.5592	26.6274	26.6693	26.7714
Srsf2		OTHER	11	0	0	0	2.07165	-0.283223	-3.84805	0	0	1.62117	-0.243821	-3.00272	0	0	0.631967	-0.129096	-1.3251	-0.863448	0.819914	0.302929	0.0218711	27.6655	27.6759	27.5857	27.6908	27.8944	27.7612	28.0233	28.0719	28.1034	27.8131	27.749	27.9276	27.7449	27.5336	27.8996	27.9562	27.6655	27.6759	27.5857	27.6908	27.8944	27.7612	28.0233	28.0719	28.1034	27.8131
Cap1		OTHER	11	0	0	0	1.59216	-0.282975	-2.95109	0	0	0.354251	-0.12804	-0.822334	0	0	0.869095	-0.136302	-1.72558	-0.578072	0.612952	0.0613272	-0.102535	30.1802	30.0926	29.8981	30.0895	30.41	30.5319	30.2215	30.2289	30.467	29.8781	30.4052	30.0222	30.3323	30.1279	30.1087	30.2366	30.1802	30.0926	29.8981	30.0895	30.41	30.5319	30.2215	30.2289	30.467	29.8781
Skiv2		OTHER	11	0	0	0	1.66923	-0.282917	-3.08892	0	0	2.30298	-0.260241	-4.32093	0	0	0.715744	0.0716901	1.46823	-0.757031	0.714482	0.817204	-1.09762	26.2819	26.1747	26.1736	26.1719	26.3954	26.7142	26.3105	26.5137	26.3293	26.4189	26.5656	26.5293	26.2431	26.0965	26.122	26.0537	26.2819	26.1747	26.1736	26.1719	26.3954	26.7142	26.3105	26.5137	26.3293	26.4189
Smd2		OTHER	11	0	0	0	1.03481	-0.28279	-2.001	0	0	0.997669	-0.186386	-1.93931	0	0	0.140963	-0.0460663	-0.371781	-0.491705	0.939525	0.308088	-0.700215	28.5402	28.1382	28.4478	28.3662	28.587	28.8828	28.3741	28.7796	28.4771	28.6381	28.4938	28.629	28.6724	28.4108	28.3226	28.2708	28.5402	28.1382	28.4478	28.3662	28.587	28.8828	28.3741	28.7796	28.4771	28.6381
Poc5		OTHER	11	0	0	0	0.978006	-0.282725	-1.90665	0	0	0.319007	-0.108268	-0.753387	0	0	1.30428	-0.295588	-2.45242	-0.79015	0.591969	0.25656	0.256658	27.6927	27.4704	27.531	27.5541	27.7862	27.4834	28.1419	27.9675	27.7918	27.7997	27.2635	27.8263	27.8573	28.1694	27.7342	27.6695	27.6927	27.4704	27.531	27.5541	27.7862	27.4834	28.1419	27.9675	27.7918	27.7997
Dyn2		OTHER	11	0	0	0	2.02944	-0.282685	-3.76489	0	0	2.06037	-0.266531	-3.82574	0	0	1.00475	-0.25175	-1.95107	-1.10698	0.579754	0.392906	0.182439	27.1015	27.21	26.9987	27.1024	27.3494	27.2284	27.4972	27.4684	27.3517	27.3981	27.2327	27.4963	27.1317	27.6147	27.1641	27.5091	27.1015	27.21	26.9987	27.1024	27.3494	27.2284	27.4972	27.4684	27.3517	27.3981
Anxa3		OTHER	11	0	0	0	1.20943	-0.282522	-2.2924	0	0	0.715288	-0.154283	-1.46745	0	0	0.628049	-0.145357	-1.31834	-0.802493	0.611754	-0.191524	0.203143	28.9051	29.0779	28.8395	28.9751	29.3648	29.4784	29.0233	29.0612	29.3463	28.9524	29.1459	28.97	29.2669	29.0368	28.8438	29.2315	28.9051	29.0779	28.8395	28.9751	29.3648	29.4784	29.0233	29.0612	29.3463	28.9524
Pimt		OTHER	11	0	0	0	0.895325	-0.282511	-1.76926	0	0	0.983363	-0.304102	-1.91555	0	0	0.40719	0.182055	0.923089	-0.556726	0.290777	0.7381	-0.805923	26.6013	26.2515	26.2305	26.1832	26.4066	26.9698	26.4595	26.5607	26.8419	26.4784	26.8259	26.3367	26.5154	25.6991	26.2622	26.0615	26.6013	26.2515	26.2305	26.1832	26.4066	26.9698	26.4595	26.5607	26.8419	26.4784
Gale		OTHER	11	0	0	0	0.610131	-0.282296	-1.28735	0	0	0.28307	-0.0925727	-0.681274	0	0	0.260597	-0.0760446	-0.635126	-0.432267	0.928769	0.157339	-0.166302	26.3194	26.6651	26.2869	26.6655	26.7524	27.1712	26.251	26.8915	26.6312	26.3232	26.7138	26.6389	26.5752	26.5381	26.4231	26.7046	26.3194	26.6651	26.2869	26.6655	26.7524	27.1712	26.251	26.8915	26.6312	26.3232
Psb5		OTHER	11	0	0	0	1.0763	-0.28214	-2.06999	0	0	1.35427	-0.207595	-2.53747	0	0	1.63313	-0.226457	-3.02411	-0.861066	0.554701	0.121465	0.0749101	30.1081	30.1325	29.9843	30.1769	30.4175	30.6993	30.0669	30.3466	30.4067	30.1766	30.4516	30.1972	30.5047	30.2162	30.3124	30.2743	30.1081	30.1325	29.9843	30.1769	30.4175	30.6993	30.0669	30.3466	30.4067	30.1766
Pwp1		OTHER	11	0	0	0	1.17572	-0.281985	-2.23589	0	0	0.917113	-0.201805	-1.80549	0	0	0.721082	-0.177399	-1.47727	-1.12322	0.456264	0.216911	0.102417	26.7494	26.5783	26.2576	26.3627	26.6919	26.9458	26.7604	26.6779	26.6475	26.7094	26.733	26.6655	26.7739	26.698	26.6398	26.546	26.7494	26.5783	26.2576	26.3627	26.6919	26.9458	26.7604	26.6779	26.6475	26.7094
Rs18		OTHER	11	0	0	0	1.06474	-0.281664	-2.05076	0	0	1.00048	-0.28051	-1.94398	0	0	1.02739	-0.263443	-1.98868	-0.957732	0.302744	0.710442	-0.215555	31.5853	31.6171	31.4995	31.7797	32.0712	32.1562	31.6558	31.725	32.0937	31.5216	32.0655	31.9228	32.2393	31.7865	31.7655	31.744	31.5853	31.6171	31.4995	31.7797	32.0712	32.1562	31.6558	31.725	32.0937	31.5216
Hsf2		OTHER	11	0	0	0	1.24982	-0.281657	-2.36034	0	0	0.278806	-0.114116	-0.672584	0	0	0.324922	-0.150548	-0.765074	-0.670895	0.729009	0.432002	0.50084	26.685	26.4291	26.3943	26.2716	26.7672	26.4946	26.8797	26.7651	26.6559	26.7297	26.1248	26.726	26.7062	26.8847	26.7106	26.0807	26.685	26.4291	26.3943	26.2716	26.7672	26.4946	26.8797	26.7651	26.6559	26.7297
Dc1I2		OTHER	11	0	0	0	2.59173	-0.281573	-4.9569	0	0	0.856719	-0.167303	-1.70495	0	0	1.10917	-0.144802	-2.12473	-0.826317	0.836443	0.547841	0.0444622	27.7823	27.7619	27.5926	27.7186	27.9595	28.0923	27.9177	28.012	28.0171	27.6211	27.9465	27.9397	27.978	27.8704	27.8671	27.7188	27.7823	27.7619	27.5926	27.7186	27.9595	28.0923	27.9177	28.012	28.0171	27.6211
Vasp		OTHER	11	0	0	0	1.15195	-0.281476	-2.19612	0	0	0.420836	-0.0813022	-0.948581	0	0	1.64162	-0.483322	-3.0393	-0.955411	0.495063	-0.42798	0.681206	30.8747	30.6661	30.6311	30.6625	30.9518	30.6789	31.176	31.1536	30.7407	30.8703	30.6307	30.9178	30.9393	31.6233	31.1051	31.1	30.8747	30.6661	30.6311	30.6625	30.9518	30.6789	31.176	31.1536	30.7407	30.8703
Siva		OTHER	11	0	0	0	0.974348	-0.280937	-1.90058	0	0	0.28246	-0.109889	-0.680032	0	0	0.422062	-0.101382	-0.950862	-0.431896	0.344868	-0.517022	-0.176071	26.4731	26.3197	26.4266	26.4961	26.7209	27.1065	26.4659	26.546	26.4078	26.2968	26.9988	26.4517	26.7774	26.323	26.4292	26.5915	26.4731	26.3197	26.4266	26.4961	26.7209	27.1065	26.4659	26.546	26.4078	26.2968
Ep15R		OTHER	11	0	0	0	1.55946	-0.280485	-2.89325	0	0	0.223708	-0.0465903	-0.557372	0	0	1.83375	-0.368757	-3.39066	-0.903168	0.36159	-0.517468	1.13088	24.7525	24.685	24.452	24.4957	24.8348	24.7618	25.0608	24.8498	24.6451	24.6892	24.5256	24.7116	25.0331	25.1246	24.958	24.7446	24.7525	24.685	24.452	24.4957	24.8348	24.7618	25.0608	24.8498	24.6451	24.6892
Lsm7		OTHER	11	0	0	0	0.761323	-0.28029	-1.5452	0	0	0.736031	-0.415715	-1.50255	0	0	0.029386	0.015398	0.0855929	-0.916407	0.235402	0.460585	-0.53659	27.9338	27.2737	27.2517	27.3845	27.7242	27.9761	27.5715	27.6931	27.4355	27.7457	28.5054	27.82	27.6343	27.2393	27.4842	27.4243	27.9338	27.2737	27.2517	27.3845	27.7242	27.9761	27.5715	27.6931	27.4355	27.7457
Ima4		OTHER	11	0	0	0	2.09477	-0.28021	-3.894	0	0	0.279484	-0.073648	-0.673968	0	0	0.643699	-0.166542	-1.3453	-0.749545	0.684411	-0.300297	0.62383	27.8761	27.7005	27.7525	27.7795	27.9426	28.2144	28.0961	27.9764	28.0628	27.6391	27.9872	27.7141	28.0975	27.6069	28.1183	27.9522	27.8761	27.7005	27.7525	27.7795	27.9426	28.2144	28.0961	27.9764	28.0628	27.6391
Psmd6		OTHER	11	0	0	0	1.72898	-0.279991	-3.19726	0	0	2.94462	-0.302619	-5.81506	0	0	2.70318	-0.26624	-5.21763	-1.27607	0.338222	0.654446	0.417841	28.3286	28.4187	28.2818	28.419	28.5846	28.8483	28.465	28.6703	28.6645	28.5586	28.7459	28.6898	28.7003	28.533	28.6033	28.6766	28.3286	28.4187	28.2818	28.419	28.5846	28.8483	28.465	28.6703	28.6645	28.5586
Srsf3		OTHER	11	0	0	0	2.2569	-0.279241	-4.22432	0	0	0.625951	-0.209208	-1.31472	0	0	0.751243	-0.218454	-1.52822	-0.786344	0.245781	0.345043	0.194507	26.9249	26.8879	26.8591	26.888	27.1162	27.1289	27.0718	27.3598	27.1919	26.6732	27.4332	27.0984	27.4388	26.773	27.2143	27.0075	26.9249	26.8879	26.8591	26.888	27.1162	27.1289	27.0718	27.3598	27.1919	26.6732
Puf60		OTHER	11	0	0	0	1.0554	-0.27894	-2.03523	0	0	0.553147	-0.202673	-1.18778	0	0	0.0744726	-0.040729	-0.207588	-0.537037	0.54516	0.45589	-0.404654	27.6551	27.2663	27.2874	27.6033	27.5659	27.5846	27.8634	27.9139	27.8802	27.5218	27.3354	27.8854	27.2205	27.7383	27.1908	27.8254	27.6551	27.2663	27.2874	27.6033	27.5659	27.5846	27.8634	27.9139	27.8802	27.5218
Hba4		OTHER	11	0	0	0	0.353117	-0.278856	-0.82014	0	0	0.241435	-0.139135	-0.595066	1	0	7.55268	8.61382	36.5436	-0.284795	0.98411	-0.293838	NA	31.9255	32.3196	31.9487	31.4617	32.5405	32.463	32.4459	31.3216	32.5102	31.9182	31.835	31.9486	23.6874	23.3917	23.1681	22.953	31.9255	32.3196	31.9487	31.4617	32.5405	32.463	32.4459	31.3216	32.5102	31.9182
Cgnl1		OTHER	11	0	0	0	0.808614	-0.278745	-1.62459	0	0	1.18109	-0.254474	-2.24488	0	0	1.39912	-0.276376	-2.61428	-0.683574	0.669731	0.116228	0.292553	25.0965	24.7051	24.9981	25.0302	25.2698	24.8209	25.5188	25.3354	25.1879	25.1814	25.0643	25.4142	25.3931	25.2214	25.2231	25.0978	25.0965	24.7051	24.9981	25.0302	25.2698	24.8209	25.5188	25.3354	25.1879	25.1814
Tsg10		OTHER	11	0	0	0	0.483337	-0.2781	-1.0632	0	0	0.218847	0.204867	0.546922	0	0	0.370358	0.348797	0.853322	0.0508542	NA	NA	NA	23.5877	23.2342	23.4244	22.4783	23.3416	23.486	23.7061	23.3034	22.2314	23.0714	22.9951	23.6073	22.6155	22.8397	23.7165	22.1578	23.5877	23.2342	23.4244	NA	NA	NA	NA	NA	NA	NA
Myh10		OTHER	11	0	0	0	1.48602	-0.277894	-2.76455	0	0	1.46571	-0.223947	-2.72923	0	0	3.17215	-0.330229	-6.4229	-1.19645	0.403129	-0.0916334	0.779157	27.1196	27.0435	26.9614	27.0297	27.2303	27.5318	27.0994	27.4043	27.4559	27.1532	27.3078	27.1331	27.4436	27.2649	27.3496	27.417	27.1196	27.0435	26.9614	27.0297	27.2303	27.5318	27.0994	27.4043	27.4559	27.1532
Myo1E		OTHER	11	0	0	0	0.785438	-0.277833	-1.58574	0	0	0.0716029	-0.0236712	-0.200113	0	0	1.00385	-0.241061	-1.94957	-0.315388	0.425161	-0.739749	0.393756	26.7381	27.0874	27.0854	26.9902	27.2836	26.9302	27.6632	27.1355	26.8727	26.9812	26.8976	27.2444	27.3289	27.4168	27.0442	27.0755	26.7381	27.0874	27.0854	26.9902	27.2836	26.9302	27.6632	27.1355	26.8727	26.9812
Lcap		OTHER	11	0	0	0	0.662792	-0.27771	-1.37805	0	0	0.788509	-0.355212	-1.59089	0	0	0.131652	-0.0645862	-0.349722	-0.4502	-0.0274051	0.838154	-0.491644	24.9768	25.3624	25.3701	25.6129	25.4059	26.0468	25.3933	25.5871	25.6556	25.1938	26.023	25.8707	25.749	25.3578	25.1246	25.3491	24.9768	25.3624	25.3701	25.6129	25.4059	26.0468	25.3933	25.5871	25.6556	25.1938
Gbrap		OTHER	11	0	0	0	0.718549	-0.277312	-1.47298	1	0	2.83685	1.74133	5.54266	0	0	0.956488	-0.19673	-1.87092	-0.869667	0.528924	NA	0.226556	25.1168	25.0685	25.055	25.3524	25.521	25.8349	24.9949	25.3511	24.0593	23.2329	23.6949	22.6402	25.1508	25.5052	25.2875	25.4361	25.1168	25.0685	25.055	25.3524	25.521	25.8349	24.9949	25.3511	NA	NA
Rab14		OTHER	11	0	0	0	1.49779	-0.276639	-2.78505	0	0	1.37333	-0.462826	-2.57005	0	0	0.883019	0.219193	1.74877	-0.432552	0.57279	0.69799	-1.24168	25.8283	26.1429	26.0084	25.9059	26.0391	26.313	26.368	26.2721	26.1528	26.372	26.9155	26.2966	26.0541	25.5802	25.7309	25.6436	25.8283	26.1429	26.0084	25.9059	26.0391	26.313	26.368	26.2721	26.1528	26.372
Vigln		OTHER	11	0	0	0	2.25505	-0.276414	-4.22046	0	0	0.689988	-0.147319	-1.42448	0	0	0.933124	-0.128548	-1.8321	-0.95071	0.909934	-0.376561	-0.206163	27.128	27.0376	26.9181	26.9839	27.176	27.4113	27.2837	27.3023	27.1177	27.0228	27.4383	27.078	27.2943	27.0401	27.1487	27.0987	27.128	27.0376	26.9181	26.9839	27.176	27.4113	27.2837	27.3023	27.1177	27.0228
Nif3L		OTHER	11	0	0	0	0.566559	-0.276213	-1.21137	0	0	0.0698746	0.0314198	0.195594	0	0	0.404222	-0.104945	-0.917519	-0.320271	0.446816	-0.481318	0.133988	27.8447	27.9495	27.557	27.6595	28.1352	28.5708	27.619	27.7907	27.8034	27.4213	28.0481	27.6123	27.9963	27.8014	27.6804	27.9524	27.8447	27.9495	27.557	27.6595	28.1352	28.5708	27.619	27.7907	27.8034	27.4213
Comd6		OTHER	11	0	0	0	1.09024	-0.276134	-2.09319	0	0	0.342346	-0.130842	-0.799226	0	0	0.304678	-0.0720849	-0.724867	-0.573523	0.800811	-0.0469029	-0.192626	25.1929	25.4985	25.2483	25.5442	25.6075	25.8754	25.4039	25.7017	25.563	25.3993	25.8492	25.1958	25.5083	25.5319	25.3943	25.3376	25.1929	25.4985	25.2483	25.5442	25.6075	25.8754	25.4039	25.7017	25.563	25.3993
Kapcb		OTHER	11	0	0	0	1.03759	-0.275891	-2.00562	0	0	1.14192	-0.247594	-2.17937	0	0	2.29375	-0.386625	-4.30149	-1.24451	0.174035	-0.158733	0.829806	25.9536	26.2914	25.9699	26.1548	26.3903	26.6512	26.3217	26.1101	26.3214	26.2147	26.5712	26.2528	26.5625	26.3703	26.4982	26.4853	25.9536	26.2914	25.9699	26.1548	26.3903	26.6512	26.3217	26.1101	26.3214	26.2147
Icln		OTHER	11	0	0	0	1.14192	-0.275798	-2.17937	0	0	0.405764	-0.0788751	-0.920414	0	0	1.73656	-0.227744	-3.21109	-0.765046	0.957054	-0.580995	0.254573	28.107	28.1337	28.0689	28.1007	28.5174	28.6146	28.0415	28.3401	28.4087	28.0655	28.2116	28.04	28.3639	28.2285	28.5134	28.2154	28.107	28.1337	28.0689	28.1007	28.5174	28.6146	28.0415	28.3401	28.4087	28.0655
Hook2		OTHER	11	0	0	0	1.46473	-0.275703	-2.72753	0	0	0.077363	0.0304136	0.21508	0	0	1.78934	-0.409722	-3.30811	-0.537674	0.254366	-0.552672	0.776808	25.7853	25.7267	25.6195	25.76	25.9764	25.8216	26.264	25.9324	25.7579	25.7209	25.3181	25.973	25.9249	26.4183	25.9517	26.2355	25.7853	25.7267	25.6195	25.76	25.9764	25.8216	26.264	25.9324	25.7579	25.7209
Rng2A		OTHER	11	0	0	0	0.126222	-0.275279	-0.336728	0	0	NA	0	NA	0	0	NA	0	NA	NA	-0.899674	-0.158609	0.826856	24.6946	22.9373	23.6902	24.3212	24.5534	24.5106	22.1429	25.5374	22.6163	23.129	23.809	24.8968	23.7214	25.3535	22.5957	24.1636	NA	NA	NA	NA	24.5534	24.5106	NA	25.5374	NA	NA
Aim1		OTHER	11	0	0	0	0.580815	-0.274042	-1.23633	0	0	0.0225535	-0.00795507	-0.0661676	0	1	2.91845	-0.785398	-5.74804	-0.584629	0.195248	-0.439243	1.21957	25.1106	24.862	25.1005	25.2311	25.2408	24.8136	25.7424	25.6035	25.1756	25.1978	24.809	25.1535	25.6114	26.1583	25.8553	25.8207	25.1106	24.862	25.1005	25.2311	25.2408	24.8136	25.7424	25.6035	25.1756	25.1978
Co6A1		OTHER	11	0	0	0	0.206346	-0.273992	-0.519816	0	0	0.272196	0.208319	0.659053	0	0	0.0568217	-0.0668149	-0.161022	0.0257255	0.32837	-0.388322	0.15055	26.2508	25.771	27.1637	26.8742	25.8633	26.4018	27.063	27.8277	26.1801	26.364	26.2962	26.3863	26.5909	25.8679	26.6742	27.1939	26.2508	25.771	27.1637	26.8742	25.8633	26.4018	27.063	27.8277	26.1801	26.364
Srsf5		OTHER	11	0	0	0	1.04419	-0.273982	-2.01659	0	0	1.88476	-0.38777	-3.48649	0	0	1.14223	-0.192747	-2.17989	-0.982126	0.357656	0.90124	0.157386	27.9505	27.8443	27.7887	28.0136	28.1449	28.4592	27.8511	28.2379	28.4935	28.2418	28.3795	28.0335	28.1926	28.1784	28.1165	27.8806	27.9505	27.8443	27.7887	28.0136	28.1449	28.4592	27.8511	28.2379	28.4935	28.2418
Kbp		OTHER	11	0	0	0	1.13898	-0.273964	-2.17445	0	0	1.1759	-0.316978	-2.23619	0	0	0.0480129	0.0196495	0.13723	-0.59659	0.760148	0.270011	-0.736713	25.1266	25.2832	24.875	25.0255	25.0937	25.4627	25.5038	25.3459	25.7328	25.2833	25.2881	25.2739	25.0062	25.0781	25.3512	24.7962	25.1266	25.2832	24.875	25.0255	25.0937	25.4627	25.5038	25.3459	25.7328	25.2833
Rtcb		OTHER	11	0	0	0	1.5821	-0.273813	-2.93326	0	0	2.20414	-0.27203	-4.11522	0	0	1.18291	-0.161832	-2.24793	-0.962723	0.373321	0.625068	-0.122964	28.8805	28.9302	28.6398	28.8328	29.0459	29.2932	28.9804	29.0591	29.1142	29.0595	29.1333	29.0646	28.9202	29.051	29.0306	28.9289	28.8805	28.9302	28.6398	28.8328	29.0459	29.2932	28.9804	29.0591	29.1142	29.0595
Lkha4		OTHER	11	0	0	0	1.19817	-0.27364	-2.27351	0	0	0.593485	-0.131338	-1.25844	0	0	0.725042	-0.103088	-1.48397	-0.619577	0.728644	0.361872	-0.199651	28.714	28.7561	28.6365	28.7346	29.006	29.2826	28.7127	28.9345	29.0113	28.8917	28.9149	28.5486	28.9769	28.8431	28.6749	28.7588	28.714	28.7561	28.6365	28.7346	29.006	29.2826	28.7127	28.9345	29.0113	28.8917
Toipa		OTHER	11	0	0	0	0.531891	-0.273327	-1.15018	0	0	0.147436	0.0726962	0.38696	0	0	0.224715	0.150279	0.55953	-0.257858	0.582653	-0.336075	-0.446767	26.3014	26.892	26.3716	26.0734	26.4982	27.1195	26.7335	26.3806	26.5344	26.2701	26.3509	26.1922	25.9457	25.8637	26.6262	26.6017	26.3014	26.892	26.3716	26.0734	26.4982	27.1195	26.7335	26.3806	26.5344	26.2701
Tcpg		OTHER	11	0	0	0	1.41985	-0.273114	-2.64993	0	0	0.668942	-0.125766	-1.38857	0	0	0.831219	-0.137636	-1.66239	-0.758322	0.389508	0.028013	-0.376972	30.9242	30.8346	30.7549	30.9656	31.0842	31.4152	31.0207	31.0516	31.1137	30.9034	31.1393	30.826	31.2116	30.9342	30.9361	30.948	30.9242	30.8346	30.7549	30.9656	31.0842	31.4152	31.0207	31.0516	31.1137	30.9034
Atg3		OTHER	11	0	0	0	1.40809	-0.272545	-2.62968	0	0	0.759282	-0.169277	-1.54177	0	0	0.6798	-0.228817	-1.40711	-0.939829	0.533887	0.319397	0.185092	26.4311	26.3625	26.3152	26.6012	26.4953	26.753	26.6626	26.8891	26.6382	26.332	26.7299	26.6869	27.0446	26.6255	26.3122	26.6429	26.4311	26.3625	26.3152	26.6012	26.4953	26.753	26.6626	26.8891	26.6382	26.332
Geph		OTHER	11	0	0	0	0.969461	-0.272355	-1.89246	0	0	0.192878	-0.0409651	-0.490217	0	0	1.81704	-0.450719	-3.3595	-0.839244	0.45995	-0.405866	0.758652	29.7506	29.555	29.5974	29.5903	29.8803	29.5294	30.1831	29.9901	29.4636	29.7531	29.6624	29.7782	29.9094	30.4147	29.8543	30.1179	29.7506	29.555	29.5974	29.5903	29.8803	29.5294	30.1831	29.9901	29.4636	29.7531
Csn3		OTHER	11	0	0	0	1.25499	-0.272185	-2.36906	0	0	0.102558	0.0263224	0.278929	0	0	0.301101	-0.111491	-0.7177	-0.589769	0.552543	-0.481318	-0.148462	27.0986	27.0364	26.9733	27.2982	27.276	27.6399	27.2421	27.3373	27.1344	27.2066	27.046	26.9142	27.5958	27.1301	27.1897	26.9369	27.0986	27.0364	26.9733	27.2982	27.276	27.6399	27.2421	27.3373	27.1344	27.2066
Galk2		OTHER	11	0	0	0	0.874962	-0.272166	-1.73536	0	0	1.31961	-0.311423	-2.47844	0	0	0.242372	-0.0402656	-0.59704	-0.545263	-0.0854916	0.525184	-0.561066	25.5015	25.6129	25.5911	25.3438	25.6694	26.2167	25.623	25.629	26.0909	25.6558	25.9159	25.6325	25.6215	25.5034	25.5081	25.5774	25.5015	25.6129	25.5911	25.3438	25.6694	26.2167	25.623	25.629	26.0909	25.6558
Tcpd		OTHER	11	0	0	0	1.29903	-0.271864	-2.44352	0	0	2.09311	-0.236567	-3.89069	0	0	1.27555	-0.121697	-2.40377	-0.933622	0.394777	0.616578	-0.368053	30.5104	30.4329	30.3977	30.514	30.6496	31.0373	30.536	30.7196	30.7944	30.6616	30.7786	30.5667	30.6983	30.5267	30.519	30.5979	30.5104	30.4329	30.3977	30.514	30.6496	31.0373	30.536	30.7196	30.7944	30.6616
Rl23A		OTHER	11	0	0	0	0.960381	-0.271301	-1.87738	0	0	0.854107	-0.247464	-1.7006	0	0	0.801404	-0.145196	-1.61251	-0.74472	0.361097	0.321299	-0.256294	31.6907	31.5931	31.4759	31.7795	31.9323	32.2429	31.6258	31.8234	32.1419	31.6685	32.0702	31.6485	31.9457	31.8049	31.6821	31.6874	31.6907	31.5931	31.4759	31.7795	31.9323	32.2429	31.6258	31.8234	32.1419	31.6685
Ktn1		OTHER	11	0	0	0	1.50054	-0.270367	-2.78986	0	0	0.794901	-0.542767	-1.60161	0	0	1.22101	-0.279101	-2.31186	-0.653362	0.0676991	0.0604949	-0.0758707	25.6441	25.4971	25.6934	25.746	25.8472	26.0409	25.7193	26.0547	25.9934	25.6946	27.1745	25.8892	26.203	25.7977	25.9808	25.7155	25.6441	25.4971	25.6934	25.746	25.8472	26.0409	25.7193	26.0547	25.9934	25.6946
Tmed2		OTHER	11	0	0	0	0.207372	-0.270309	-0.522053	0	0	0.273585	-0.440578	-0.661901	0	0	0.403581	-0.343844	-0.916315	NA	0.0780794	0.11878	0.0554744	23.3738	24.1035	23.0011	23.4969	24.3017	24.4887	22.4339	23.8322	24.319	22.1582	25.0866	24.1738	24.3679	23.1353	24.2921	23.5553	NA	NA	NA	NA	24.3017	24.4887	NA	23.8322	24.319	NA
Vps29		OTHER	11	0	0	0	0.694668	-0.270158	-1.43244	0	0	0.320623	-0.109887	-0.756584	0	0	0.115807	-0.0622368	-0.311532	-0.902675	0.53681	0.0145538	-0.586545	27.5909	27.0038	27.0275	27.1398	27.2801	27.7681	27.2137	27.5806	27.2022	27.3789	27.3902	27.2302	27.6759	27.0154	27.1291	27.1905	27.5909	27.0038	27.0275	27.1398	27.2801	27.7681	27.2137	27.5806	27.2022	27.3789
Pex16		OTHER	11	0	0	0	0.152396	-0.26987	-0.398506	0	0	0.712288	0.759758	1.46237	0	0	0.223197	0.340411	0.556275	-0.696045	0.0757302	NA	NA	24.4318	24.5992	24.3717	22.5034	22.8898	24.5995	24.9864	24.5098	23.6263	23.3302	22.9437	22.9668	23.3141	24.4326	22.7982	23.9995	24.4318	24.5992	24.3717	NA	NA	24.5995	24.9864	24.5098	NA	NA
Rs2		OTHER	11	0	0	0	1.13928	-0.269151	-2.17495	0	0	0.922065	-0.206655	-1.81372	0	0	1.19109	-0.186313	-2.26162	-0.999806	0.407251	-0.026635	-0.0376377	31.3547	31.3041	31.2655	31.4819	31.6172	31.9245	31.3712	31.5699	31.6081	31.3783	31.8304	31.4161	31.7264	31.5137	31.405	31.5063	31.3547	31.3041	31.2655	31.4819	31.6172	31.9245	31.3712	31.5699	31.6081	31.3783
Ldhb		OTHER	11	0	0	0	1.25527	-0.269126	-2.36954	0	0	0.485302	-0.119735	-1.06676	0	0	1.32643	-0.27495	-2.49005	-0.831529	0.350717	-0.431361	0.687846	32.9934	33.0056	32.8286	33.1484	33.28	33.5142	33.0831	33.1752	33.3564	33.0068	33.1466	32.9451	33.4417	33.2046	33.0487	33.3807	32.9934	33.0056	32.8286	33.1484	33.28	33.5142	33.0831	33.1752	33.3564	33.0068
Adip		OTHER	11	0	0	0	0.264498	-0.268925	-0.643198	0	0	NA	0	NA	0	0	NA	0	NA	NA	0.42706	-0.354933	NA	23.1313	23.0572	23.4974	24.051	23.8864	22.665	24.1678	24.0935	22.7538	24.1863	23.3831	23.6372	23.1381	21.9673	22.0208	22.8685	NA	NA	NA	NA	23.8864	NA	24.1678	24.0935	NA	24.1863
Ipo8		OTHER	11	0	0	0	1.50596	-0.268729	-2.79933	0	0	0.94693	-0.22947	-1.85504	0	0	0.67788	-0.139976	-1.40384	-1.11205	0.569948	0.456188	-0.221888	24.4733	24.8514	24.6272	24.5807	24.7912	25.0374	24.9322	24.8466	24.9173	25.082	24.6282	24.823	24.9361	24.7589	24.7511	24.6464	24.4733	24.8514	24.6272	24.5807	24.7912	25.0374	24.9322	24.8466	24.9173	25.082
Eea1		OTHER	11	0	0	0	0.247768	-0.268675	-0.608381	0	0	0.361856	-0.248727	-0.837004	0	0	0.310801	-0.208053	-0.737091	-0.408491	0.102139	0.0212529	0.286055	25.5023	25.2244	25.8201	25.4066	25.8944	26.813	24.768	25.5527	26.3777	25.2088	25.9786	25.3832	25.7846	24.9785	26.1662	25.8564	25.5023	25.2244	25.8201	25.4066	25.8944	26.813	24.768	25.5527	26.3777	25.2088
Carkd		OTHER	11	0	0	0	0.897101	-0.268322	-1.77221	0	0	0.00332814	-0.0018158	-0.00997325	0	0	0.654675	-0.226983	-1.36414	-0.592038	0.570787	-0.0436578	0.492597	25.3084	25.6713	25.4176	25.161	25.9006	25.7513	25.4124	25.5674	25.6022	24.958	25.4736	25.5319	25.6426	25.2846	25.6362	25.9029	25.3084	25.6713	25.4176	25.161	25.9006	25.7513	25.4124	25.5674	25.6022	24.958
Copd		OTHER	11	0	0	0	1.02775	-0.268322	-1.98928	0	0	0.385495	-0.128674	-0.882172	0	0	0.527089	-0.133231	-1.14165	-0.452632	0.274329	-0.145994	-0.260345	27.5796	27.4609	27.2992	27.5621	27.6969	28.0884	27.5537	27.6361	27.7176	27.3458	27.917	27.4362	27.8897	27.4401	27.56	27.545	27.5796	27.4609	27.2992	27.5621	27.6969	28.0884	27.5537	27.6361	27.7176	27.3458
Cope		OTHER	11	0	0	0	1.05509	-0.268203	-2.03472	0	0	1.23913	-0.368968	-2.34234	0	0	0.00739887	0.00148439	0.02207	-0.798811	0.580286	0.850372	-0.79946	27.3247	27.4931	27.2969	27.3026	27.598	27.8784	27.2953	27.7185	27.3615	27.6441	28.0802	27.8074	27.2989	27.3282	27.2884	27.496	27.3247	27.4931	27.2969	27.3026	27.598	27.8784	27.2953	27.7185	27.3615	27.6441
Ck054		OTHER	11	0	0	0	0.762827	-0.268066	-1.54773	0	0	0.489408	-0.120005	-1.07417	0	0	0.00429874	-0.00150156	-0.0128676	-0.499391	0.585566	-0.0125395	-0.441866	26.6574	27.1478	26.9014	26.8855	27.1576	27.553	26.8815	27.0724	27.1502	26.9363	27.0372	26.9486	27.0394	26.8893	26.9212	26.7484	26.6574	27.1478	26.9014	26.8855	27.1576	27.553	26.8815	27.0724	27.1502	26.9363
Cda7L		OTHER	11	0	0	0	0.938641	-0.26806	-1.84127	0	0	0.0373626	-0.0208573	-0.107935	0	1	4.20668	-0.652618	-9.87756	-0.603584	0.0966708	-0.347932	1.18372	29.055	28.8431	28.9564	29.0627	29.4389	28.9729	29.5202	29.0574	29.0648	29.1237	28.4706	29.3415	29.5411	29.7377	29.6477	29.6012	29.055	28.8431	28.9564	29.0627	29.4389	28.9729	29.5202	29.0574	29.0648	29.1237
Aspc1		OTHER	11	0	0	0	0.902968	-0.267813	-1.78197	0	0	0.142796	0.05126	0.376094	0	0	0.198579	-0.0549946	-0.502798	-0.256788	0.588164	-0.466437	-0.216333	26.5813	26.7682	26.5281	26.7831	26.768	27.3024	26.6964	26.9651	26.6744	26.3113	26.8899	26.58	26.9632	26.6494	26.7186	26.5495	26.5813	26.7682	26.5281	26.7831	26.768	27.3024	26.6964	26.9651	26.6744	26.3113
Glgb		OTHER	11	0	0	0	0.604879	-0.267743	-1.27825	0	0	0.610658	-0.189182	-1.28827	0	0	0.0182294	0.00659943	0.0537308	-0.213988	0.717368	0.296111	-0.287522	26.1773	26.1836	25.986	25.7432	26.4972	26.6713	25.8614	26.1313	26.4677	26.2326	25.961	26.1855	26.0275	26.0992	25.8268	26.1103	26.1773	26.1836	25.986	25.7432	26.4972	26.6713	25.8614	26.1313	26.4677	26.2326
Taf6		OTHER	11	0	0	0	1.20129	-0.267724	-2.27873	0	0	0.156427	-0.0341048	-0.407839	0	0	3.11359	-0.50463	-6.26203	-0.721249	0.065865	-0.492774	1.21817	24.6607	24.8015	24.5515	24.791	24.9147	24.9232	24.7807	25.257	24.8159	24.5614	24.7643	24.7995	25.1846	25.2187	25.3424	25.0776	24.6607	24.8015	24.5515	24.791	24.9147	24.9232	24.7807	25.257	24.8159	24.5614
Ampl		OTHER	11	0	0	0	0.978903	-0.267284	-1.90814	0	0	0.750725	-0.197167	-1.52735	0	0	1.05323	-0.194614	-2.03162	-0.736345	0.360526	0.0175476	0.22117	29.9364	30.1564	30.0849	30.2377	30.3741	30.7017	30.1007	30.308	30.3679	30.1764	30.5841	30.0757	30.4471	30.1207	30.2544	30.3717	29.9364	30.1564	30.0849	30.2377	30.3741	30.7017	30.1007	30.308	30.3679	30.1764
Trm2A		OTHER	11	0	0	0	1.31066	-0.267076	-2.46325	0	0	0.681646	-0.221674	-1.41026	0	0	0.163315	-0.0412087	-0.423677	-0.813948	0.548667	0.714288	-0.405239	24.7365	24.7078	24.9139	25.0613	25.116	25.3146	24.9798	25.0773	25.0896	24.707	25.1697	25.3398	24.9017	24.9115	25.0106	24.7605	24.7365	24.7078	24.9139	25.0613	25.116	25.3146	24.9798	25.0773	25.0896	24.707
Arc1A		OTHER	11	0	0	0	1.27982	-0.265944	-2.41101	0	0	0.493432	-0.105686	-1.08142	0	0	2.33674	-0.4415	-4.39255	-0.993312	0.234798	-0.208623	0.769091	32.6409	32.5139	32.476	32.5011	32.7633	32.5546	33.0605	32.8174	32.6601	32.7976	32.3806	32.7163	32.8244	33.2469	32.8939	32.9329	32.6409	32.5139	32.476	32.5011	32.7633	32.5546	33.0605	32.8174	32.6601	32.7976
Alms1		OTHER	11	0	0	0	0.456975	-0.265598	-1.01526	0	0	0.0111287	-0.00302887	-0.0330579	0	0	0.972902	-0.302128	-1.89818	-0.414329	-0.189847	-0.335613	0.734843	25.6656	25.4719	25.6309	25.7702	25.5171	25.6733	26.6475	25.7631	25.7099	25.6356	25.7562	25.4489	26.1162	26.1949	25.8963	25.5396	25.6656	25.4719	25.6309	25.7702	25.5171	25.6733	26.6475	25.7631	25.7099	25.6356
Twf2B		OTHER	11	0	0	0	1.21724	-0.265405	-2.30552	0	0	0.00240854	-0.000813484	-0.00722512	0	0	2.81555	-0.355824	-5.48993	-0.846021	0.348831	-0.342907	0.74403	27.1491	27.2745	27.0851	27.075	27.3934	27.1916	27.3615	27.6988	27.2916	27.2358	26.8419	27.2176	27.4477	27.6369	27.4795	27.443	27.1491	27.2745	27.0851	27.075	27.3934	27.1916	27.3615	27.6988	27.2916	27.2358
Csn5		OTHER	11	0	0	0	0.887886	-0.265294	-1.75687	0	0	0.761165	-0.328402	-1.54494	0	0	0.468894	-0.170932	-1.037	-0.904034	0.246811	0.714414	0.408716	26.8012	27.1692	26.7766	26.8896	27.1441	27.4748	26.8832	27.1956	27.5454	27.0581	27.5669	26.7798	27.2163	27.2148	27.2233	26.6659	26.8012	27.1692	26.7766	26.8896	27.1441	27.4748	26.8832	27.1956	27.5454	27.0581
Cetn2		OTHER	11	0	0	0	0.935091	-0.265039	-1.83537	0	0	0.0677116	-0.0199862	-0.189919	0	0	1.17598	-0.305418	-2.23631	-0.723005	0.711114	-0.648013	1.0226	28.2077	27.9177	27.9498	28.0959	28.4347	27.9653	28.5557	28.2757	27.9584	28.1221	27.9076	28.263	28.5244	28.3434	28.5113	28.0138	28.2077	27.9177	27.9498	28.0959	28.4347	27.9653	28.5557	28.2757	27.9584	28.1221
Psmd5		OTHER	11	0	0	0	1.47295	-0.26482	-2.74181	0	0	0.322912	-0.10514	-0.761108	0	0	0.0485743	-0.0174408	-0.138758	-0.476625	0.760394	0.0514235	-0.524015	26.2095	26.1617	26.0517	26.323	26.2772	26.6495	26.4845	26.3939	26.4174	26.1703	26.5727	26.0061	26.5038	25.9601	26.1944	26.1574	26.2095	26.1617	26.0517	26.323	26.2772	26.6495	26.4845	26.3939	26.4174	26.1703
Rs16		OTHER	11	0	0	0	1.28444	-0.264621	-2.41881	0	0	0.994142	-0.256017	-1.93345	0	0	0.143605	-0.0398455	-0.377992	-0.787267	0.581768	0.802116	-0.360677	32.3295	32.084	31.8869	32.1038	32.2818	32.5136	32.4182	32.249	32.4825	32.3	32.5359	32.1099	32.1946	32.1528	31.986	32.2302	32.3295	32.084	31.8869	32.1038	32.2818	32.5136	32.4182	32.249	32.4825	32.3
Tprn		OTHER	11	0	0	0	0.775206	-0.264615	-1.56855	0	0	0.107607	0.0470076	0.291429	0	0	3.4036	-0.407382	-7.09088	-0.565013	0.265278	-0.40086	0.809459	25.716	25.7472	25.6597	25.6542	26.0666	25.6086	26.3732	25.7872	25.5759	25.8945	25.2244	25.8944	26.095	26.2462	26.0722	25.9933	25.716	25.7472	25.6597	25.6542	26.0666	25.6086	26.3732	25.7872	25.5759	25.8945
Fubp3		OTHER	11	0	0	0	0.559313	-0.26423	-1.19864	0	0	0.17576	-0.104899	-0.451963	0	0	0.28331	0.123348	0.681761	0.229295	0.593848	0.318748	-0.825152	26.5473	26.5989	26.6906	25.9445	26.4593	27.0217	26.8737	26.4835	26.1374	26.4832	26.8655	26.7148	26.2555	26.2805	26.5098	26.2421	26.5473	26.5989	26.6906	25.9445	26.4593	27.0217	26.8737	26.4835	26.1374	26.4832
Ampm2		OTHER	11	0	0	0	1.1221	-0.264148	-2.14628	0	0	0.297823	-0.0872598	-0.711116	0	0	0.578048	0.157757	1.2315	-0.216656	0.957652	0.364412	-1.12162	27.637	27.4904	27.3117	27.154	27.5422	27.8106	27.727	27.5699	27.5931	27.5214	27.5255	27.3022	27.1067	27.1516	27.4346	27.2692	27.637	27.4904	27.3117	27.154	27.5422	27.8106	27.727	27.5699	27.5931	27.5214
Ical		OTHER	11	0	0	0	0.771167	-0.263921	-1.56176	0	0	0.276769	-0.12241	-0.668422	0	0	1.2747	-0.336861	-2.40234	-0.622566	0.370808	-0.42227	0.43158	25.3312	25.2285	24.9667	25.4977	25.4827	25.8171	25.202	25.5778	25.7274	25.1256	25.5086	25.1521	25.8331	25.5902	25.4471	25.501	25.3312	25.2285	24.9667	25.4977	25.4827	25.8171	25.202	25.5778	25.7274	25.1256
Sarg		OTHER	11	0	0	0	0.870031	-0.263741	-1.72714	0	0	0.470103	0.14734	1.0392	0	0	1.72079	-0.379762	-3.18232	-0.521907	0.333893	-0.707508	0.593382	27.9178	27.6624	27.63	27.7701	28.0036	27.7194	28.3821	27.9303	27.535	27.8	27.2671	27.7889	27.9939	28.4197	28.0806	28.0052	27.9178	27.6624	27.63	27.7701	28.0036	27.7194	28.3821	27.9303	27.535	27.8
Rbp56		OTHER	11	0	0	0	1.49008	-0.263549	-2.77162	0	0	0.442885	-0.119166	-0.989398	0	0	0.77061	-0.161938	-1.56083	-0.986367	0.723494	-0.248595	-0.21182	26.7452	26.4642	26.5985	26.4485	26.6885	26.752	26.9738	26.8963	26.7733	26.4998	26.5421	26.9179	26.9519	26.627	26.7009	26.6242	26.7452	26.4642	26.5985	26.4485	26.6885	26.752	26.9738	26.8963	26.7733	26.4998
Cd2Ap		OTHER	11	0	0	0	1.02971	-0.263455	-1.99253	0	0	0.999956	-0.17469	-1.94311	0	0	0.710481	-0.216487	-1.4593	-0.551204	0.474255	0.165457	-0.0127801	28.5981	28.6334	28.6685	28.3513	28.8365	28.5596	29.1021	28.807	28.7646	28.7549	28.5872	28.8435	28.5416	29.1278	28.6293	28.8185	28.5981	28.6334	28.6685	28.3513	28.8365	28.5596	29.1021	28.807	28.7646	28.7549
Enpl		OTHER	11	0	0	0	1.14658	-0.262778	-2.18715	0	0	0.664492	-0.145731	-1.38096	0	0	0.672773	-0.0920129	-1.39512	-0.663202	0.661298	-0.0356732	-0.308557	29.5521	29.471	29.3833	29.5986	29.7525	30.0554	29.5189	29.7293	29.723	29.5175	29.8772	29.4703	29.7224	29.5048	29.5728	29.5731	29.5521	29.471	29.3833	29.5986	29.7525	30.0554	29.5189	29.7293	29.723	29.5175
Clic1		OTHER	11	0	0	0	0.782681	-0.262738	-1.58111	0	0	0.420798	-0.143883	-0.94851	0	0	0.885171	-0.20256	-1.75236	-0.615002	0.670528	-0.0725096	-0.0356644	28.4834	28.7135	28.4219	28.7246	29.0258	29.1345	28.479	28.7551	29.0547	28.6893	28.7541	28.4209	29.038	28.6556	28.7116	28.7485	28.4834	28.7135	28.4219	28.7246	29.0258	29.1345	28.479	28.7551	29.0547	28.6893
Gde		OTHER	11	0	0	0	1.17452	-0.26221	-2.23388	0	0	0.459848	-0.105147	-1.02051	0	0	0.0220365	-0.00721931	-0.0646865	-0.465856	0.657889	-0.206888	-0.681627	27.5172	27.4737	27.2712	27.3352	27.6886	27.9373	27.473	27.5473	27.5018	27.4055	27.7456	27.3649	27.6651	27.2955	27.2342	27.4314	27.5172	27.4737	27.2712	27.3352	27.6886	27.9373	27.473	27.5473	27.5018	27.4055
Lpp		OTHER	11	0	0	0	0.984073	-0.262201	-1.91673	0	0	1.47552	-0.165184	-2.74627	0	0	0.968968	-0.160037	-1.89164	-0.814651	0.932817	0.238793	0.0611707	26.4525	26.6144	26.5206	26.5584	26.7959	27.062	26.4367	26.9002	26.6756	26.7754	26.7834	26.5722	26.7521	26.5182	26.8796	26.6362	26.4525	26.6144	26.5206	26.5584	26.7959	27.062	26.4367	26.9002	26.6756	26.7754
Cca5B		COHESION	4	0	0	0	0.27527	-0.262072	-0.665354	0	0	NA	0	NA	0	0	NA	0	NA	NA	-0.139514	NA	NA	23.7725	22.4303	23.951	22.8286	23.8948	23.3292	23.2542	23.5524	23.5824	23.5699	23.6208	22.5673	22.8351	23.21	22.524	23.6858	NA	NA	NA	NA	23.8948	23.3292	NA	23.5524	NA	NA
Spb6		OTHER	11	0	0	0	0.911399	-0.261647	-1.79599	0	0	0.708891	-0.15988	-1.45661	0	0	0.554412	-0.131682	-1.19001	-0.728045	0.808165	-0.060424	-0.178264	29.2736	29.4617	29.2825	29.5005	29.7408	29.9184	29.2871	29.6187	29.7942	29.4941	29.5175	29.3521	29.7644	29.4582	29.5062	29.3163	29.2736	29.4617	29.2825	29.5005	29.7408	29.9184	29.2871	29.6187	29.7942	29.4941
Pur1		OTHER	11	0	0	0	1.7431	-0.261604	-3.22306	0	0	1.76884	-0.193871	-3.27031	0	0	0.509617	-0.0456405	-1.11048	-0.857226	0.587869	0.538219	-0.662962	26.0862	26.093	26.0165	26.0287	26.2798	26.5473	26.1907	26.2529	26.3695	26.3043	26.2141	26.1119	26.1273	26.0433	26.0437	26.1926	26.0862	26.093	26.0165	26.0287	26.2798	26.5473	26.1907	26.2529	26.3695	26.3043
Myh9		OTHER	11	0	0	0	1.39062	-0.261581	-2.59968	0	0	1.53894	-0.280023	-2.85712	0	0	0.785326	-0.0897055	-1.58555	-0.840883	0.267939	0.685131	-0.476882	29.2169	29.2451	29.0899	29.1555	29.3669	29.7117	29.2781	29.3971	29.58	29.3313	29.6453	29.2709	29.3835	29.2133	29.1818	29.2876	29.2169	29.2451	29.0899	29.1555	29.3669	29.7117	29.2781	29.3971	29.58	29.3313
Ampb		OTHER	11	0	0	0	0.951335	-0.261418	-1.86236	0	0	0.315256	-0.0981612	-0.74595	0	0	0.800723	-0.158624	-1.61137	-0.826468	0.655276	-0.266019	-0.0919643	27.6017	27.4411	27.3538	27.3583	27.7649	28.0052	27.3916	27.639	27.8473	27.5076	27.5204	27.2722	27.8221	27.5031	27.596	27.4683	27.6017	27.4411	27.3538	27.3583	27.7649	28.0052	27.3916	27.639	27.8473	27.5076
Haus2		OTHER	11	0	0	0	1.32724	-0.260858	-2.49142	0	0	0.497532	-0.33706	-1.0888	0	0	0.144302	0.168556	0.379627	-0.717538	0.264243	0.550938	0.72102	24.8657	24.9242	25.1606	24.8375	24.997	25.2148	25.3372	25.2825	24.52	25.9125	25.5725	25.1314	23.5679	25.4132	25.4316	24.7011	24.8657	24.9242	25.1606	24.8375	24.997	25.2148	25.3372	25.2825	24.52	25.9125
At1A1		OTHER	11	0	0	0	1.29779	-0.260825	-2.44143	0	0	0.651507	-0.206585	-1.35871	0	0	0.60137	-0.133862	-1.27215	-0.670426	0.340835	-0.333455	-0.185976	26.7383	26.8844	27.0444	26.9641	27.0603	27.3981	27.192	27.024	26.9525	26.9518	27.5226	27.0305	27.25	26.8747	27.0903	26.9516	26.7383	26.8844	27.0444	26.9641	27.0603	27.3981	27.192	27.024	26.9525	26.9518
Snx12		OTHER	11	0	0	0	1.19138	-0.260028	-2.26212	0	0	0.466209	-0.155931	-1.03212	0	0	0.656923	-0.119669	-1.36799	-0.768202	1.07573	0.553179	-0.171014	26.238	26.4765	26.5823	26.3098	26.7201	26.7498	26.7661	26.4107	26.7722	26.182	26.6251	26.6512	26.5374	26.4703	26.4525	26.6251	26.238	26.4765	26.5823	26.3098	26.7201	26.7498	26.7661	26.4107	26.7722	26.182
Rl11		OTHER	11	0	0	0	0.840003	-0.260025	-1.67706	0	0	0.648068	-0.200444	-1.3528	0	0	1.01064	-0.236164	-1.96086	-0.64032	0.427893	-0.0822363	0.1898	31.7343	31.5884	31.3042	31.5936	31.9358	32.0955	31.5217	31.7076	31.7432	31.5203	32.0789	31.6798	31.9836	31.6809	31.641	31.8596	31.7343	31.5884	31.3042	31.5936	31.9358	32.0955	31.5217	31.7076	31.7432	31.5203
Rl22		OTHER	11	0	0	0	0.519349	-0.259943	-1.12787	0	0	2.63077	-0.453413	-5.0472	0	0	1.20761	-0.155758	-2.28935	-0.871662	-0.0770275	0.690558	-0.18263	31.5419	31.3341	31.2828	31.3948	31.755	32.2247	31.1999	31.4137	31.7278	31.7821	32.0459	31.8115	31.5112	31.6153	31.4511	31.5991	31.5419	31.3341	31.2828	31.3948	31.755	32.2247	31.1999	31.4137	31.7278	31.7821
Tpd54		OTHER	11	0	0	0	0.919314	-0.259788	-1.80915	0	0	0.464421	-0.155403	-1.02886	0	0	0.00204794	-0.000891209	-0.00614593	-0.670333	0.774652	0.219647	-0.74754	27.5413	27.3343	27.1071	27.0462	27.4151	27.6974	27.6324	27.3234	27.6616	27.3824	27.4323	27.1744	27.5204	27.1031	27.201	27.2081	27.5413	27.3343	27.1071	27.0462	27.4151	27.6974	27.6324	27.3234	27.6616	27.3824
Pogz		OTHER	11	0	0	0	1.11924	-0.259629	-2.14152	0	0	0.390062	-0.152052	-0.890826	0	0	0.93906	-0.239585	-1.84197	-0.650895	0.371583	0.548991	0.300335	26.6169	26.3134	26.5471	26.4367	26.7016	26.503	26.9964	26.7517	26.76	26.7748	26.1608	26.8267	26.6327	26.7879	26.9885	26.4634	26.6169	26.3134	26.5471	26.4367	26.7016	26.503	26.9964	26.7517	26.76	26.7748
Tcpe		OTHER	11	0	0	0	0.951019	-0.259299	-1.86183	0	0	0.75409	-0.146817	-1.53302	0	0	0.759996	-0.14186	-1.54297	-0.788371	0.496894	0.0835614	-0.166506	31.2459	31.0953	31.016	31.3289	31.4641	31.7474	31.1851	31.3269	31.4505	31.2451	31.4012	31.1766	31.4742	31.2207	31.2325	31.3263	31.2459	31.0953	31.016	31.3289	31.4641	31.7474	31.1851	31.3269	31.4505	31.2451
Txnd5		OTHER	11	0	0	0	0.895503	-0.259298	-1.76955	0	0	0.221876	-0.0529652	-0.55344	0	0	0.840707	-0.137286	-1.67824	-0.565674	0.556118	-0.206102	-0.083433	29.1347	29.2286	29.1495	29.2402	29.4142	29.8336	29.1359	29.4065	29.393	29.043	29.4019	29.1269	29.5443	29.2538	29.3145	29.1895	29.1347	29.2286	29.1495	29.2402	29.4142	29.8336	29.1359	29.4065	29.393	29.043
Cof1B		OTHER	11	0	0	0	2.31211	-0.259015	-4.34023	0	0	0.840854	-0.110077	-1.67848	0	0	1.97574	-0.255232	-3.66039	-1.03734	0.707363	-0.481953	0.575591	32.4812	32.3619	32.2288	32.414	32.5882	32.6921	32.6573	32.5844	32.4842	32.5869	32.4412	32.4139	32.5974	32.6127	32.5434	32.7534	32.4812	32.3619	32.2288	32.414	32.5882	32.6921	32.6573	32.5844	32.4842	32.5869
Ect2		OTHER	11	0	0	0	1.80374	-0.258915	-3.33479	0	0	0.583008	-0.106397	-1.24017	0	0	0.429916	-0.139719	-0.965443	-0.670716	0.607768	0.0719706	0.484738	26.4601	26.3078	26.1711	26.3577	26.5688	26.5453	26.7233	26.4949	26.4844	26.5393	26.4418	26.2568	26.6672	26.4037	26.6687	26.1159	26.4601	26.3078	26.1711	26.3577	26.5688	26.5453	26.7233	26.4949	26.4844	26.5393
Zmym2		OTHER	11	0	0	0	0.817768	-0.258728	-1.6399	0	0	0.0979112	0.0307035	0.267342	1	0	2.76687	1.24246	5.37077	-0.102609	1.13687	-0.47659	NA	24.5572	24.2054	24.681	24.5427	24.8943	24.4176	24.9572	24.7522	24.3346	24.5939	24.4634	24.4716	23.2881	22.9772	23.8285	22.9226	24.5572	24.2054	24.681	24.5427	24.8943	24.4176	24.9572	24.7522	24.3346	24.5939
Ddx3		OTHER	11	0	0	0	1.59514	-0.258671	-2.95639	0	0	1.49495	-0.244943	-2.78011	0	0	0.311695	-0.0787449	-0.738871	-1.04653	0.692749	0.929194	-0.364644	28.8049	28.6215	28.642	28.6137	28.8566	29.0841	28.7563	29.0197	28.9887	28.69	29.0122	28.971	28.8849	28.6188	28.942	28.5513	28.8049	28.6215	28.642	28.6137	28.8566	29.0841	28.7563	29.0197	28.9887	28.69
Pur4		OTHER	11	0	0	0	1.02237	-0.258312	-1.98034	0	0	0.928204	-0.133799	-1.82393	0	0	0.692419	-0.124954	-1.42861	-0.730485	0.290263	0.0626511	-0.436783	27.4668	27.576	27.4398	27.5494	27.7741	28.1204	27.5678	27.6031	27.7651	27.5054	27.7432	27.5535	27.8754	27.5363	27.5469	27.5733	27.4668	27.576	27.4398	27.5494	27.7741	28.1204	27.5678	27.6031	27.7651	27.5054
Lztl1		OTHER	11	0	0	0	0.664364	-0.258193	-1.38074	0	0	0.404606	-0.229999	-0.91824	0	0	0.458604	-0.158764	-1.01824	-0.511704	0.415792	0.0790178	0.0712557	26.9593	27.3444	27.1054	26.6216	26.9858	27.5161	27.2373	27.3242	27.7539	27.3118	27.0693	26.8156	27.1811	27.0567	27.232	27.1958	26.9593	27.3444	27.1054	26.6216	26.9858	27.5161	27.2373	27.3242	27.7539	27.3118
C43Bp		OTHER	11	0	0	0	1.0663	-0.257899	-2.05335	0	0	0.283369	-0.0608974	-0.681881	0	0	0.07638	-0.0312657	-0.212536	-0.435282	0.930503	-0.274658	-0.733502	25.8409	25.7932	25.9748	26.0301	26.2634	26.4108	25.883	26.1134	26.0154	25.8663	26.1488	25.8521	26.341	25.8567	25.8366	25.7299	25.8409	25.7932	25.9748	26.0301	26.2634	26.4108	25.883	26.1134	26.0154	25.8663
Psd13		OTHER	11	0	0	0	1.57155	-0.257773	-2.9146	0	0	2.7759	-0.305843	-5.39276	0	0	2.47622	-0.202695	-4.69592	-1.12964	0.419209	0.67794	0.159822	29.6292	29.6591	29.5017	29.6142	29.9404	30.0424	29.6808	29.7717	30.0115	29.8378	29.9527	29.8257	29.8517	29.7297	29.8133	29.8204	29.6292	29.6591	29.5017	29.6142	29.9404	30.0424	29.6808	29.7717	30.0115	29.8378
Pyg1A		OTHER	11	0	0	0	1.15229	-0.257661	-2.19669	0	0	0.874122	-0.142252	-1.73396	0	0	0.295417	0.0441651	0.706273	-0.472885	0.390896	0.0516905	-0.898446	27.3587	27.5307	27.4285	27.4753	27.591	28.0387	27.5696	27.6246	27.5726	27.5205	27.8014	27.4676	27.5499	27.3165	27.3617	27.3885	27.3587	27.5307	27.4285	27.4753	27.591	28.0387	27.5696	27.6246	27.5726	27.5205
Nomo2		OTHER	11	0	0	0	0.462078	-0.257651	-1.02458	0	0	0.510392	-0.621133	-1.11187	0	0	1.21933	-0.564972	-2.30903	-0.400771	-0.0121592	-0.150762	0.264974	25.5014	26.5097	26.2874	26.2352	26.4769	26.5655	26.0242	26.4977	26.4211	25.9437	28.2612	26.3923	26.9942	26.7274	26.5695	26.5025	25.5014	26.5097	26.2874	26.2352	26.4769	26.5655	26.0242	26.4977	26.4211	25.9437
Znf609		OTHER	11	0	0	0	0.285006	-0.257645	-0.685209	0	0	0.615804	-0.51195	-1.29718	0	0	0.598556	-0.529669	-1.26726	-0.244104	-0.581124	0.799647	0.772173	23.8502	25.1877	25.2909	25.4272	25.1535	24.9913	25.3989	25.2429	25.5867	25.0118	25.636	25.5693	25.6042	24.8962	25.8375	25.5367	NA	25.1877	25.2909	25.4272	25.1535	24.9913	25.3989	25.2429	25.5867	25.0118
Thika		OTHER	11	0	0	0	0.983329	-0.257002	-1.91549	0	0	0.519797	-0.205721	-1.12867	0	0	1.3458	-0.316885	-2.52303	-0.715437	0.268559	-0.347115	0.447936	29.0048	28.8279	28.7039	28.9504	29.214	29.3971	28.8514	29.0526	29.5437	28.8494	29.1117	28.8052	29.3049	29.0507	28.9731	29.4259	29.0048	28.8279	28.7039	28.9504	29.214	29.3971	28.8514	29.0526	29.5437	28.8494
Sept11		OTHER	11	0	0	0	2.37914	-0.2569	-4.48345	0	0	1.56563	-0.15809	-2.90413	0	0	2.42749	-0.286021	-4.58852	-1.13403	0.61645	-0.076306	0.862771	26.6815	26.7633	26.5355	26.7175	26.898	26.9949	26.9647	26.8679	26.8415	26.8377	26.7696	26.8813	26.9836	27.0483	26.9444	26.8656	26.6815	26.7633	26.5355	26.7175	26.898	26.9949	26.9647	26.8679	26.8415	26.8377
Vapb		OTHER	11	0	0	0	1.72199	-0.256344	-3.18451	0	0	2.27562	-0.256098	-4.26341	0	0	0.398203	-0.0886431	-0.906198	-0.905743	0.512946	0.656918	-0.570057	29.4052	29.2592	29.1909	29.4279	29.7354	29.4737	29.5248	29.5746	29.5869	29.5403	29.6237	29.5567	29.2626	29.6078	29.4653	29.3021	29.4052	29.2592	29.1909	29.4279	29.7354	29.4737	29.5248	29.5746	29.5869	29.5403
Ub2v1		DNA_REPAIR	10	0	0	0	0.897279	-0.255864	-1.77251	0	0	0.0582286	0.0213656	0.164787	0	0	0.483575	-0.118125	-1.06363	-0.403828	1.22173	-0.910988	-0.0160992	27.8115	28.2544	28.0942	28.0039	28.3798	28.4725	27.9721	28.3632	28.2867	27.915	27.982	27.8949	28.3335	28.0511	28.1515	28.1005	27.8115	28.2544	28.0942	28.0039	28.3798	28.4725	27.9721	28.3632	28.2867	27.915
Inceb		OTHER	11	0	0	0	1.04833	-0.255788	-2.02347	0	0	0.103183	-0.0398102	-0.280483	0	0	0.707882	-0.147984	-1.45489	-0.338632	0.825634	0.0139416	0.0881423	28.7894	29.0936	29.0371	29.0166	29.3193	28.964	29.4729	29.2035	29.0548	29.2351	28.6651	29.1409	29.0599	29.3294	29.1657	28.9735	28.7894	29.0936	29.0371	29.0166	29.3193	28.964	29.4729	29.2035	29.0548	29.2351
Mep50		OTHER	11	0	0	0	0.965069	-0.255783	-1.88517	0	0	1.69157	-0.231381	-3.12926	0	0	0.258723	-0.0879388	-0.631239	-0.900222	0.608641	0.32515	-0.398745	28.4448	28.6912	28.4355	28.53	28.831	29.0664	28.4742	28.753	28.8749	28.6825	28.7741	28.6954	28.7331	28.4442	28.3672	28.9088	28.4448	28.6912	28.4355	28.53	28.831	29.0664	28.4742	28.753	28.8749	28.6825
Cnot1		OTHER	11	0	0	0	0.387238	-0.255287	-0.885478	0	0	0.967585	-0.410287	-1.88935	0	0	0.0984029	0.0828371	0.268572	-0.166452	0.479034	0.539704	-0.315418	24.6835	25.2484	25.0483	25.1709	25.2303	25.5616	24.5933	25.7871	25.0936	25.2139	25.853	25.6318	25.3768	24.7104	25.4581	24.2745	24.6835	25.2484	25.0483	25.1709	25.2303	25.5616	24.5933	25.7871	25.0936	25.2139
Z518a		OTHER	11	0	0	0	0.829349	-0.255197	-1.65927	0	0	0.262795	-0.0824847	-0.639678	0	0	0.353472	-0.0671453	-0.820827	-0.394075	0.833164	0.428586	-0.391737	27.1099	27.3509	27.3066	27.2336	27.4113	27.1527	27.8223	27.6355	27.4153	27.4696	26.9815	27.4645	27.2625	27.5023	27.2787	27.2261	27.1099	27.3509	27.3066	27.2336	27.4113	27.1527	27.8223	27.6355	27.4153	27.4696
Cbr1		OTHER	11	0	0	0	0.979768	-0.254895	-1.90958	0	0	1.85058	-0.20164	-3.42214	0	0	1.15082	-0.184281	-2.19424	-0.770847	0.749972	0.309626	0.154625	28.9172	28.8865	28.7436	28.9469	29.1716	29.3987	28.7909	29.1525	29.1375	29.0359	28.9874	29.1398	29.2081	28.9775	28.9028	29.1428	28.9172	28.8865	28.7436	28.9469	29.1716	29.3987	28.7909	29.1525	29.1375	29.0359
Capr1		OTHER	11	0	0	0	0.989634	-0.254711	-1.92596	0	0	0.719414	-0.182418	-1.47444	0	0	0.633568	-0.169614	-1.32786	-1.16289	0.583587	-0.186709	0.0829424	26.7828	26.6986	26.7374	27.093	27.0184	27.3016	26.8494	27.1612	26.9562	26.8909	27.2618	26.9326	27.2149	26.9404	27.0501	26.7847	26.7828	26.6986	26.7374	27.093	27.0184	27.3016	26.8494	27.1612	26.9562	26.8909
Asna		OTHER	11	0	0	0	1.6466	-0.254545	-3.04824	0	0	0.2652	-0.102656	-0.644649	0	0	0.0187221	0.0131836	0.0551536	-0.298995	0.514104	0.11003	-0.455604	27.2287	27.389	27.2907	27.3284	27.4069	27.7632	27.4933	27.5916	27.7245	27.0695	27.2326	27.6208	27.5147	26.8061	27.8485	27.0148	27.2287	27.389	27.2907	27.3284	27.4069	27.7632	27.4933	27.5916	27.7245	27.0695
B4		OTHER	11	0	0	0	0.746204	-0.254442	-1.51973	0	0	0.1578	-0.0369644	-0.411006	0	0	1.85483	-0.253736	-3.43011	-0.585275	0.573707	-0.412683	0.644403	33.749	33.48	33.6526	33.6344	33.892	33.4955	34.2689	33.8773	33.7988	33.7698	33.5062	33.589	33.9694	33.8444	33.9544	33.7628	33.749	33.48	33.6526	33.6344	33.892	33.4955	34.2689	33.8773	33.7988	33.7698
Txlna		OTHER	11	0	0	0	0.659695	-0.254023	-1.37274	0	0	0.0495863	-0.0236988	-0.141508	0	0	0.361604	0.346478	0.836519	-0.0645384	0.497836	-0.028787	0.373324	25.1439	24.6611	24.9161	25.1432	24.9534	25.5758	25.3349	25.0163	25.2299	24.6514	25.0614	25.0165	25.2032	24.6458	25.1433	23.4862	25.1439	24.6611	24.9161	25.1432	24.9534	25.5758	25.3349	25.0163	25.2299	24.6514
Pcid2		OTHER	11	0	0	0	1.21297	-0.253769	-2.29835	0	0	0.385168	0.106242	0.881551	0	0	0.0475961	0.0216374	0.136095	-0.14016	0.76755	-0.525072	0.0336012	24.7885	25.0363	24.9246	24.8925	25.1155	25.1339	24.9708	25.4369	24.9858	24.5849	24.9981	24.6481	25.0737	24.8262	25.1643	24.4912	24.7885	25.0363	24.9246	24.8925	25.1155	25.1339	24.9708	25.4369	24.9858	24.5849
Nolc1		OTHER	11	0	0	0	1.05141	-0.253665	-2.02859	0	0	0.145563	0.0478964	0.382581	0	0	0.09755	0.0392332	0.266438	-0.0841456	1.0566	-0.127728	-0.781805	28.1124	28.23	28.2132	28.215	28.6011	28.1344	28.6753	28.3744	28.162	28.3704	27.8013	28.2452	28.0607	28.5806	28.0327	27.9395	28.1124	28.23	28.2132	28.215	28.6011	28.1344	28.6753	28.3744	28.162	28.3704
Rcor2		OTHER	11	0	0	0	1.21051	-0.253398	-2.29421	0	0	0.53604	-0.099081	-1.15754	0	0	2.55235	-0.304683	-4.86689	-0.771319	0.780056	-0.341872	0.85036	27.8693	27.6992	27.9621	27.9229	28.1802	27.8519	28.2938	28.1413	27.9023	28.0942	27.817	28.0365	28.1061	28.2207	28.1663	28.1791	27.8693	27.6992	27.9621	27.9229	28.1802	27.8519	28.2938	28.1413	27.9023	28.0942
Mon2		OTHER	11	0	0	0	0.426762	-0.253201	-0.959594	0	0	0.485248	0.943146	1.06666	0	0	0.0640055	0.086576	0.180147	-0.916615	0.206666	0.42549	0.230724	24.4373	24.4728	24.6147	25.3356	24.9407	25.0964	24.5424	25.2938	21.8088	25.7816	23.0569	24.4404	25.2942	24.8268	25.0287	23.3644	24.4373	24.4728	24.6147	25.3356	24.9407	25.0964	24.5424	25.2938	NA	25.7816
Mprip		OTHER	11	0	0	0	0.925404	-0.252769	-1.81927	0	0	0.522572	-0.140716	-1.13361	0	0	0.752651	-0.206599	-1.5306	-0.897846	0.647502	0.306671	-0.0114702	28.0152	27.8113	27.7895	27.7616	28.0367	27.7711	28.3489	28.232	27.9925	28.1469	27.6722	28.1289	27.892	28.3789	27.8412	28.0918	28.0152	27.8113	27.7895	27.7616	28.0367	27.7711	28.3489	28.232	27.9925	28.1469
Sh319		OTHER	11	0	0	0	1.46223	-0.252522	-2.72319	0	0	0.190084	0.081562	0.484022	0	0	1.19771	-0.360122	-2.27273	-0.429404	0.678151	-0.590308	0.787099	27.7383	27.6193	27.5651	27.7502	27.974	27.6798	28.0139	28.0154	27.5564	27.7097	27.1558	27.9248	27.6983	28.3652	27.8604	28.1896	27.7383	27.6193	27.5651	27.7502	27.974	27.6798	28.0139	28.0154	27.5564	27.7097
Ndka2		OTHER	11	0	0	0	1.3381	-0.252322	-2.50991	0	0	0.481909	-0.139178	-1.06062	0	0	0.243109	-0.0462279	-0.598592	-0.609139	0.877595	0.293913	-0.44271	31.5999	31.5123	31.48	31.6453	31.8757	32.0139	31.5706	31.7866	31.9423	31.5772	31.8692	31.4056	31.786	31.4627	31.5736	31.6002	31.5999	31.5123	31.48	31.6453	31.8757	32.0139	31.5706	31.7866	31.9423	31.5772
Kat3		OTHER	11	0	0	0	0.392475	-0.252318	-0.895391	0	0	0.847982	-0.458713	-1.69038	0	0	0.230584	0.169614	0.572068	-0.00254808	0.165762	0.430028	-0.368815	25.0251	24.8765	24.7603	24.0746	24.5564	25.4085	25.05	24.7309	25.0815	24.9192	25.645	24.9256	24.8039	24.5193	24.8131	23.9217	25.0251	24.8765	24.7603	24.0746	24.5564	25.4085	25.05	24.7309	25.0815	24.9192
Cpne3		OTHER	11	0	0	0	1.34084	-0.251882	-2.51457	0	0	0.0554929	-0.0155578	-0.157458	0	0	0.0489011	0.0168862	0.139646	-0.210345	0.980381	-0.360653	-0.440446	26.6672	26.7372	26.5252	26.6836	26.9893	27.1075	26.7036	26.8204	26.6374	26.6555	26.9039	26.4787	26.8156	26.4384	26.4466	26.8452	26.6672	26.7372	26.5252	26.6836	26.9893	27.1075	26.7036	26.8204	26.6374	26.6555
Ptgr1		OTHER	11	0	0	0	0.533115	-0.251836	-1.15235	0	0	0.717936	-0.105243	-1.47194	0	0	0.997366	-0.180303	-1.93881	-0.481482	0.972911	-0.212856	0.313906	29.772	30.0206	29.8954	30.0464	30.3116	30.571	29.5906	30.2685	30.0142	30.0245	30.1355	29.9811	30.2481	30.1067	29.9283	30.1725	29.772	30.0206	29.8954	30.0464	30.3116	30.571	29.5906	30.2685	30.0142	30.0245
Exos6		OTHER	11	0	0	0	0.63194	-0.251824	-1.32505	0	0	0.560016	-0.185429	-1.19987	0	0	0.521735	-0.134561	-1.13212	-0.518799	-0.061215	0.158247	-0.166461	25.6136	25.3206	25.5299	25.7418	25.6836	26.2999	25.5534	25.6763	26.0041	25.5657	25.898	25.4799	25.8942	25.5398	25.7223	25.5878	25.6136	25.3206	25.5299	25.7418	25.6836	26.2999	25.5534	25.6763	26.0041	25.5657
Ttc27		OTHER	11	0	0	0	0.741453	-0.251789	-1.51171	0	0	0.267308	-0.0945268	-0.648998	0	0	0.133893	-0.0496273	-0.355056	-0.199872	0.606133	0.0148858	-0.54674	26.1178	26.1212	25.7451	25.9626	26.3963	26.5518	25.955	26.0507	26.3365	25.9853	26.1928	25.8101	26.3535	25.869	25.9744	25.9482	26.1178	26.1212	25.7451	25.9626	26.3963	26.5518	25.955	26.0507	26.3365	25.9853
Ru17		OTHER	11	0	0	0	0.445128	-0.251595	-0.993525	0	0	0.837475	-0.442812	-1.67284	0	0	0.100241	-0.0615177	-0.273162	-0.625453	0.40485	0.738272	-0.293648	25.8369	25.1185	24.8755	25.5319	25.6326	25.8387	25.2065	25.6915	26.0829	25.519	25.5091	26.0231	25.5175	25.5146	25.3528	25.2241	25.8369	25.1185	24.8755	25.5319	25.6326	25.8387	25.2065	25.6915	26.0829	25.519
Prs6B		OTHER	11	0	0	0	1.75184	-0.25141	-3.23906	0	0	1.92062	-0.184821	-3.55458	0	0	1.26689	-0.173882	-2.38915	-1.04097	0.665651	0.164811	-0.00449939	28.9886	28.8985	28.8028	29.0134	29.2491	29.3121	29.0678	29.0799	29.0953	29.1041	29.1686	29.0745	29.2382	29.005	29.1367	29.0188	28.9886	28.8985	28.8028	29.0134	29.2491	29.3121	29.0678	29.0799	29.0953	29.1041
Fxr1A		OTHER	11	0	0	0	1.62334	-0.251081	-3.00661	0	0	1.55792	-0.354027	-2.89053	0	0	0.76937	-0.187356	-1.55874	-1.02217	0.113908	0.451762	-0.0518182	27.2525	27.3658	27.5842	27.4562	27.5942	27.7982	27.6375	27.633	27.6364	27.6181	28.0527	27.7675	27.5263	27.6788	27.828	27.375	27.2525	27.3658	27.5842	27.4562	27.5942	27.7982	27.6375	27.633	27.6364	27.6181
Ezh2A		OTHER	11	0	0	0	1.52378	-0.250926	-2.8305	0	0	0.314158	0.139463	0.743769	0	0	0.576997	-0.185918	-1.22966	-0.27598	0.666143	-0.563225	0.223891	24.9557	24.6908	24.9961	24.7393	25.0172	25.02	25.1797	25.1688	24.6728	24.8717	24.2432	25.0364	25.0086	24.9485	25.3936	24.775	24.9557	24.6908	24.9961	24.7393	25.0172	25.02	25.1797	25.1688	24.6728	24.8717
Rl17		OTHER	11	0	0	0	0.807182	-0.250556	-1.62219	0	0	1.31176	-0.394183	-2.46512	0	0	0.212234	-0.0723553	-0.532625	-0.951928	0.426329	0.825429	-0.46276	30.9841	31.1927	30.9826	31.4245	31.4374	31.6344	31.089	31.4253	31.8388	31.4729	31.5884	31.2606	31.403	31.3247	31.0955	31.0501	30.9841	31.1927	30.9826	31.4245	31.4374	31.6344	31.089	31.4253	31.8388	31.4729
Can7		OTHER	11	0	0	0	0.750696	-0.250459	-1.5273	0	0	0.0279776	0.0146132	0.0816109	0	0	0.76971	-0.453156	-1.55931	-0.533494	-0.0251335	-0.427541	1.31964	23.7401	23.8905	23.9985	24.1259	24.3579	23.8925	24.0108	24.4958	24.0372	23.8025	23.5564	24.3004	24.6759	25.0379	23.9638	23.89	NA	23.8905	23.9985	24.1259	24.3579	23.8925	24.0108	24.4958	24.0372	23.8025
Psb1A		OTHER	11	0	0	0	1.13471	-0.250339	-2.16734	0	0	0.858972	-0.230671	-1.70871	0	0	0.320205	-0.0975051	-0.755759	-0.773646	0.338921	0.665571	-0.621265	29.6603	29.8639	29.6788	29.7582	29.9584	30.2784	29.7685	29.9573	30.0488	30.0073	30.213	29.6147	29.829	29.6736	29.6674	30.1812	29.6603	29.8639	29.6788	29.7582	29.9584	30.2784	29.7685	29.9573	30.0488	30.0073
Mdhm		OTHER	11	0	0	0	1.01775	-0.250277	-1.97265	0	0	1.1459	-0.497816	-2.18602	0	0	0.178731	-0.105414	-0.458655	-0.540264	0.193205	0.714122	-0.756773	25.1735	25.378	25.6893	25.6161	25.7078	25.7919	25.5818	25.7765	26.4657	25.7962	26.0364	25.5498	25.4963	25.2823	25.353	26.147	25.1735	25.378	25.6893	25.6161	25.7078	25.7919	25.5818	25.7765	26.4657	25.7962
Vinc		OTHER	11	0	0	0	1.29474	-0.250004	-2.43626	0	0	0.842687	-0.146173	-1.68154	0	0	0.0738915	0.0163898	0.206077	-0.308705	0.560622	0.327904	-0.890886	28.1031	28.0759	27.9024	28.1055	28.2766	28.5574	28.1962	28.1567	28.3095	28.0847	28.3247	28.0526	28.2113	27.9279	28.0162	27.9659	28.1031	28.0759	27.9024	28.1055	28.2766	28.5574	28.1962	28.1567	28.3095	28.0847
Tara		OTHER	11	0	0	0	0.785538	-0.249334	-1.5859	0	0	0.508277	0.123788	1.10808	0	0	1.78712	-0.462686	-3.30402	-0.655373	0.246601	-1.04077	1.11424	25.1931	24.7714	24.9838	24.8043	25.115	24.9207	25.5149	25.1993	24.9745	24.7723	24.7197	24.7909	25.2532	25.5672	25.5823	25.2006	25.1931	24.7714	24.9838	24.8043	25.115	24.9207	25.5149	25.1993	24.9745	24.7723
Hacl1		OTHER	11	0	0	0	1.61837	-0.249212	-2.99773	0	0	0.794714	-0.225381	-1.6013	0	0	0.886147	-0.178236	-1.75398	-0.837106	0.283885	0.497534	-0.00623688	27.1663	27.1051	27.0561	27.109	27.2842	27.5745	27.2021	27.3726	27.3109	27.4302	27.6296	26.9673	27.3471	27.0743	27.1951	27.533	27.1663	27.1051	27.0561	27.109	27.2842	27.5745	27.2021	27.3726	27.3109	27.4302
Cd63		OTHER	11	0	0	0	0.711329	-0.249094	-1.46074	0	0	0.805057	-0.241343	-1.61863	0	0	2.15712	1.33584	4.0193	-1.30186	0.537633	0.244338	NA	24.5596	24.4834	25.1023	24.5414	25.0172	25.0964	24.8882	24.6813	25.0164	24.861	24.9162	24.8585	22.5704	23.5185	24.0055	23.249	24.5596	24.4834	25.1023	24.5414	25.0172	25.0964	24.8882	24.6813	25.0164	24.861
Cata		OTHER	11	0	0	0	0.847718	-0.248988	-1.68994	0	0	0.0699216	-0.0266824	-0.195717	0	0	1.18776	-0.199596	-2.25605	-0.70658	0.492651	-0.472007	0.347493	28.928	29.1148	28.9258	29.2226	29.3204	29.6318	29.0197	29.2153	29.2996	28.8591	29.2452	28.8941	29.3755	29.138	29.2146	29.2615	28.928	29.1148	28.9258	29.2226	29.3204	29.6318	29.0197	29.2153	29.2996	28.8591
Dbnla		OTHER	11	0	0	0	1.02767	-0.248954	-1.98915	0	0	0.133079	0.0468092	0.35312	0	0	1.97883	-0.457174	-3.66638	-0.526344	0.283941	-0.478581	0.739975	31.7628	31.6952	31.5911	31.8012	31.9549	31.6806	32.2506	31.96	31.7008	31.7841	31.3076	31.8705	32.068	32.5108	31.996	32.104	31.7628	31.6952	31.5911	31.8012	31.9549	31.6806	32.2506	31.96	31.7008	31.7841
Thg1		OTHER	11	0	0	0	0.788263	-0.24894	-1.59048	0	0	0.102035	-0.0464802	-0.27763	0	0	0.268856	-0.079083	-0.652186	-0.100606	0.258972	-0.258905	-0.0358363	26.111	25.6333	25.9554	26.0789	26.1106	26.5289	26.0601	26.0748	25.8849	25.7036	26.2932	26.0829	26.0771	25.9844	26.1376	25.8959	26.111	25.6333	25.9554	26.0789	26.1106	26.5289	26.0601	26.0748	25.8849	25.7036
Rcl1		OTHER	11	0	0	0	0.596828	-0.248621	-1.26425	0	0	NA	0	NA	0	0	NA	0	NA	NA	0.478061	NA	NA	24.6976	24.2171	23.8821	24.4142	24.6333	24.6558	24.2626	24.6538	22.1496	23.1312	23.8424	24.4112	23.7545	23.6132	24.3728	22.6085	NA	NA	NA	NA	24.6333	24.6558	24.2626	24.6538	NA	NA
Nb5R3		OTHER	11	0	0	0	0.741182	-0.248452	-1.51125	0	0	0.729805	-0.411767	-1.49203	0	0	0.196913	-0.0626187	-0.49913	-0.528797	0.0630112	0.360614	-0.427894	27.1836	27.2069	27.1089	27.1013	27.4115	27.8321	27.0566	27.2942	27.5728	27.3408	28.313	27.0212	27.5286	27.0959	27.267	26.9596	27.1836	27.2069	27.1089	27.1013	27.4115	27.8321	27.0566	27.2942	27.5728	27.3408
Pgrc1		OTHER	11	0	0	0	1.0437	-0.248335	-2.01577	0	0	0.874248	-0.469777	-1.73417	0	0	0.802767	-0.134893	-1.61479	-0.710124	0.192347	0.135719	-0.199083	26.9542	26.8697	26.7442	26.7645	27.0849	27.3278	26.7811	27.1321	27.1784	26.9431	28.0881	27.0021	27.1148	27.0183	26.7932	26.9459	26.9542	26.8697	26.7442	26.7645	27.0849	27.3278	26.7811	27.1321	27.1784	26.9431
Dnjc8		OTHER	11	0	0	0	0.489513	-0.247926	-1.07436	0	0	0.560613	0.441746	1.20092	0	0	0.365204	0.523777	0.843441	-0.268301	0.533694	-0.150752	-0.775273	24.8932	24.1939	24.3119	24.9815	24.6139	25.0507	24.6751	25.0324	23.3596	23.9751	24.5683	24.7104	22.3909	24.3188	25.1318	24.4437	24.8932	24.1939	24.3119	24.9815	24.6139	25.0507	24.6751	25.0324	NA	NA
Wlsa		OTHER	11	0	0	0	0.401231	-0.247736	-0.9119	0	0	0.0406113	0.0518594	0.116934	0	0	2.09128	0.531633	3.88705	0.117843	0.565276	-0.0485365	-0.735936	27.4654	27.5805	27.2831	27.2429	28.2614	27.8277	27.416	27.0577	26.4186	26.867	28.3815	27.6973	27.0524	27.0356	26.7679	26.5895	27.4654	27.5805	27.2831	27.2429	28.2614	27.8277	27.416	27.0577	26.4186	26.867
Thic		OTHER	11	0	0	0	0.641444	-0.247505	-1.34142	0	0	0.785864	-0.196663	-1.58645	0	0	0.616485	-0.124781	-1.29836	-0.587999	0.832249	0.522645	-0.3132	29.6392	29.4933	29.8381	29.7498	30.0548	30.2481	29.4557	29.9519	30.0437	29.9647	29.9073	29.5913	29.9847	29.7264	29.7746	29.7338	29.6392	29.4933	29.8381	29.7498	30.0548	30.2481	29.4557	29.9519	30.0437	29.9647
Mthsd		OTHER	11	0	0	0	0.815419	-0.247284	-1.63597	0	0	1.04814	-0.350702	-2.02316	0	0	0.416862	0.433475	0.941176	-0.695137	0.246996	0.655589	-0.880948	25.0435	24.6185	24.5849	24.9314	24.993	25.305	24.8255	25.044	25.1234	25.1247	25.4851	24.8478	25.0525	24.6132	24.7269	23.0518	25.0435	24.6185	24.5849	24.9314	24.993	25.305	24.8255	25.044	25.1234	25.1247
Pgk		OTHER	11	0	0	0	0.969489	-0.246859	-1.89251	0	0	1.30949	-0.181247	-2.46125	0	0	0.400763	-0.0960655	-0.911017	-1.12115	0.43897	0.269241	-0.190653	31.8195	31.8214	31.8671	32.1037	32.183	32.4471	31.9355	32.0335	32.1102	32.026	32.1516	32.0489	32.17	31.9073	31.8225	32.0961	31.8195	31.8214	31.8671	32.1037	32.183	32.4471	31.9355	32.0335	32.1102	32.026
Spag5		OTHER	11	0	0	0	1.18508	-0.246777	-2.25156	0	0	1.60414	-0.306375	-2.97239	0	0	1.72483	-0.414466	-3.18968	-1.01977	-0.0768017	0.150708	0.469216	26.2864	26.0606	26.4286	26.286	26.5506	26.3525	26.7149	26.4307	26.767	26.5229	26.5571	26.4402	26.5397	26.6784	26.9781	26.5232	26.2864	26.0606	26.4286	26.286	26.5506	26.3525	26.7149	26.4307	26.767	26.5229
Huwe1		OTHER	11	0	0	0	1.32297	-0.246671	-2.48416	0	0	1.45991	-0.220449	-2.71917	0	0	1.0285	-0.15155	-1.99052	-0.924113	0.308192	0.617053	-0.104397	27.2611	27.2561	27.1206	27.1536	27.4897	27.6876	27.3139	27.287	27.5354	27.2354	27.5356	27.3669	27.5231	27.2028	27.3026	27.3691	27.2611	27.2561	27.1206	27.1536	27.4897	27.6876	27.3139	27.287	27.5354	27.2354
Ar8Ba		OTHER	11	0	0	0	1.03159	-0.246219	-1.99566	0	0	0.729594	-0.199162	-1.49167	0	0	0.49332	-0.13476	-1.08122	-0.855256	0.535554	0.0143213	0.00173704	26.7593	26.6055	26.8994	26.5541	27.1356	27.0928	26.8159	26.759	27.1999	26.7103	26.9237	26.7812	27.0638	26.8182	26.8817	26.5936	26.7593	26.6055	26.8994	26.5541	27.1356	27.0928	26.8159	26.759	27.1999	26.7103
Tdrd6		OTHER	11	0	0	0	1.33064	-0.245966	-2.4972	0	0	1.69207	-0.322262	-3.13017	0	0	0.374897	-0.0919886	-0.862002	-0.683736	0.551965	0.931765	-0.205426	25.9619	26.1065	26.0471	25.725	26.0747	26.3046	26.2708	26.1744	26.4168	26.2533	26.1336	26.3259	26.0444	26.162	25.8687	26.1335	25.9619	26.1065	26.0471	25.725	26.0747	26.3046	26.2708	26.1744	26.4168	26.2533
Ensa		OTHER	11	0	0	0	0.658228	-0.245569	-1.37023	0	0	0.631345	-0.181782	-1.32403	0	0	0.996961	-0.209109	-1.93813	-0.622155	0.512557	-0.178122	0.144413	26.6745	26.5171	26.3375	26.7524	26.8513	27.1677	26.4169	26.828	27.0469	26.7135	26.669	26.5793	26.9159	26.6913	26.681	26.8298	26.6745	26.5171	26.3375	26.7524	26.8513	27.1677	26.4169	26.828	27.0469	26.7135
Spopa		OTHER	11	0	0	0	0.534624	-0.245499	-1.15503	0	0	1.40182	-0.459314	-2.61891	0	0	0.139543	0.0843682	0.368435	-0.133645	-0.00565001	0.94658	-0.53363	25.7479	25.7214	25.7057	25.2505	25.7714	25.5333	26.3553	25.7476	25.9832	26.319	25.7418	26.2188	25.0371	25.9107	25.385	25.7552	25.7479	25.7214	25.7057	25.2505	25.7714	25.5333	26.3553	25.7476	25.9832	26.319
Pkhg1		OTHER	11	0	0	0	0.761539	-0.245061	-1.54557	0	0	0.0115505	0.00482035	0.0342946	0	0	1.907	-0.415523	-3.52865	-0.501219	0.433057	-0.581167	0.944006	25.693	25.9165	26.0306	26.117	26.2374	25.8406	26.4663	26.1932	25.9215	25.9843	25.6585	26.1736	26.3279	26.5415	26.367	26.1829	25.693	25.9165	26.0306	26.117	26.2374	25.8406	26.4663	26.1932	25.9215	25.9843
Rhg17		OTHER	11	0	0	0	0.889114	-0.245033	-1.75892	0	0	0.212068	-0.0733399	-0.532265	0	0	1.73783	-0.420858	-3.21342	-1.15843	0.284412	-0.271972	0.801506	27.8416	27.4655	27.4468	27.4417	27.7798	27.5441	28.028	27.824	27.6193	27.7178	27.3525	27.7993	27.8115	28.2161	27.9544	27.8971	27.8416	27.4655	27.4468	27.4417	27.7798	27.5441	28.028	27.824	27.6193	27.7178
Nup155		OTHER	11	0	0	0	3.22319	-0.245022	-6.56571	0	0	3.1326	-0.256436	-6.31389	0	0	1.27728	0.0752888	2.40671	-0.592226	0.900143	0.939377	-1.19604	27.2703	27.2765	27.1817	27.2364	27.4901	27.4072	27.5552	27.4924	27.4138	27.4946	27.5818	27.5004	27.1228	27.2267	27.1707	27.1435	27.2703	27.2765	27.1817	27.2364	27.4901	27.4072	27.5552	27.4924	27.4138	27.4946
Ap1M1		OTHER	11	0	0	0	0.567254	-0.244927	-1.21259	0	0	0.8854	-0.340611	-1.75274	0	0	0.659407	0.22572	1.37225	-0.478472	0.635529	0.562045	-1.20802	26.1862	25.7688	25.7171	25.5703	26.1411	26.3662	25.6361	26.0786	26.109	25.8809	26.5526	26.0623	25.5095	25.4959	25.457	25.8771	26.1862	25.7688	25.7171	25.5703	26.1411	26.3662	25.6361	26.0786	26.109	25.8809
Pepl1		OTHER	11	0	0	0	0.956135	-0.244909	-1.87033	0	0	0.713203	-0.213727	-1.46392	0	0	0.46949	-0.142965	-1.03809	-1.22519	0.565587	0.491308	-0.0393526	29.9068	29.3407	29.4073	29.5972	29.8793	29.7823	29.7307	29.8395	29.9289	29.8171	29.5819	29.7791	29.8114	29.6289	29.7843	29.5993	29.9068	29.3407	29.4073	29.5972	29.8793	29.7823	29.7307	29.8395	29.9289	29.8171
Csn2		OTHER	11	0	0	0	0.953717	-0.24483	-1.86631	0	0	0.280169	-0.0648127	-0.675364	0	0	0.14724	0.0440502	0.386502	-0.390687	0.52535	-0.251273	-0.686852	27.2043	27.1415	26.9384	26.9639	27.2553	27.6387	27.1282	27.2053	27.052	27.0181	27.3299	27.1075	27.261	26.8204	26.9438	27.0468	27.2043	27.1415	26.9384	26.9639	27.2553	27.6387	27.1282	27.2053	27.052	27.0181
Cn166		OTHER	11	0	0	0	1.39999	-0.244757	-2.61576	0	0	1.44332	-0.37752	-2.69044	0	0	0.426587	0.146323	0.959269	-0.325063	0.43186	1.0852	-1.00345	27.805	27.8031	27.6453	27.5328	27.7911	27.9849	28.1004	27.8889	27.7475	28.0253	28.2157	28.3079	27.4143	27.253	27.8808	27.6529	27.805	27.8031	27.6453	27.5328	27.7911	27.9849	28.1004	27.8889	27.7475	28.0253
Abcf2		OTHER	11	0	0	0	0.858899	-0.244622	-1.70859	0	0	1.48533	-0.401118	-2.76333	0	0	0.234624	-0.0531044	-0.580658	-0.609916	0.0781734	0.817722	-0.646272	28.4331	28.5033	28.2889	28.5545	28.7083	29.0453	28.4349	28.5698	28.8071	28.5451	29.1936	28.8384	28.7011	28.3728	28.4434	28.4749	28.4331	28.5033	28.2889	28.5545	28.7083	29.0453	28.4349	28.5698	28.8071	28.5451
Fgd3		OTHER	11	0	0	0	0.882994	-0.244546	-1.74873	0	0	0.219733	-0.111897	-0.54883	0	0	0.437307	-0.24609	-0.979114	-0.70809	0.32746	-0.105776	-0.148339	25.5768	25.6968	26.0851	25.712	25.9082	25.8263	26.1263	26.1881	25.8847	26.2931	25.4525	25.888	25.7144	26.6457	25.6624	26.0325	25.5768	25.6968	26.0851	25.712	25.9082	25.8263	26.1263	26.1881	25.8847	26.2931
Txnd9		OTHER	11	0	0	0	0.9726	-0.244387	-1.89768	0	0	0.413132	-0.0851064	-0.934211	0	0	0.48043	-0.102798	-1.05794	-0.571696	0.511203	-0.367931	-0.309553	28.9809	28.9489	28.8555	29.0568	29.2375	29.5304	28.9666	29.0851	29.2667	28.9378	29.0659	28.9121	29.3086	28.9553	28.9198	29.0696	28.9809	28.9489	28.8555	29.0568	29.2375	29.5304	28.9666	29.0851	29.2667	28.9378
Smtn		OTHER	11	0	0	0	1.0441	-0.244285	-2.01645	0	0	0.337492	-0.0957713	-0.789753	0	0	1.81489	-0.312432	-3.35549	-0.728061	0.558873	-0.0326576	0.49139	28.1157	28.0834	28.0085	28.0711	28.3487	27.9892	28.5623	28.3557	28.1785	28.3802	27.83	28.2732	28.2783	28.6302	28.2227	28.3973	28.1157	28.0834	28.0085	28.0711	28.3487	27.9892	28.5623	28.3557	28.1785	28.3802
Dreb		OTHER	11	0	0	0	1.10912	-0.24408	-2.12465	0	0	0.0246117	-0.00786209	-0.0720481	0	1	2.77483	-0.613704	-5.39014	-0.720675	0.210092	-0.497148	1.03554	28.4004	28.2436	28.1033	28.2564	28.4855	28.2302	28.6885	28.5759	28.2526	28.3823	28.0046	28.3958	28.7853	29.1526	28.774	28.7467	28.4004	28.2436	28.1033	28.2564	28.4855	28.2302	28.6885	28.5759	28.2526	28.3823
Fasc		OTHER	11	0	0	0	1.29064	-0.243896	-2.42931	0	0	0.204432	-0.0615649	-0.515636	0	0	1.54529	-0.22461	-2.86829	-0.755009	0.2951	-0.424982	0.244945	29.667	29.7403	29.6324	29.5886	29.8873	30.1722	29.7431	29.8013	29.9836	29.4693	29.8254	29.5963	30.0874	29.7694	29.8664	29.8035	29.667	29.7403	29.6324	29.5886	29.8873	30.1722	29.7431	29.8013	29.9836	29.4693
R113A		OTHER	11	0	0	0	0.450458	-0.24369	-1.00332	0	0	0.681897	-0.166835	-1.41069	0	0	0.437872	0.430349	0.980157	-0.425277	0.529876	0.201747	-0.648416	25.7122	25.4333	25.347	25.6084	26.1133	26.208	25.4378	25.3164	25.7651	25.611	25.5039	25.8881	23.8104	25.4613	25.4406	25.6671	25.7122	25.4333	25.347	25.6084	26.1133	26.208	25.4378	25.3164	25.7651	25.611
Al7A1		OTHER	11	0	0	0	0.987533	-0.243108	-1.92248	0	0	1.70432	-0.228734	-3.15238	0	0	0.224918	0.0438805	0.559965	-0.640526	0.230541	0.621067	-0.980314	29.1739	29.0117	28.9907	28.8709	29.18	29.5826	29.1423	29.1148	29.2263	29.2394	29.3385	29.158	29.1042	28.89	28.9585	28.9191	29.1739	29.0117	28.9907	28.8709	29.18	29.5826	29.1423	29.1148	29.2263	29.2394
Kin17		OTHER	11	0	0	0	0.249343	-0.243032	-0.611681	0	0	0.139958	-0.0869288	-0.369413	0	0	0.215008	-0.133687	-0.538635	0.0683918	NA	NA	NA	22.6932	23.0783	23.6219	23.345	24.3248	22.6701	23.4922	23.2234	23.0021	23.4924	23.4858	23.1058	23.0692	23.0641	23.6598	23.48	22.6932	23.0783	23.6219	23.345	NA	NA	NA	NA	NA	NA
Sahhb		OTHER	11	0	0	0	1.27797	-0.242847	-2.40787	0	0	0.336839	-0.0830679	-0.788476	0	0	1.07836	-0.115184	-2.07342	-0.739991	0.499548	-0.0109409	-0.129119	31.0991	31.1905	31.0957	31.1433	31.2916	31.6534	31.1981	31.3568	31.3898	30.9896	31.39	31.0914	31.3831	31.2676	31.1637	31.1749	31.0991	31.1905	31.0957	31.1433	31.2916	31.6534	31.1981	31.3568	31.3898	30.9896
Ptpa		OTHER	11	0	0	0	0.692087	-0.24239	-1.42805	0	0	0.834439	0.423907	1.66777	0	0	0.289609	0.575569	0.694543	-0.0449967	0.724351	-0.784189	0.17596	25.8523	26.4827	26.0678	26.1844	26.566	26.5568	26.3167	26.1173	25.5888	26.0665	25.1653	26.0709	26.7867	26.1268	23.1561	26.2153	25.8523	26.4827	26.0678	26.1844	26.566	26.5568	26.3167	26.1173	25.5888	26.0665
Kntc1		OTHER	11	0	0	0	0.571449	-0.242254	-1.21994	0	0	1.04564	-0.264541	-2.01901	0	0	0.134995	0.0716014	0.357674	-0.586214	0.429122	0.493726	-0.20804	26.3272	25.9981	25.9662	26.0299	26.3782	26.7651	25.8906	26.2565	26.4881	26.1852	26.5488	26.1574	26.2927	25.4883	26.2223	26.0316	26.3272	25.9981	25.9662	26.0299	26.3782	26.7651	25.8906	26.2565	26.4881	26.1852
Uso1		OTHER	11	0	0	0	0.875969	-0.242097	-1.73703	0	0	0.5589	-0.158197	-1.19791	0	0	1.19647	-0.440213	-2.27066	-0.784916	0.0167748	-0.175129	0.926549	25.2453	25.1372	24.8514	24.9477	25.1488	25.5492	25.3714	25.0807	24.9643	25.2485	25.1674	25.4341	25.8844	25.5228	25.4914	25.044	25.2453	25.1372	24.8514	24.9477	25.1488	25.5492	25.3714	25.0807	24.9643	25.2485
Spd2B		OTHER	11	0	0	0	1.19067	-0.24202	-2.26093	0	0	0.0233881	0.0104623	0.0685552	0	0	1.53908	-0.315453	-2.85736	-0.69917	0.309003	-0.547258	0.666963	25.8987	26.0958	25.9221	25.9537	26.13	26.0117	26.4709	26.2258	25.6396	26.1668	25.7814	26.2407	26.192	26.5387	26.0672	26.3341	25.8987	26.0958	25.9221	25.9537	26.13	26.0117	26.4709	26.2258	25.6396	26.1668
Zn462		OTHER	11	0	0	0	1.09004	-0.241905	-2.09286	0	0	0.961417	-0.200043	-1.8791	0	0	0.377805	-0.0959296	-0.867549	-0.699707	0.839879	0.18804	-0.59312	27.6306	27.7098	27.7655	27.6806	27.9573	27.6224	28.1433	28.0311	27.8401	28.1723	27.6792	27.895	27.6372	28.1011	27.771	27.6608	27.6306	27.7098	27.7655	27.6806	27.9573	27.6224	28.1433	28.0311	27.8401	28.1723
Stil		OTHER	11	0	0	0	0.560416	-0.241727	-1.20058	0	0	0.731626	0.553632	1.49511	0	0	2.33589	-0.550445	-4.39072	-0.448167	0.500579	-0.985309	1.12322	24.4798	24.4102	24.5579	24.2805	25.0094	24.1192	24.7655	24.8014	22.795	24.2534	24.3711	24.0944	24.7093	25.1045	25.2099	24.9065	24.4798	24.4102	24.5579	24.2805	25.0094	24.1192	24.7655	24.8014	NA	24.2534
Nup35		OTHER	11	0	0	0	0.989976	-0.241727	-1.92653	0	0	1.12868	-0.284761	-2.15727	0	0	0.0908514	0.0516376	0.249578	-0.550466	0.709024	0.637109	-0.447475	26.0729	26.558	26.2893	26.2443	26.6317	26.3115	26.6227	26.5655	26.5921	26.7856	26.3672	26.5587	25.7532	26.6176	26.3541	26.233	26.0729	26.558	26.2893	26.2443	26.6317	26.3115	26.6227	26.5655	26.5921	26.7856
Exos9		OTHER	11	0	0	0	0.998657	-0.24171	-1.94095	0	0	0.409704	-0.157946	-0.927799	0	0	0.0722127	0.0301409	0.201704	-0.420607	0.691532	0.389752	-0.884004	25.5067	25.1973	25.3474	25.6655	25.8227	25.7602	25.507	25.5939	25.6866	25.8904	25.5318	25.2399	25.2627	25.3832	25.2353	25.7153	25.5067	25.1973	25.3474	25.6655	25.8227	25.7602	25.507	25.5939	25.6866	25.8904
Rs8		OTHER	11	0	0	0	1.70345	-0.24171	-3.15079	0	0	1.21475	-0.297768	-2.30134	0	0	0.86474	0.0991726	1.71832	-0.4817	0.411012	0.63092	-0.982515	32.0212	32.0257	31.9548	31.9358	32.2565	32.421	32.1128	32.1141	32.3828	32.0649	32.5959	32.085	31.9595	31.7933	31.7951	31.9929	32.0212	32.0257	31.9548	31.9358	32.2565	32.421	32.1128	32.1141	32.3828	32.0649
Saal1		OTHER	11	0	0	0	0.106526	-0.241566	-0.28876	0	0	NA	0	NA	0	0	0.227436	-0.386105	-0.565352	1.79934	0.0871499	NA	-0.494609	24.212	23.2561	23.271	25.3796	24.9924	25.045	22.2723	24.7752	22.8551	22.1599	23.4245	23.6632	24.6961	23.0462	24.8609	25.0599	NA	NA	NA	25.3796	24.9924	25.045	NA	24.7752	NA	NA
Nsun2		OTHER	11	0	0	0	1.06859	-0.241542	-2.05716	0	0	1.79106	-0.312882	-3.31131	0	0	1.01018	-0.160699	-1.96009	-0.910338	0.317586	0.693795	-0.275185	27.5071	27.3465	27.1441	27.4031	27.6102	27.8172	27.3843	27.5554	27.663	27.63	27.8131	27.5463	27.6007	27.4782	27.4822	27.4825	27.5071	27.3465	27.1441	27.4031	27.6102	27.8172	27.3843	27.5554	27.663	27.63
Grp78		OTHER	11	0	0	0	1.44027	-0.241113	-2.68518	0	0	1.77519	-0.307184	-3.282	0	0	0.570421	-0.0959167	-1.21814	-1.04572	0.221748	0.816342	-0.295353	32.9439	33.0574	32.9225	32.9144	33.1609	33.4373	33.0448	33.1598	33.4401	33.0931	33.3928	33.141	33.1544	32.8924	32.981	33.1942	32.9439	33.0574	32.9225	32.9144	33.1609	33.4373	33.0448	33.1598	33.4401	33.0931
143Ga		OTHER	11	0	0	0	0.833099	-0.241107	-1.66553	0	0	0.284642	-0.103082	-0.68447	0	0	0.349285	-0.126518	-0.812717	-0.500828	0.852924	0.413774	0.107602	30.1951	30.0607	30.0108	29.8764	30.296	30.4907	29.9091	30.4116	30.3016	29.7398	30.3142	30.1996	30.4718	30.0665	30.2909	29.8198	30.1951	30.0607	30.0108	29.8764	30.296	30.4907	29.9091	30.4116	30.3016	29.7398
Ddx23		OTHER	11	0	0	0	1.18761	-0.241005	-2.2558	0	0	1.52619	-0.35385	-2.83473	0	0	0.768093	-0.17515	-1.55659	-1.02857	0.197615	0.997705	-0.064688	26.3096	26.2518	26.5665	26.4422	26.5879	26.4489	26.6625	26.8348	26.4593	26.7848	26.7909	26.9505	26.5052	26.7679	26.6385	26.3591	26.3096	26.2518	26.5665	26.4422	26.5879	26.4489	26.6625	26.8348	26.4593	26.7848
Nup62		OTHER	11	0	0	0	1.81033	-0.240851	-3.34703	0	0	1.1185	-0.214731	-2.14028	0	0	0.951125	0.240399	1.86201	-0.174278	0.940495	0.866354	-1.05409	28.9551	28.9959	28.8795	28.7978	29.1751	28.9792	29.2172	29.2203	29.1365	29.2186	28.8635	29.2686	28.3417	28.9306	28.7006	28.6938	28.9551	28.9959	28.8795	28.7978	29.1751	28.9792	29.2172	29.2203	29.1365	29.2186
Ddx46		OTHER	11	0	0	0	0.830243	-0.240843	-1.66076	0	0	0.253392	-0.132076	-0.620142	0	0	0.353768	-0.134922	-0.8214	-0.375957	0.441848	0.221653	-0.207777	27.4101	26.8831	27.1438	27.2825	27.2781	27.2502	27.5558	27.5989	27.3485	27.3757	26.8254	27.6983	27.1013	27.6478	27.195	27.3152	27.4101	26.8831	27.1438	27.2825	27.2781	27.2502	27.5558	27.5989	27.3485	27.3757
Al9A1		OTHER	11	0	0	0	1.00579	-0.240761	-1.9528	0	0	0.646696	-0.163579	-1.35044	0	0	0.143814	-0.0401225	-0.378484	-0.585453	0.481739	0.171349	-0.387179	27.9811	28.0157	27.8725	27.8794	28.1987	28.4905	27.9304	28.0921	28.366	27.8713	28.2185	27.9472	28.2187	27.7501	27.9023	28.0382	27.9811	28.0157	27.8725	27.8794	28.1987	28.4905	27.9304	28.0921	28.366	27.8713
Rl4B		OTHER	11	0	0	0	1.07187	-0.24074	-2.06263	0	0	1.35668	-0.274161	-2.54158	0	0	0.347669	-0.0462899	-0.809581	-0.722905	0.212379	0.495447	-0.466166	32.0727	32.0862	31.9882	32.0069	32.2568	32.603	32.0747	32.1824	32.2906	32.1001	32.6024	32.2575	32.1825	32.0139	31.9783	32.1644	32.0727	32.0862	31.9882	32.0069	32.2568	32.603	32.0747	32.1824	32.2906	32.1001
Anln		OTHER	11	0	0	0	1.00624	-0.240272	-1.95354	0	0	0.0223344	0.00835037	0.0655401	0	0	2.15426	-0.425964	-4.01352	-0.594153	0.34568	-0.21066	0.619535	28.9045	28.8642	28.7794	28.8581	29.0818	28.7848	29.3702	29.1305	28.9803	28.942	28.4701	28.9805	29.169	29.586	29.1775	29.1775	28.9045	28.8642	28.7794	28.8581	29.0818	28.7848	29.3702	29.1305	28.9803	28.942
6Pgd		OTHER	11	0	0	0	0.802887	-0.240188	-1.61499	0	0	1.03498	-0.2647	-2.00129	0	0	0.236974	0.0943637	0.585639	-0.339861	0.680323	0.565891	-1.07473	29.115	29.1948	28.863	28.6961	29.21	29.4113	28.955	29.2535	29.1925	29.1034	29.4153	29.2165	28.9263	28.7021	28.6922	29.171	29.115	29.1948	28.863	28.6961	29.21	29.4113	28.955	29.2535	29.1925	29.1034
Cul1		OTHER	11	0	0	0	1.5798	-0.240109	-2.92918	0	0	1.84519	-0.18291	-3.41204	0	0	1.92226	-0.384595	-3.55771	-1.18995	0.472781	-0.147317	1.09123	26.9428	26.9426	27.0556	27.1261	27.3158	27.3602	27.0556	27.296	27.2147	27.2738	27.1683	27.1419	27.5524	27.1837	27.5819	27.2874	26.9428	26.9426	27.0556	27.1261	27.3158	27.3602	27.0556	27.296	27.2147	27.2738
Psa3		OTHER	11	0	0	0	1.03717	-0.239872	-2.00492	0	0	0.939756	-0.189303	-1.84312	0	0	0.198781	-0.0501366	-0.503241	-0.786118	0.363584	0.271529	-0.144692	29.9956	29.7171	29.6121	29.8533	29.9675	30.287	29.9024	29.9807	30.1503	29.8671	29.9799	29.938	29.9146	29.6829	29.872	29.9091	29.9956	29.7171	29.6121	29.8533	29.9675	30.287	29.9024	29.9807	30.1503	29.8671
Cor1C		OTHER	11	0	0	0	0.742224	-0.239736	-1.51301	0	0	0.0678472	-0.0217156	-0.190276	0	0	1.89713	-0.423996	-3.50992	-0.569832	0.421201	-0.396734	0.988409	31.657	31.4832	31.3516	31.6235	31.7509	31.3898	32.067	31.8665	31.6966	31.6805	31.3097	31.5155	31.7125	32.189	31.9917	31.9181	31.657	31.4832	31.3516	31.6235	31.7509	31.3898	32.067	31.8665	31.6966	31.6805
Arhgh		OTHER	11	0	0	0	0.937899	-0.239731	-1.84004	0	0	0.158839	0.0420012	0.413399	0	0	1.80297	-0.331047	-3.33337	-0.624095	0.693162	-0.507528	0.606896	26.9375	26.8199	26.8118	26.874	27.1269	26.7459	27.3459	27.1835	26.8586	26.8898	26.5387	26.988	27.1178	27.4663	27.0311	27.1522	26.9375	26.8199	26.8118	26.874	27.1269	26.7459	27.3459	27.1835	26.8586	26.8898
Gga1		OTHER	11	0	0	0	0.640215	-0.23926	-1.3393	0	0	1.58666	-0.273825	-2.94135	0	0	0.0325548	0.0116706	0.0945111	-0.550308	0.0706748	0.61488	-0.501947	25.0462	25.2001	24.9311	25.3148	25.1021	25.8182	25.2265	25.3025	25.4867	25.3241	25.4385	25.3382	25.2348	24.8947	25.0336	25.2825	25.0462	25.2001	24.9311	25.3148	25.1021	25.8182	25.2265	25.3025	25.4867	25.3241
Wiz		OTHER	11	0	0	0	0.938001	-0.23886	-1.84021	0	0	0.0617577	-0.0195155	-0.174189	0	0	0.750874	-0.108449	-1.5276	-0.615991	1.00227	-0.164048	0.28843	28.8875	29.0122	28.907	28.8942	29.207	28.818	29.4259	29.2054	28.9475	29.1591	28.648	29.0245	29.0789	29.1449	29.0639	28.847	28.8875	29.0122	28.907	28.8942	29.207	28.818	29.4259	29.2054	28.9475	29.1591
Abcd3		OTHER	11	0	0	0	0.662364	-0.238839	-1.37732	0	0	0.258871	0.0953207	0.631545	0	0	0.0255115	-0.00957298	-0.0746108	-0.0393937	0.903973	-0.487008	-0.000271477	27.1829	27.1789	26.9144	27.0314	27.3717	27.3192	26.895	27.6771	26.9136	27.0687	26.6473	27.2968	27.3229	27.0726	27.1577	26.7928	27.1829	27.1789	26.9144	27.0314	27.3717	27.3192	26.895	27.6771	26.9136	27.0687
Cand1		OTHER	11	0	0	0	1.44906	-0.238573	-2.70037	0	0	0.759348	-0.153357	-1.54188	0	0	0.250413	-0.0473633	-0.613919	-0.568446	0.331807	0.211138	-0.406057	29.1466	29.1296	29.0471	29.1275	29.305	29.6045	29.2459	29.2498	29.4578	29.0916	29.408	29.1068	29.311	29.0492	29.0184	29.2616	29.1466	29.1296	29.0471	29.1275	29.305	29.6045	29.2459	29.2498	29.4578	29.0916
Home2		OTHER	11	0	0	0	1.09818	-0.23846	-2.10643	0	0	0.0852069	-0.0298162	-0.235233	0	0	0.95478	-0.236767	-1.86808	-0.823501	0.542784	-0.550531	0.470469	28.1739	27.8562	27.7891	27.9702	28.1486	28.0099	28.3746	28.2101	27.8077	28.1115	27.8212	28.1682	28.0593	28.4075	27.9984	28.2712	28.1739	27.8562	27.7891	27.9702	28.1486	28.0099	28.3746	28.2101	27.8077	28.1115
Tpr		OTHER	11	0	0	0	2.68057	-0.23838	-5.16401	0	0	1.84782	-0.189095	-3.41697	0	0	1.4311	-0.160195	-2.66933	-1.47516	0.735033	0.34732	0.317543	28.0716	27.9652	27.9115	27.8858	28.1596	28.2506	28.1684	28.209	28.223	28.078	28.199	28.0906	28.194	28.1698	28.113	27.998	28.0716	27.9652	27.9115	27.8858	28.1596	28.2506	28.1684	28.209	28.223	28.078
Rab7A		OTHER	11	0	0	0	1.32209	-0.238166	-2.48265	0	0	0.774534	-0.356589	-1.56742	0	0	1.03342	-0.203385	-1.99869	-0.778408	0.0201307	0.359544	0.110367	26.2246	26.264	26.3572	26.4295	26.4531	26.7779	26.5943	26.4026	26.2736	26.8901	27.1994	26.3386	26.7145	26.2787	26.5245	26.5712	26.2246	26.264	26.3572	26.4295	26.4531	26.7779	26.5943	26.4026	26.2736	26.8901
Cul5		OTHER	11	0	0	0	1.6902	-0.238102	-3.12678	0	0	1.08178	-0.147684	-2.07911	0	0	0.643922	-0.130031	-1.34568	-0.643877	0.837286	0.180138	0.179254	26.2424	26.1957	26.235	26.0389	26.5291	26.5032	26.3489	26.2831	26.4417	26.2932	26.3719	26.1959	26.4649	26.1023	26.4243	26.2406	26.2424	26.1957	26.235	26.0389	26.5291	26.5032	26.3489	26.2831	26.4417	26.2932
Prdx5		OTHER	11	0	0	0	0.767825	-0.237587	-1.55614	0	0	2.12987	-0.353657	-3.96427	0	0	0.197877	0.0564723	0.501253	-0.398793	0.486955	0.761852	-0.766997	29.6374	29.9682	29.9227	29.8375	30.1923	30.3787	29.7551	29.9901	30.1358	30.1776	30.344	30.123	29.7993	29.5682	29.7855	29.987	29.6374	29.9682	29.9227	29.8375	30.1923	30.3787	29.7551	29.9901	30.1358	30.1776
Tra2B		OTHER	11	0	0	0	1.59242	-0.237581	-2.95157	0	0	1.35947	0.544774	2.54635	0	0	1.00117	0.753051	1.94512	-0.948378	0.672339	NA	NA	23.7826	23.4595	23.5857	23.5055	23.7384	23.8059	23.8203	23.9191	23.5545	23.1589	22.7704	22.6704	23.5548	21.7601	22.941	23.0651	23.7826	23.4595	23.5857	23.5055	23.7384	23.8059	23.8203	23.9191	NA	NA
Adas		OTHER	11	0	0	0	1.15733	-0.237561	-2.20512	0	0	1.1465	-0.249114	-2.18701	0	0	0.425339	-0.083509	-0.956953	-1.12302	0.46754	0.36106	-0.337561	25.9395	26.2405	25.9573	26.0166	26.0961	26.4845	26.2099	26.3137	26.3255	26.1613	26.5277	26.1359	26.1269	26.1185	25.9915	26.251	25.9395	26.2405	25.9573	26.0166	26.0961	26.4845	26.2099	26.3137	26.3255	26.1613
Roa1		OTHER	11	0	0	0	0.993879	-0.237469	-1.93302	0	0	0.165428	-0.0752025	-0.428507	0	0	0.595234	-0.154187	-1.26148	-0.440794	0.461472	0.264844	-0.178845	25.9381	25.8066	25.7338	25.9256	26.1193	26.3743	26.0291	25.8314	26.1821	25.8845	26.1732	25.4652	26.3277	25.8683	25.9848	25.8402	25.9381	25.8066	25.7338	25.9256	26.1193	26.3743	26.0291	25.8314	26.1821	25.8845
Hpbp1		OTHER	11	0	0	0	0.50252	-0.237351	-1.09776	0	0	0.392136	-0.191269	-0.894749	0	0	0.132614	-0.065249	-0.352014	-0.587548	0.903959	0.184426	-0.312692	26.2795	26.0169	25.9771	26.5145	26.6579	26.5716	25.9085	26.5995	26.774	26.1716	26.5774	26.0299	26.6224	25.969	26.1743	26.2833	26.2795	26.0169	25.9771	26.5145	26.6579	26.5716	25.9085	26.5995	26.774	26.1716
Trxr3		OTHER	11	0	0	0	0.960645	-0.23735	-1.87782	0	0	0.0447678	0.0103483	0.128367	0	0	0.699037	-0.130569	-1.43987	-0.482523	0.68465	-0.532908	-0.112337	28.4552	28.4107	28.3542	28.3955	28.6924	28.9569	28.3657	28.5502	28.5677	28.2192	28.4713	28.3162	28.7941	28.4744	28.4702	28.3992	28.4552	28.4107	28.3542	28.3955	28.6924	28.9569	28.3657	28.5502	28.5677	28.2192
Kthy		OTHER	11	0	0	0	1.205	-0.237267	-2.28496	0	0	0.193338	-0.0547194	-0.491233	0	0	0.0362815	-0.0154328	-0.104928	-0.108736	0.738687	-0.0811083	-0.736295	27.2597	27.3277	27.2973	27.0052	27.3519	27.6317	27.3255	27.5298	27.4626	27.0786	27.2142	27.3534	27.6065	27.1271	27.1893	27.0287	27.2597	27.3277	27.2973	27.0052	27.3519	27.6317	27.3255	27.5298	27.4626	27.0786
Cpsf2		OTHER	11	0	0	0	0.849769	-0.23719	-1.69336	0	0	0.113772	-0.0469651	-0.306566	0	0	1.10148	-0.188758	-2.11192	-0.783699	0.436524	-0.253269	0.395946	27.4979	27.4793	27.5444	27.7528	27.6551	27.9031	27.5546	28.1102	27.8629	27.4184	27.3328	27.8482	27.7819	27.8981	27.7592	27.5902	27.4979	27.4793	27.5444	27.7528	27.6551	27.9031	27.5546	28.1102	27.8629	27.4184
Roaa		OTHER	11	0	0	0	0.682988	-0.237155	-1.41255	0	0	1.32138	-0.366955	-2.48145	0	0	0.0292679	0.0136805	0.0852595	-0.428978	-0.0248331	0.891246	-0.662063	28.7663	28.747	28.646	28.5328	28.8033	29.3716	28.6422	28.8236	28.7244	28.8936	29.2636	29.2784	28.747	28.3412	28.5111	29.0382	28.7663	28.747	28.646	28.5328	28.8033	29.3716	28.6422	28.8236	28.7244	28.8936
Sf3B1		OTHER	11	0	0	0	1.48718	-0.237057	-2.76656	0	0	1.29133	-0.21869	-2.43047	0	0	0.847348	-0.161044	-1.68932	-0.950365	0.18148	0.255389	-0.404729	27.6921	27.5818	27.444	27.5725	27.748	27.7134	27.7627	28.0144	27.8603	27.6736	27.6631	27.968	27.6536	27.9745	27.6338	27.6725	27.6921	27.5818	27.444	27.5725	27.748	27.7134	27.7627	28.0144	27.8603	27.6736
Clip1		OTHER	11	0	0	0	2.12843	-0.236988	-3.96138	0	0	2.06026	-0.364135	-3.82552	0	0	0.272854	-0.0477409	-0.660401	-0.924997	0.322578	1.54732	-0.71968	28.2547	28.3163	28.1574	28.1312	28.4882	28.5524	28.3816	28.3854	28.6638	28.3243	28.6628	28.6653	28.1502	28.2929	28.1951	28.4124	28.2547	28.3163	28.1574	28.1312	28.4882	28.5524	28.3816	28.3854	28.6638	28.3243
Spta2		OTHER	11	0	0	0	1.60984	-0.236805	-2.98253	0	0	1.16271	-0.172916	-2.21412	0	0	2.18418	-0.295802	-4.07436	-1.18675	0.49069	-0.0556937	0.747973	27.3223	27.2585	27.2158	27.2166	27.4266	27.5916	27.3083	27.6339	27.5358	27.3056	27.5715	27.2921	27.6287	27.3999	27.695	27.4728	27.3223	27.2585	27.2158	27.2166	27.4266	27.5916	27.3083	27.6339	27.5358	27.3056
Pinin		OTHER	11	0	0	0	0.65154	-0.236798	-1.35876	0	0	0.119918	-0.0508304	-0.321521	0	0	0.894038	-0.429883	-1.76711	-0.310735	-0.0969838	-0.375809	0.885714	24.0557	23.6417	24.2318	24.2523	24.2587	24.1345	24.5762	24.1594	24.1189	24.1289	23.9009	24.2362	24.3985	24.9771	24.5092	24.0162	24.0557	23.6417	24.2318	24.2523	24.2587	24.1345	24.5762	24.1594	24.1189	24.1289
Drg2		OTHER	11	0	0	0	0.807335	-0.236762	-1.62244	0	0	0.562497	-0.151659	-1.20424	0	0	0.149112	-0.0604	-0.39087	-0.766215	0.693315	-0.218985	-0.607325	27.5403	27.3128	27.1914	27.1724	27.6457	27.7946	27.2391	27.4845	27.3498	27.3543	27.7347	27.3846	27.7338	27.1523	27.2274	27.3449	27.5403	27.3128	27.1914	27.1724	27.6457	27.7946	27.2391	27.4845	27.3498	27.3543
Pigt		OTHER	11	0	0	0	0.642495	-0.236488	-1.34323	0	0	0.778861	-0.359598	-1.57469	0	0	0.33551	-0.221816	-0.785876	-0.539631	0.166252	0.419196	-0.381432	25.7317	25.606	25.3206	25.949	26.0114	26.1308	25.5943	25.8167	25.5771	26.1137	26.4648	25.8901	26.5963	25.7651	25.6826	25.4506	25.7317	25.606	25.3206	25.949	26.0114	26.1308	25.5943	25.8167	25.5771	26.1137
Arp2A		OTHER	11	0	0	0	1.36758	-0.236234	-2.56021	0	0	0.167083	-0.0581303	-0.432283	0	0	1.65098	-0.393682	-3.05609	-0.695279	0.304221	-0.314609	0.801778	32.7966	32.7475	32.8369	32.797	33.0449	32.7997	33.2418	33.0366	32.7365	33.0429	32.5322	33.0989	32.9365	33.4919	33.0241	33.3003	32.7966	32.7475	32.8369	32.797	33.0449	32.7997	33.2418	33.0366	32.7365	33.0429
Cenpe		OTHER	11	0	0	0	1.7286	-0.235622	-3.19656	0	0	2.16665	-0.327189	-4.03864	0	0	0.935919	-0.185119	-1.83675	-1.54564	0.326832	0.971065	0.0462485	25.8172	25.5022	25.5828	25.5181	25.8548	25.8129	25.8315	25.8635	25.988	25.8997	25.8475	25.9938	25.6932	25.9142	25.9054	25.648	25.8172	25.5022	25.5828	25.5181	25.8548	25.8129	25.8315	25.8635	25.988	25.8997
Srp72		OTHER	11	0	0	0	1.04356	-0.235536	-2.01554	0	0	0.655613	-0.258891	-1.36575	0	0	2.11082	-0.243937	-3.92605	-0.825966	0.170206	-0.016907	0.383348	24.9945	25.0078	24.9389	25.0887	25.2424	25.53	24.9793	25.2204	24.9305	25.0264	25.7587	25.3499	25.3383	25.3279	25.2335	25.106	24.9945	25.0078	24.9389	25.0887	25.2424	25.53	24.9793	25.2204	24.9305	25.0264
Nkap		OTHER	11	0	0	0	0.853192	-0.23539	-1.69907	0	0	0.383604	0.76798	0.878582	0	0	1.25635	-0.383007	-2.37136	-0.909696	0.234034	-0.746674	0.498205	26.2409	26.3244	26.3582	26.6075	26.7814	26.3794	26.4699	26.8418	23.0133	26.3647	26.3818	26.6992	26.6764	27.1686	26.7064	26.5117	26.2409	26.3244	26.3582	26.6075	26.7814	26.3794	26.4699	26.8418	NA	26.3647
Oxsr1		OTHER	11	0	0	0	1.54469	-0.235216	-2.86723	0	0	0.162992	0.0375338	0.422936	0	0	0.332984	-0.085815	-0.780928	-0.375014	0.862974	-0.601183	0.323575	26.0299	26.0667	25.891	25.949	26.1316	26.3912	26.0744	26.2802	25.8598	26.04	26.1157	25.7709	26.2709	26.1384	26.0848	25.7857	26.0299	26.0667	25.891	25.949	26.1316	26.3912	26.0744	26.2802	25.8598	26.04
Diap3		OTHER	11	0	0	0	1.09081	-0.234622	-2.09414	0	0	0.415161	-0.0479078	-0.938001	0	0	1.80541	-0.400333	-3.33789	-0.763655	0.293225	-0.558977	0.785224	28.0475	28.1009	28.1183	28.0293	28.3291	28.0383	28.5759	28.2914	28.0914	28.2341	28.0138	28.1485	28.2667	28.7905	28.3245	28.5156	28.0475	28.1009	28.1183	28.0293	28.3291	28.0383	28.5759	28.2914	28.0914	28.2341
Sorcn		OTHER	11	0	0	0	0.816677	-0.234511	-1.63808	0	0	1.28505	-0.353627	-2.41985	0	0	1.27107	0.317796	2.39621	-0.177476	0.517328	0.703383	-1.25019	30.293	30.4811	30.1699	29.9319	30.409	30.6645	30.255	30.4853	30.8315	30.5585	30.4488	30.4514	30.0632	29.7448	29.9241	29.8725	30.293	30.4811	30.1699	29.9319	30.409	30.6645	30.255	30.4853	30.8315	30.5585
Ppp6		OTHER	11	0	0	0	0.809603	-0.23445	-1.62624	0	0	0.167692	-0.103302	-0.433671	0	0	0.714162	0.857889	1.46555	-0.0951436	0.523515	0.214286	-1.43359	25.4866	25.6669	25.857	25.3258	25.7381	26.0437	25.6361	25.8563	25.2111	25.5013	26.1644	25.8727	25.8021	25.0998	24.8978	23.1051	25.4866	25.6669	25.857	25.3258	25.7381	26.0437	25.6361	25.8563	25.2111	25.5013
Dock7		OTHER	11	0	0	0	0.85447	-0.2341	-1.7012	0	0	0.0589057	-0.0273991	-0.166595	0	0	0.410646	-0.0953465	-0.929562	-0.338268	0.583237	0.0555055	-0.25357	27.4271	27.3585	27.234	27.0972	27.475	27.2495	27.818	27.5107	27.3143	27.4462	26.8932	27.5727	27.2793	27.5902	27.3204	27.3082	27.4271	27.3585	27.234	27.0972	27.475	27.2495	27.818	27.5107	27.3143	27.4462
Dhx15		OTHER	11	0	0	0	1.96695	-0.234097	-3.64342	0	0	1.54819	-0.232981	-2.87339	0	0	1.11912	-0.218796	-2.14132	-1.46674	0.366518	0.513828	0.136193	26.1635	25.9427	25.9248	25.9539	26.2099	26.3131	26.1632	26.2352	26.0806	26.1961	26.3471	26.293	26.4455	26.1583	26.2178	26.0384	26.1635	25.9427	25.9248	25.9539	26.2099	26.3131	26.1632	26.2352	26.0806	26.1961
Myg1		OTHER	11	0	0	0	1.34335	-0.233718	-2.51884	0	0	0.397397	-0.106917	-0.90468	0	0	0.773105	-0.111057	-1.56502	-0.775711	0.572971	-0.614481	-0.105251	27.5104	27.6944	27.5159	27.6399	27.6655	28.0389	27.7446	27.8464	28.02	27.572	27.6358	27.5603	27.8472	27.5854	27.6821	27.6901	27.5104	27.6944	27.5159	27.6399	27.6655	28.0389	27.7446	27.8464	28.02	27.572
F190B		OTHER	11	0	0	0	0.812503	-0.232996	-1.63109	0	0	0.572264	0.448119	1.22137	0	0	0.164155	0.0458598	0.425597	0.173627	1.18702	-0.0555428	-0.303993	24.2167	24.1397	23.8718	24.2162	24.3399	24.0204	24.563	24.4531	22.6267	24.1285	23.7463	24.1504	23.9933	24.2062	24.1565	23.905	24.2167	24.1397	23.8718	24.2162	24.3399	24.0204	24.563	24.4531	NA	24.1285
At2B1		OTHER	11	0	0	0	0.633852	-0.23293	-1.32835	0	0	1.04726	-0.358106	-2.02171	0	0	0.561118	0.186003	1.20181	-0.321541	0.0325972	0.468903	-0.745656	25.2475	25.3206	24.9914	25.0508	25.3445	25.8412	25.1719	25.1844	25.5097	25.3033	25.96	25.2697	25.2384	25.0651	24.957	24.6057	25.2475	25.3206	24.9914	25.0508	25.3445	25.8412	25.1719	25.1844	25.5097	25.3033
Zc3Hf		OTHER	11	0	0	0	1.38128	-0.232792	-2.58367	0	0	1.86104	-0.260481	-3.44177	0	0	0.453299	-0.198211	-1.00853	-0.550128	0.36362	0.561473	-0.378349	26.062	25.8213	26.0441	26.0724	26.0524	26.3746	26.2751	26.2288	26.281	26.3272	26.1244	26.3091	26.7217	25.9715	26.2094	25.89	26.062	25.8213	26.0441	26.0724	26.0524	26.3746	26.2751	26.2288	26.281	26.3272
Csn7B		OTHER	11	0	0	0	3.63662	-0.232518	-7.81953	0	0	0.0183478	-0.00406265	-0.0540728	0	0	0.209625	0.0533733	0.52696	-0.252573	1.13997	-0.666827	-0.586332	30.9176	30.8927	30.8692	30.9213	31.0745	31.1574	31.1958	31.1032	31.1251	30.8156	30.8557	30.8207	30.9604	30.7421	31.0632	30.6217	30.9176	30.8927	30.8692	30.9213	31.0745	31.1574	31.1958	31.1032	31.1251	30.8156
Ndrg3		OTHER	11	0	0	0	0.473679	-0.232365	-1.0457	0	0	0.680722	-0.406473	-1.40869	0	0	0.231516	-0.121007	-0.574052	-0.670248	-0.0615995	0.646317	-0.225348	26.7642	25.9498	26.4654	26.1102	26.5845	26.9006	26.3989	26.335	26.1894	26.6352	27.2683	26.8226	26.7016	26.1983	26.4956	26.3781	26.7642	25.9498	26.4654	26.1102	26.5845	26.9006	26.3989	26.335	26.1894	26.6352
Grap1		OTHER	11	0	0	0	0.239577	-0.232255	-0.591143	0	0	NA	0	NA	0	0	NA	0	NA	NA	-0.521981	NA	NA	23.6093	23.0993	23.9027	22.6358	23.574	24.1677	22.824	23.6103	24.3528	23.5489	24.9085	24.4101	24.1245	22.7111	21.5672	23.157	NA	NA	NA	NA	23.574	24.1677	NA	23.6103	NA	NA
Acox3		OTHER	11	0	0	0	0.605692	-0.231414	-1.27966	0	0	0.50723	-0.217247	-1.10621	0	0	0.143354	-0.0838647	-0.377404	-0.468186	0.122044	-0.0106794	-0.0387102	25.8735	25.8027	25.313	25.4041	25.7459	26.1575	25.7837	25.6317	25.8247	25.6324	26.2004	25.6048	25.9964	25.4963	25.2906	25.9454	25.8735	25.8027	25.313	25.4041	25.7459	26.1575	25.7837	25.6317	25.8247	25.6324
Ppm1G		OTHER	11	0	0	0	0.935333	-0.231038	-1.83577	0	0	0.799755	-0.203925	-1.60975	0	0	3.58989	-0.38754	-7.66862	-1.01402	-0.0718803	0.322321	0.819514	26.2016	26.2864	26.1435	26.0985	26.4762	26.721	26.1874	26.2695	26.5826	26.3819	26.5314	26.0498	26.5656	26.5047	26.5591	26.6508	26.2016	26.2864	26.1435	26.0985	26.4762	26.721	26.1874	26.2695	26.5826	26.3819
Acsl1		OTHER	11	0	0	0	1.06112	-0.230826	-2.04474	0	0	0.709748	-0.129726	-1.45806	0	0	1.28002	-0.177475	-2.41134	-0.729249	0.051574	0.0844857	0.448233	29.3237	29.4456	29.4439	29.5018	29.5293	29.9728	29.5222	29.6139	29.6781	29.3722	29.7077	29.4758	29.622	29.7249	29.6502	29.4278	29.3237	29.4456	29.4439	29.5018	29.5293	29.9728	29.5222	29.6139	29.6781	29.3722
Rtc1		OTHER	11	0	0	0	1.04886	-0.230816	-2.02436	0	0	1.70082	-0.387587	-3.14603	0	0	1.33505	-0.176418	-2.50471	-1.08486	0.0296594	1.21878	-0.0452688	28.0065	27.955	28.1338	27.942	28.358	28.477	28.0551	28.0706	28.5275	28.3993	28.5886	28.0723	28.3025	28.2327	28.0434	28.1644	28.0065	27.955	28.1338	27.942	28.358	28.477	28.0551	28.0706	28.5275	28.3993
Gmds		OTHER	11	0	0	0	0.802264	-0.230671	-1.61395	0	0	0.767898	-0.189459	-1.55627	0	0	0.4015	-0.0791001	-0.912405	-0.687583	0.238318	0.198832	-0.281573	29.4667	29.4193	29.2451	29.256	29.5257	29.9473	29.3265	29.5103	29.8217	29.5436	29.477	29.3026	29.5897	29.2803	29.3732	29.4603	29.4667	29.4193	29.2451	29.256	29.5257	29.9473	29.3265	29.5103	29.8217	29.5436
Nsf		OTHER	11	0	0	0	0.590726	-0.230519	-1.25363	0	0	0.94178	-0.129589	-1.84649	0	0	0.890525	-0.124901	-1.76127	-0.764999	0.781567	0.100895	0.0664396	26.7106	26.8706	26.676	26.7157	27.042	27.3608	26.496	26.9961	26.891	26.8778	26.9952	26.7272	26.9954	26.7218	26.8794	26.8758	26.7106	26.8706	26.676	26.7157	27.042	27.3608	26.496	26.9961	26.891	26.8778
Ci009		OTHER	11	0	0	0	1.01883	-0.230344	-1.97445	0	0	0.486104	-0.244355	-1.0682	0	0	1.95802	-0.603949	-3.62622	-0.857607	0.0835067	-0.317658	1.05167	25.8375	25.5874	25.6311	25.4666	25.9296	25.9849	25.9277	25.6017	25.4464	26.4685	25.7341	25.8509	25.8917	26.4218	26.5322	26.0926	25.8375	25.5874	25.6311	25.4666	25.9296	25.9849	25.9277	25.6017	25.4464	26.4685
Tyw2		OTHER	11	0	0	0	0.544209	-0.229968	-1.172	0	0	0.0598234	-0.0273995	-0.169043	0	0	0.0306003	0.0161166	0.0890172	0.203933	0.285361	-0.167581	-0.299269	24.9276	25.6244	25.5614	25.4119	25.5179	25.9606	25.4753	25.4914	25.5028	25.3229	25.4223	25.387	25.4535	25.1519	25.5578	25.2976	24.9276	25.6244	25.5614	25.4119	25.5179	25.9606	25.4753	25.4914	25.5028	25.3229
Mdhc		OTHER	11	0	0	0	1.18125	-0.229329	-2.24515	0	0	0.477671	-0.101555	-1.05294	0	0	0.279343	-0.0687666	-0.67368	-0.790121	0.979228	-0.114245	-0.113665	32.6791	32.6681	32.6713	32.8231	33.0626	33.1115	32.6919	32.893	32.8158	32.6192	33.0471	32.7658	32.9411	32.5909	32.6407	32.9441	32.6791	32.6681	32.6713	32.8231	33.0626	33.1115	32.6919	32.893	32.8158	32.6192
Gpx4		OTHER	11	0	0	0	0.991661	-0.229264	-1.92933	0	0	0.620265	-0.211453	-1.3049	0	0	0.380821	0.0889869	0.873292	-0.425418	0.531204	0.303962	-0.733056	29.3445	29.0987	29.1134	28.8811	29.2199	29.5121	29.4016	29.2212	29.382	29.1433	29.6668	29.0915	29.0808	28.921	29.0027	29.0774	29.3445	29.0987	29.1134	28.8811	29.2199	29.5121	29.4016	29.2212	29.382	29.1433
Anr43		OTHER	11	0	0	0	1.01914	-0.229081	-1.97497	0	0	0.00023831	-9.87053e-05	-0.000716661	0	0	2.17754	-0.379421	-4.0608	-0.537191	0.450853	-0.302347	0.734076	27.8733	27.6968	27.8367	27.8234	28.0473	27.7413	28.2682	28.0897	27.87	27.9034	27.4249	28.0322	28.0478	28.4263	28.0849	28.1888	27.8733	27.6968	27.8367	27.8234	28.0473	27.7413	28.2682	28.0897	27.87	27.9034
Ctnb		OTHER	11	0	0	0	0.384731	-0.228816	-0.880722	0	0	0.278919	-0.115486	-0.672814	0	0	0.236211	-0.0851221	-0.584022	-0.550994	-0.121914	0.248741	-0.0827889	26.6218	26.1405	26.2992	25.978	26.1577	26.2391	27.1278	26.4301	26.079	26.4201	26.4474	26.5549	26.2275	26.4623	26.3685	26.3217	26.6218	26.1405	26.2992	25.978	26.1577	26.2391	27.1278	26.4301	26.079	26.4201
F16P1		OTHER	11	0	0	0	1.11791	-0.22859	-2.1393	0	0	0.00220798	-0.000817776	-0.00662499	0	0	0.79506	-0.12007	-1.60188	-0.471045	0.316674	-0.413696	0.2209	25.563	25.4917	25.6098	25.4385	25.6267	26.0491	25.7071	25.6345	25.7881	25.4475	25.6281	25.2426	25.5514	25.5175	25.7552	25.7591	25.563	25.4917	25.6098	25.4385	25.6267	26.0491	25.7071	25.6345	25.7881	25.4475
Sat2		OTHER	11	0	0	0	1.03021	-0.227927	-1.99336	0	0	1.52908	0.367304	2.83981	0	0	0.218218	0.258116	0.545566	0.00139945	0.663342	-1.32649	0.871878	25.1136	24.8499	24.5796	24.8406	25.0267	25.1752	25.0345	25.059	24.6711	24.3934	24.4886	24.3615	25.321	23.2728	25.1102	24.6472	25.1136	24.8499	24.5796	24.8406	25.0267	25.1752	25.0345	25.059	24.6711	24.3934
Lsm3		OTHER	11	0	0	0	0.596824	-0.227908	-1.26425	0	0	0.0674011	-0.064486	-0.189103	0	0	0.564014	0.213975	1.2069	-0.0258724	0.643373	0.743571	-0.421312	27.7495	27.921	28.1521	27.4785	28.1429	27.76	28.2839	28.0261	28.0849	28.3417	26.9739	28.1587	27.6875	27.2983	27.6885	27.771	27.7495	27.921	28.1521	27.4785	28.1429	27.76	28.2839	28.0261	28.0849	28.3417
Psmd4		OTHER	11	0	0	0	1.5633	-0.227624	-2.90002	0	0	0.645099	-0.103947	-1.3477	0	0	2.1389	-0.244937	-3.98247	-0.803942	0.625499	-0.193374	0.706962	29.4582	29.4884	29.2905	29.5229	29.6466	29.8079	29.522	29.6941	29.6489	29.4844	29.6306	29.412	29.7338	29.6251	29.7515	29.6293	29.4582	29.4884	29.2905	29.5229	29.6466	29.8079	29.522	29.6941	29.6489	29.4844
Rl14		OTHER	11	0	0	0	1.34451	-0.227409	-2.52082	0	0	0.397469	-0.137919	-0.904815	0	0	1.24493	-0.182752	-2.3521	-0.871241	0.46125	0.428996	0.357591	31.4389	31.4535	31.401	31.5937	31.5622	31.8276	31.5602	31.8468	31.8461	31.5599	31.8178	31.2149	31.7592	31.7665	31.5005	31.5918	31.4389	31.4535	31.401	31.5937	31.5622	31.8276	31.5602	31.8468	31.8461	31.5599
Hprt		OTHER	11	0	0	0	0.777739	-0.227159	-1.57281	0	0	0.380812	-0.127847	-0.873275	0	0	0.263471	-0.0719471	-0.641075	-0.852511	0.255664	-0.324277	0.0134971	26.0423	26.3395	26.0218	26.0466	26.3068	26.6909	26.1245	26.2367	26.6074	26.1266	26.0486	26.179	26.3287	25.9651	26.1499	26.2942	26.0423	26.3395	26.0218	26.0466	26.3068	26.6909	26.1245	26.2367	26.6074	26.1266
Pter		OTHER	11	0	0	0	0.791518	-0.227118	-1.59594	0	0	0.169767	-0.0656199	-0.438392	0	0	0.664487	-0.179307	-1.38095	-0.641656	0.306434	-0.164942	-0.0478385	26.5715	26.3652	26.1947	26.3202	26.6611	26.8938	26.3725	26.4328	26.7005	26.1228	26.562	26.3288	26.8443	26.4399	26.3833	26.5013	26.5715	26.3652	26.1947	26.3202	26.6611	26.8938	26.3725	26.4328	26.7005	26.1228
Pgtb1		OTHER	11	0	0	0	0.963833	-0.226168	-1.88312	0	0	0.879641	-0.320897	-1.74315	0	0	0.0921255	0.0292149	0.252798	-0.409871	0.372007	0.52025	-0.262673	24.8555	24.9903	24.982	25.0341	25.3347	25.43	25.0526	24.9492	25.7255	25.0331	25.4329	24.9539	25.0815	24.6131	25.0006	25.0498	24.8555	24.9903	24.982	25.0341	25.3347	25.43	25.0526	24.9492	25.7255	25.0331
Nubp2		OTHER	11	0	0	0	0.274438	-0.226066	-0.66365	0	0	0.120471	0.267072	0.322861	0	0	0.336003	0.821544	0.786841	-0.332308	0.0128511	0.427121	-0.116512	26.2598	26.5539	26.3667	25.7221	26.1177	27.0771	25.8239	26.7881	23.5717	26.6204	27.1417	26.5004	26.4006	22.3206	26.5492	26.346	26.2598	26.5539	26.3667	25.7221	26.1177	27.0771	25.8239	26.7881	NA	26.6204
Copa		OTHER	11	0	0	0	1.04898	-0.225821	-2.02456	0	0	1.03441	-0.254717	-2.00033	0	0	0.778316	-0.118018	-1.57378	-0.740263	0.312738	0.410095	-0.237086	28.3847	28.3172	28.2353	28.3348	28.5111	28.821	28.2992	28.5438	28.706	28.3861	28.8533	28.3453	28.6156	28.4298	28.4147	28.2838	28.3847	28.3172	28.2353	28.3348	28.5111	28.821	28.2992	28.5438	28.706	28.3861
Flip1		OTHER	11	0	0	0	0.605122	-0.225658	-1.27867	0	0	0.0211284	-0.00972223	-0.0620812	0	0	0.956159	-0.242393	-1.87037	-0.711742	0.413591	-0.200803	0.192074	28.7232	28.4069	28.3745	28.46	28.6305	28.343	29.0971	28.7966	28.4402	28.681	28.1449	28.7373	28.6256	29.0337	28.5837	28.6912	28.7232	28.4069	28.3745	28.46	28.6305	28.343	29.0971	28.7966	28.4402	28.681
Nsf1C		OTHER	11	0	0	0	1.18281	-0.225271	-2.24776	0	0	1.31239	-0.177565	-2.46619	0	0	0.194695	-0.035737	-0.494235	-0.714477	0.645191	0.395531	-0.48681	27.7699	27.859	27.7466	27.8863	28.0727	28.2814	27.8314	27.9774	28.0455	27.856	28.1434	27.9273	27.9412	27.7257	27.7582	27.9797	27.7699	27.859	27.7466	27.8863	28.0727	28.2814	27.8314	27.9774	28.0455	27.856
Pur8		OTHER	11	0	0	0	0.535829	-0.225132	-1.15717	0	0	0.998468	-0.18139	-1.94064	0	0	0.608201	-0.141414	-1.28401	-0.496547	0.654013	0.347615	-0.343508	28.7136	28.7729	28.5109	28.8538	29.0669	29.3143	28.4572	28.9132	28.9999	28.9205	28.9282	28.7282	29.1009	28.7637	28.781	28.7712	28.7136	28.7729	28.5109	28.8538	29.0669	29.3143	28.4572	28.9132	28.9999	28.9205
Vatb2		OTHER	11	0	0	0	1.36341	-0.225127	-2.55309	0	0	0.691491	-0.145619	-1.42703	0	0	0.456049	-0.118918	-1.01356	-0.619738	0.445682	0.211586	-0.479417	28.4622	28.633	28.5416	28.613	28.6286	28.9973	28.7137	28.8108	28.8091	28.4814	28.9077	28.6341	29.0067	28.6253	28.5155	28.5781	28.4622	28.633	28.5416	28.613	28.6286	28.9973	28.7137	28.8108	28.8091	28.4814
K0664		OTHER	11	0	0	0	1.22832	-0.224999	-2.32414	0	0	0.797089	-0.114052	-1.60528	0	0	0.268404	-0.0696392	-0.651255	-0.585426	0.279801	0.00908273	-0.617332	26.3315	26.2956	26.2583	26.1945	26.378	26.7666	26.3806	26.4547	26.4324	26.3148	26.5409	26.2479	26.6398	26.2547	26.1751	26.2888	26.3315	26.2956	26.2583	26.1945	26.378	26.7666	26.3806	26.4547	26.4324	26.3148
Ubp54		OTHER	11	0	0	0	0.942228	-0.224838	-1.84723	0	0	0.121258	-0.0447745	-0.324765	0	0	0.87994	-0.269967	-1.74365	-0.349451	0.00461072	-0.00393112	0.132539	24.2726	24.2902	24.0497	24.2793	24.3171	24.3102	24.763	24.4007	24.4457	24.4385	23.9113	24.2753	24.4594	24.9086	24.3184	24.2852	24.2726	24.2902	24.0497	24.2793	24.3171	24.3102	24.763	24.4007	24.4457	24.4385
Pak2		OTHER	11	0	0	0	1.31254	-0.224773	-2.46645	0	0	1.14529	-0.199415	-2.185	0	0	0.148773	-0.0274801	-0.390079	-0.789613	0.401697	0.420662	-0.768676	27.7593	27.8279	27.9243	27.7983	27.9537	28.2872	27.9114	28.0565	28.0831	27.9331	28.2359	27.8553	28.0268	27.7766	27.76	27.8563	27.7593	27.8279	27.9243	27.7983	27.9537	28.2872	27.9114	28.0565	28.0831	27.9331
Ddi2		OTHER	11	0	0	0	1.16425	-0.224597	-2.2167	0	0	1.3369	-0.372763	-2.50785	0	0	1.17117	-0.297982	-2.22827	-1.08601	0.0336417	0.699961	-0.0260343	25.8489	26.1932	25.8728	26.0985	26.2734	26.3516	26.0908	26.1959	26.1012	26.2504	26.5153	26.6375	26.6047	26.1813	26.2615	26.1578	25.8489	26.1932	25.8728	26.0985	26.2734	26.3516	26.0908	26.1959	26.1012	26.2504
T214A		OTHER	11	0	0	0	0.38936	-0.2242	-0.889498	0	0	0.545932	-0.414803	-1.17505	0	0	0.14107	-0.0906205	-0.372035	-0.0958624	-0.0515094	0.388257	-0.174284	24.773	25.6672	25.8073	25.4997	25.5991	25.9593	25.4848	25.6009	25.2951	25.7482	26.5831	25.78	25.6712	25.3302	25.4645	25.6438	24.773	25.6672	25.8073	25.4997	25.5991	25.9593	25.4848	25.6009	25.2951	25.7482
Afad		OTHER	11	0	0	0	0.940732	-0.224179	-1.84474	0	0	0.367236	0.112664	0.847341	0	0	2.46572	-0.417416	-4.67265	-0.581178	0.50652	-0.569844	0.816424	28.0851	27.9375	27.8917	27.9355	28.1974	27.8715	28.4099	28.2677	27.9047	27.9744	27.4806	28.0393	28.2719	28.6137	28.3097	28.3241	28.0851	27.9375	27.8917	27.9355	28.1974	27.8715	28.4099	28.2677	27.9047	27.9744
Nhrf1		OTHER	11	0	0	0	0.952071	-0.224011	-1.86358	0	0	0.121677	0.0441198	0.325778	0	0	0.764603	-0.206584	-1.55072	-0.66724	0.203063	-0.595994	0.0420262	26.0943	26.0968	26.0941	26.3132	26.2987	26.6907	26.2196	26.2854	26.3746	25.824	26.2394	25.9839	26.7136	26.2065	26.3049	26.1997	26.0943	26.0968	26.0941	26.3132	26.2987	26.6907	26.2196	26.2854	26.3746	25.824
Fkbp2		OTHER	11	0	0	0	0.741715	-0.2238	-1.51215	0	0	1.94014	-0.323944	-3.59189	0	0	0.82217	-0.159436	-1.64727	-0.756678	0.308601	0.734949	-0.106878	28.8224	29.0057	29.0419	28.9412	28.8548	29.3477	29.4651	29.0389	29.1185	29.1756	29.387	29.426	29.111	29.1041	28.9115	29.3224	28.8224	29.0057	29.0419	28.9412	28.8548	29.3477	29.4651	29.0389	29.1185	29.1756
Shcba		OTHER	11	0	0	0	0.432773	-0.22363	-0.970733	0	0	0.0743678	-0.037128	-0.207315	0	0	0.662434	-0.181882	-1.37744	-0.158409	-0.0621961	-0.435224	0.162945	26.2381	26.2205	26.0245	25.731	25.9576	26.1412	26.8554	26.1544	25.9405	26.1587	25.8254	26.4379	26.1241	26.4034	26.2185	26.1956	26.2381	26.2205	26.0245	25.731	25.9576	26.1412	26.8554	26.1544	25.9405	26.1587
Bpnt1		OTHER	11	0	0	0	0.741134	-0.223544	-1.51117	0	0	1.39988	-0.163563	-2.61558	0	0	0.0458099	-0.0179458	-0.131219	-0.508194	0.355747	0.448456	-0.125841	26.4278	26.6566	26.5492	26.5253	26.7803	27.1426	26.4833	26.6469	26.7557	26.5848	26.7633	26.7094	26.7984	26.6732	26.2017	26.5574	26.4278	26.6566	26.5492	26.5253	26.7803	27.1426	26.4833	26.6469	26.7557	26.5848
Fgd6		OTHER	11	0	0	0	1.06935	-0.223379	-2.05843	0	0	0.0889318	0.0277991	0.244714	0	0	2.37254	-0.459173	-4.46924	-0.5955	0.37698	-0.57571	1.11656	25.9952	25.9917	25.7557	26.1531	26.2297	25.9971	26.228	26.3343	26.0718	25.9862	25.7162	26.0102	26.4374	26.603	26.3784	26.3135	25.9952	25.9917	25.7557	26.1531	26.2297	25.9971	26.228	26.3343	26.0718	25.9862
Zbtb2		OTHER	11	0	0	0	0.131937	-0.223362	-0.350401	0	0	0.580246	0.764636	1.23534	0	0	0.294978	-0.513395	-0.705387	-0.0146938	-0.931951	NA	0.970283	24.7272	24.5097	22.2107	24.7488	24.1554	24.2973	24.7162	23.921	23.4763	23.2204	23.1608	23.2805	25.0506	24.832	24.9639	23.4034	24.7272	24.5097	NA	24.7488	NA	24.2973	24.7162	NA	NA	NA
Ecm29		OTHER	11	0	0	0	0.740719	-0.22332	-1.51047	0	0	0.254182	-0.081233	-0.621791	0	0	1.63658	-0.16161	-3.03026	-0.567437	0.110317	-0.489971	0.231213	26.1907	26.1138	25.9874	26.0871	26.1909	26.7262	26.0804	26.2748	26.2117	26.0196	26.5108	25.9619	26.3368	26.26	26.2529	26.1758	26.1907	26.1138	25.9874	26.0871	26.1909	26.7262	26.0804	26.2748	26.2117	26.0196
Copz1		OTHER	11	0	0	0	0.748043	-0.222742	-1.52283	0	0	0.572231	-0.1835	-1.22132	0	0	0.345651	0.111323	0.80566	-0.160216	0.743603	0.683862	-0.958847	27.6976	27.6542	27.3803	27.5587	27.9816	28.0302	27.4877	27.6822	27.6819	27.9783	27.9522	27.4124	27.4861	27.2458	27.3283	27.7853	27.6976	27.6542	27.3803	27.5587	27.9816	28.0302	27.4877	27.6822	27.6819	27.9783
Kif2A		OTHER	11	0	0	0	0.927149	-0.222719	-1.82217	0	0	0.230454	-0.0582352	-0.571791	0	0	2.0095	-0.270132	-3.72592	-0.690508	0.795194	-0.137984	0.571502	26.3854	26.2482	26.1027	26.2951	26.4829	26.1799	26.5938	26.6656	26.398	26.4473	26.0753	26.3436	26.5066	26.6514	26.4898	26.4641	26.3854	26.2482	26.1027	26.2951	26.4829	26.1799	26.5938	26.6656	26.398	26.4473
Tmed7		OTHER	11	0	0	0	0.157441	-0.22236	-0.410179	0	0	0.97517	-1.10294	-1.90195	0	0	0.521211	-0.613441	-1.13119	-0.29541	-1.13791	0.877064	0.0421851	23.2917	25.5091	25.3593	25.309	25.4621	24.9308	24.9192	25.0465	26.1762	25.5721	26.5584	25.5742	25.5102	25.5056	25.1418	25.7654	NA	25.5091	25.3593	25.309	25.4621	24.9308	24.9192	25.0465	26.1762	25.5721
Ce350		OTHER	11	0	0	0	0.358725	-0.222322	-0.830974	0	0	0.311288	0.150886	0.73806	0	0	0.174952	-0.123481	-0.450138	-0.0550487	0.132862	-0.650246	0.178355	28.735	29.0446	28.8908	29.0939	29.2746	29.8382	28.8117	28.7292	28.8876	29.2741	28.57	28.4291	29.1214	28.4287	29.0014	29.7067	28.735	29.0446	28.8908	29.0939	29.2746	29.8382	28.8117	28.7292	28.8876	29.2741
Bub3		OTHER	11	0	0	0	1.817	-0.222279	-3.35943	0	0	0.00133863	0.000379086	0.00402051	0	0	0.0549428	-0.0145445	-0.155979	-0.278891	1.1674	-0.190423	-0.30905	26.8559	26.6388	26.8756	26.7291	27.0165	27.0722	26.9013	26.9985	26.7772	26.5646	26.8341	26.922	26.8833	26.6927	26.947	26.6345	26.8559	26.6388	26.8756	26.7291	27.0165	27.0722	26.9013	26.9985	26.7772	26.5646
Rl32		OTHER	11	0	0	0	1.16448	-0.221998	-2.21707	0	0	3.06676	-0.402589	-6.13562	0	0	0.734171	-0.157014	-1.49941	-1.02715	-0.116065	1.13692	-0.439638	30.7279	30.7502	30.8534	30.9105	31.0382	31.2847	30.8796	30.9275	31.0914	31.1737	31.2974	31.2898	30.9043	30.9328	30.7937	31.2393	30.7279	30.7502	30.8534	30.9105	31.0382	31.2847	30.8796	30.9275	31.0914	31.1737
Tfr1		OTHER	11	0	0	0	0.904563	-0.22182	-1.78462	0	0	0.814313	-0.326682	-1.63412	0	0	0.175602	-0.049623	-0.451606	-0.56208	0.127811	0.0376771	-0.366919	26.5782	26.6782	26.7832	26.6883	26.8943	27.2222	26.6625	26.8361	26.8315	26.7596	27.5921	26.8514	26.7826	26.6869	26.4843	26.9726	26.5782	26.6782	26.7832	26.6883	26.8943	27.2222	26.6625	26.8361	26.8315	26.7596
6Pgl		OTHER	11	0	0	0	0.758817	-0.221804	-1.54098	0	0	0.426216	-0.109135	-0.95858	0	0	0.574503	-0.154863	-1.22529	-0.758811	0.729335	-0.148563	-0.0116338	25.6526	25.8887	25.6845	25.7188	26.1123	26.2114	25.6054	25.9028	25.9536	25.6526	25.7005	26.0744	25.9223	25.6582	26.1955	25.7882	25.6526	25.8887	25.6845	25.7188	26.1123	26.2114	25.6054	25.9028	25.9536	25.6526
Spt5H		OTHER	11	0	0	0	0.513449	-0.221687	-1.11733	0	0	0.752697	-0.375226	-1.53067	0	0	0.51088	0.107678	1.11274	-0.541957	0.37085	1.07742	-0.578399	25.432	25.4726	25.7467	25.4565	25.5658	26.1192	25.324	25.9855	26.0439	25.2392	26.3366	25.989	25.4341	25.5317	25.4702	25.2411	25.432	25.4726	25.7467	25.4565	25.5658	26.1192	25.324	25.9855	26.0439	25.2392
[truncated: 1,918 more rows]
[truncated: 23 more columns]

## Sheet: Legend
Legend to supplementary table 2
[truncated: 79 more rows]
