# Supplementary material for: TopBP1 utilises a bipartite GINS binding mode to support genome replication
Source: Nat Commun. 2024 Feb 27;15:1797. doi: 10.1038/s41467-024-45946-0 (PMC10899662; doi:10.1038/s41467-024-45946-0)
Supplement: Supplementary file 6 — Supplementary Data 3 [file 41467_2024_45946_MOESM6_ESM.xlsx]

## Sheet: Antibody information
Name	Antigen/source
Anti-DB4	human TopBP1-aa1-360, rabbit, self-made, antigen-purified; working dilution 1/2000 for Western Blots
Anti Sld5	human Sld5-aa1-100, rabbit monoclonal ERP9318, Abcam ab139683; working dilution 1/1000 for Western Blots
Anti-Flag	Flag peptide, mouse, clone M2, Sigma F1804; working dilution 1/1000 for Western Blots
Anti-53BP1	Human 53BP1 aa 350-400, rabbit, Invitrogen
	PA1-16565; working dilution 1/1000 for Western Blots
Anti-Myc	Myc tag, mouse, clone 9E10; working dilution 1/1000 for Western Blots
Anti-TopBP1 #1	Xenopus TopBP1-aa1-365, rabbit, self-made, antigen-purified; used for immunodepletion only
Anti-TopBP1 #2	Xenopus TopBP1-aa999-1299, rabbit, self-made, antigen-purified; working dilution 1/3000 for Western Blots
Anti-XCdc45	Xenopus Cdc45, rabbit, self-made serum; working dilution 1/1000 for Western Blots
Anti-XSld5	Xenopus Sld5, rabbit, self-made, serum; working dilution 1/1000 for Western Blots
Anti-XPolE2	Xenopus PolE2, rabbit, self-made, serum; working dilution 1/1000 for Western Blots
Anti-Mcm6	Mcm6-aa775-821, rabbit, BETHYL A300-194A; working dilution 1/2000 for Western Blots
Anti-Mcm4	Mcm4-aa750-850, rabbit, Abcam ab4459; working dilution 1/1000 for Western Blots
Anti-PCNA	Human PCNA, mouse, clone PC10; working dilution 1/1000 for Western Blots
Anti-MBP	MBP tag, mouse, New England BioLabs E8032S; working dilution 1/1000 for Western Blots

## Sheet: Plasmid information
Plasmid Name	Vector Backbone	Recombinant Protein
BT702	pLib	TopBP1-1-766 L489P/L490P-Strep
BT707	pLib	TopBP1-1-766-Strep
BT708	pLib	TopBP1-1-766 RegionI-Strep
BT709	pLib	TopBP1-1-766 RegionII-Strep
BT710	pLib	TopBP1-1-766 RegionIII-Strep
BT711	pLib	TopBP1-1-766 Gcore-Strep
BT712	pLib	TopBP1-1-766 Gcc-Strep
BT735	pLib	TopBP1-1-766 S654V/K661R/K704E-Strep
BT759	pLib	TopBP1-1-549-Strep
BT760	pLib	TopBP1-1-549 Gcc-Strep
BT761	pLib	TopBP1-1-549-L489P/L490P-Strep
BT770	pLib	TopBP1-1-766 B4mut-Strep
BT772	pLib	TopBP1-1-766Gcc/B4mut-Strep
BT805	pLib	6xHis-3xFlag-Sld5
BT806	pLib	Psf1
BT807	pLib	Psf2
BT808	pLib	Psf3
BT781	pLib	Psf1 N43A/K51E
MD106	pBIG1a	Psf1 Psf2 Psf3 6xHis-3xFlag-Sld5
MD101	pLib	Psf1(1-151)
MD107	pBIG1a	Psf1(1-151) Psf2 Psf3 6xHis-3xFlag-Sld5
MD146	pET17b	HIS-TopBP1-1-766-Strep
MD147	pET17b	HIS-TopBP1-331-766-Strep
BT764	pcDNA5	APEX2-TopBP1
MP784	pcDNA5	TopBP1-APEX2
BT818	pMal	MBP-PolE2-N-1-75 (PolE2-N)
