# Supplementary material for: TopBP1 utilises a bipartite GINS binding mode to support genome replication
Source: Nat Commun. 2024 Feb 27;15:1797. doi: 10.1038/s41467-024-45946-0 (PMC10899662; doi:10.1038/s41467-024-45946-0)
Supplement: Supplementary file 8 — Source Data [file 41467_2024_45946_MOESM8_ESM.xlsx]

## Sheet: Fig 5e
Fig 5e			Experiment #1								Experiment #2
																			Experiment #3
					aTopBP1 #1		aTopBP1 #2						aTopBP1 #1		aTopBP1 #2						aTopBP1 #1		aTopBP1 #2
raw data			minutes	mock	buffer	WT 0-5	buffer	WT 0-5			minutes	mock	buffer	WT 0-5	buffer	WT 0-5			minutes	mock	buffer	WT 0-5	buffer	WT 0-5
			0	17491.5	16087.1	16348.9	17682.4	17671.7			0	19960.1	17981.2	18211.9	18929.8	19655.9			0	19752.1	18134.2	18996.6	19312.6	18718.6
			30	17837.2	15727.7	17506.9	18236.4	18243.7			30	20273.9	17369.5	17885.9	18829.1	19257.6			30	20103	17432.1	18956	18405.5	18903.6
			60	20948.3	16288.6	23628.1	17863.1	24126.4			60	23191	17622.1	22186.6	19003.6	23857.7			60	26680.9	19029.1	26880.7	17870.5	22659.9
			90	24078.2	16260.6	26039.8	18458.8	26965.3			90	27055.9	18878.2	25108.2	19302.6	28540.2			90	29714.4	21753.2	29320.2	19164.1	27717.3
			120	26594.3	16906.8	27339.8	18627	28167.9			120	28845.6	19413.1	26046.7	21151	27381.7			120	29779.9	22743.1	28662.3	20238	28837
			135	27023.8	16523.8	25891.5	18473.3	27950.4			135	29327.3	19914.5	26066.6	21557.4	29973.1			135	28734.7	23507.1	29377.2	20270.3	28093.4
					aTopBP1 #1		aTopBP1 #2						aTopBP1 #1		aTopBP1 #2						aTopBP1 #1		aTopBP1 #2
background subtraction			minutes	mock	buffer	WT 0-5	buffer	WT 0-5			minutes	mock	buffer	WT 0-5	buffer	WT 0-5			minutes	mock	buffer	WT 0-5	buffer	WT 0-5
(0 minutes time point)			0	0	0	0	0	0			0	0	0	0	0	0			0	0	0	0	0	0
			30	345.689	0	1157.98	553.995	571.921			30	313.817	0	0	0	0			30	350.937	0	0	0	185.041
			60	3456.83	201.583	7279.21	180.739	6454.71			60	3230.85	0	3974.77	73.819	4201.79			60	6928.83	894.885	7884.07	0	3941.34
			90	6586.71	173.511	9690.85	776.341	9293.61			90	7095.75	897.013	6896.31	372.822	8884.36			90	9962.31	3619	10323.5	0	8998.74
			120	9102.83	819.75	10990.9	944.576	10496.2			120	8885.44	1431.88	7834.83	2221.21	7725.84			120	10027.8	4608.95	9665.61	925.395	10118.4
			135	9532.24	436.796	9542.58	790.907	10278.6			135	9367.19	1933.25	7854.73	2627.58	10317.3			135	8982.56	5372.9	10380.5	957.713	9374.87
					aTopBP1 #1		aTopBP1 #2						aTopBP1 #1		aTopBP1 #2						aTopBP1 #1		aTopBP1 #2
normalized to mock			minutes	mock	buffer	WT 0-5	buffer	WT 0-5			minutes	mock	buffer	WT 0-5	buffer	WT 0-5			minutes	mock	buffer	WT 0-5	buffer	WT 0-5
			0	0	0	0	0	0			0	0	0	0	0	0			0	0	0	0	0	0
			30	0.0362652	0	0.12148	0.058118	0.0599986			30	0.0335017	0	0	0	0			30	0.0349965	0	0	0	0.0184528
			60	0.362646	0.0211475	0.763641	0.0189608	0.677145			60	0.344912	0	0.424329	0.0078806	0.448565			60	0.690963	0.0892405	0.786223	0	0.393042
			90	0.690993	0.0182025	1.01664	0.0814437	0.974965			90	0.757511	0.0957612	0.73622	0.0398009	0.948455			90	0.993471	0.360897	1.02949	0	0.89738
			120	0.954951	0.0859976	1	0.0990927	1.10112			120	0.948571	0.152861	1	0.237127	0.824777			120	1	0.459618	0.963883	0.0922831	1.00904
			135	1	0.045823	1.00108	0.0829717	1.0783			135	1	0.206385	0.838537	0.28051	1.10143			135	0.895767	0.535802	1.03518	0.0955059	0.934889
				mock	aTopBP1 #1		aTopBP1 #2
Mean			minutes	buffer	buffer	WT 0-5	buffer	WT 0-5
			0	0	0	0	0	0
			30	0.0349211	0	0.0404934	0.0193727	0.0261505
			60	0.466174	0.036796	0.658064	0.00894713	0.506251
			90	0.813991	0.158287	0.927451	0.0404148	0.940267
			120	0.967841	0.232826	0.987961	0.142834	0.978311
			135	0.965256	0.26267	0.958266	0.152996	1.03821
				mock	aTopBP1 #1		aTopBP1 #2
SEM			minutes	buffer	buffer	WT 0-5	buffer	WT 0-5
			0	0	0	0	0	0
			30	0.000798638	0	0.0404934	0.0193727	0.0177426
			60	0.112511	0.0269235	0.117049	0.00549943	0.0869375
			90	0.091771	0.10375	0.0956873	0.0235128	0.0227681
			120	0.0161847	0.115027	0.012039	0.0471872	0.0812397
			135	0.0347442	0.144217	0.060668	0.0638595	0.0520881
GraphPad Prism Analysis
Analysis summary		Table Analyzed	Figure 5e										Table Analyzed	Figure 5e
		Column B	TopBP1 ab 1 + buffer										Column D	TopBP1 ab 2 + buffer
		vs.	vs,										vs.	vs,
		Column C	TopBP1 ab 1 + WT										Column E	TopBP1 ab 2 + WT
		Test details											Test details
		Test name	Unpaired t test										Test name	Unpaired t test
		Variance assumption	Individual variance for each row										Variance assumption	Individual variance for each row
		Multiple comparisons	False Discovery Rate (FDR)										Multiple comparisons	False Discovery Rate (FDR)
		Method	Two-stage step-up (Benjamini, Krieger, and Yekutieli)										Method	Two-stage step-up (Benjamini, Krieger, and Yekutieli)
		Desired FDR (Q)	1,00%										Desired FDR (Q)	1,00%
		Number of tests performed	4										Number of tests performed	4
		Number of rows omitted	1										Number of rows omitted	1
t tests		Discovery?	P value	Mean of TopBP1 ab 1 + buffer	Mean of TopBP1 ab 1 + WT	Difference	SE of difference	t ratio	df	q value			Discovery?	P value	Mean of TopBP1 ab 2 + buffer	Mean of TopBP1 ab 2 + WT	Difference	SE of difference	t ratio	df	q value
				0	0	0	0								0	0	0	0
		No	0.373901	0	0.04033	-0.04033	0.04033	1	4	0.09441			No	0.812136	0.01933	0.026	-0.006667	0.02626	0.2538	4	0.205064
		Yes	0.006658	0.03667	0.658	-0.6213	0.1202	5.169	4	0.002242			Yes	0.004638	0.009	0.5063	-0.4973	0.08703	5.715	4	0.001561
		Yes	0.005521	0.1583	0.9273	-0.769	0.1412	5.446	4	0.002242			Yes	1e-05	0.04033	0.94	-0.8997	0.03271	27.51	4	1e-05
		Yes	0.002854	0.233	0.988	-0.755	0.1158	6.522	4	0.002242			Yes	0.00088	0.1427	0.9783	-0.8357	0.09387	8.902	4	0.000444
Discoveries		P value	Mean of TopBP1 ab 1 + buffer	Mean of TopBP1 ab 1 + WT	Difference	SE of difference	t ratio	df	q value				P value	Mean of TopBP1 ab 2 + buffer	Mean of TopBP1 ab 2 + WT	Difference	SE of difference	t ratio	df	q value
		0.002854	0.233	0.988	-0.755	0.1158	6.522	4	0.002242				1e-05	0.04033	0.94	-0.8997	0.03271	27.51	4	1e-05
		0.005521	0.1583	0.9273	-0.769	0.1412	5.446	4	0.002242				0.00088	0.1427	0.9783	-0.8357	0.09387	8.902	4	0.000444
		0.006658	0.03667	0.658	-0.6213	0.1202	5.169	4	0.002242				0.004638	0.009	0.5063	-0.4973	0.08703	5.715	4	0.001561

## Sheet: Fig5f
Fig. 5f			Experiment #1											Experiment #2
																									Experiment #3
raw data			minutes	mock	buffer	WT 0-5	PP 0-5	CC 0-5	ΔBRCT4-5	PP + ΔBRCT4-5	CC + ΔBRCT4-5			minutes	mock	buffer	WT 0-5	PP 0-5	CC 0-5	ΔBRCT4-5	PP + ΔBRCT4-5	CC + ΔBRCT4-5			minutes	mock	buffer	WT 0-5	PP 0-5	CC 0-5	ΔBRCT4-5	PP + ΔBRCT4-5	CC + ΔBRCT4-5
			0	17491.5	17682.4	17671.7	18293.8	18848.5	18660.7	18858.3	19335.1			0	19960.1	18929.8	19655.9	19774.6	19834.5	20210.1	20681.6	21334.4			0	19752.1	19312.6	18718.6	19224.1	19500.6	19210.1	19476.9	19529.6
			30	17837.2	18236.4	18243.7	18171.2	18361.6	18993	19108.3	19087.6			30	20273.9	18829.1	19257.6	20292	19532.4	20558.1	20627.7	20928.1			30	20103	18405.5	18903.6	18747.2	18845.2	18912.5	18938	18987.5
			60	20948.3	17863.1	24126.4	20477	18561.8	23990.4	19708.1	19139			60	23191	19003.6	23857.7	21440.7	20770.2	25819.5	20890.7	21697.3			60	26680.9	17870.5	22659.9	20173.4	19051.7	22277.5	18980.2	18739.2
			90	24078.2	18458.8	26965.3	23298.2	21570.5	27445.4	20668.3	19575			90	27055.9	19302.6	28540.2	26137.6	22876.7	29870.8	22233.1	23260.2			90	29714.4	19164.1	27717.3	25174.2	21790.1	27432.6	20067.3	19840.4
														105	27657.3	20503.4	29830.4	27231.8	24749	30984.3	22165	24917.8			105	30055.8	19555.3	28863.4	25991.5	22646.2	27203.9	21665.6	20692
			120	26594.3	18627	28167.9	25104.5	23874.9	29038.9	21346	20401.6			120	28845.6	21151	27381.7	27416.9	25199.5	31134.9	23701.2	25580			120	29779.9	20238	28837	27862.3	24162.8	29454.8	22643.5	21018.1
background subtraction			minutes	mock	buffer	WT 0-5	PP 0-5	CC 0-5	ΔBRCT4-5	PP + ΔBRCT4-5	CC + ΔBRCT4-5			minutes	mock	buffer	WT 0-5	PP 0-5	CC 0-5	ΔBRCT4-5	PP + ΔBRCT4-5	CC + ΔBRCT4-5			minutes	mock	buffer	WT 0-5	PP 0-5	CC 0-5	ΔBRCT4-5	PP + ΔBRCT4-5	CC + ΔBRCT4-5
(0 minutes time point)			0	0	0	0	0	0	0	0	0			0	0	0	0	0	0	0	0	0			0	0	0	0	0	0	0	0	0
			30	345.689	553.995	571.921	0	0	332.366	249.987	0			30	313.817	0	0	517.368	0	348.022	0	0			30	350.937	0	185.041	0	0	0	0	0
			60	3456.83	180.739	6454.71	2183.2	0	5329.7	849.798	0			60	3230.85	73.819	4201.79	1666.15	935.673	5609.37	209.082	362.896			60	6928.83	0	3941.34	949.24	0	3067.43	0	0
			90	6586.71	776.341	9293.61	5004.33	2721.96	8784.73	1810.03	239.883			90	7095.75	372.822	8884.36	6362.97	3042.22	9660.7	1551.48	1925.79			90	9962.31	0	8998.74	5950.1	2289.5	8222.54	590.43	310.839
														105	7697.16	1573.61	10174.5	7457.19	4914.53	10774.2	1483.42	3583.47			105	10303.7	242.7	10144.8	6767.39	3145.55	7993.83	2188.7	1162.41
			120	9102.83	944.576	10496.2	6810.67	5026.4	10378.3	2487.76	1066.56			120	8885.44	2221.21	7725.84	7642.36	5364.99	10924.8	3019.56	4245.61			120	10027.8	925.395	10118.4	8638.2	4662.13	10244.6	3166.62	1488.46
				Fig 5f		Fig 5f	Fig 5f	Fig 5f	Fig 5f	Fig 5f	Fig 5f				Fig 5f		Fig 5f	Fig 5f	Fig 5f	Fig 5f	Fig 5f	Fig 5f				Fig 5f		Fig 5f	Fig 5f	Fig 5f	Fig 5f	Fig 5f	Fig 5f
background subtraction			minutes	mock	buffer	WT 0-5	PP 0-5	CC 0-5	ΔBRCT4-5	PP + ΔBRCT4-5	CC + ΔBRCT4-5			minutes	mock	buffer	WT 0-5	PP 0-5	CC 0-5	ΔBRCT4-5	PP + ΔBRCT4-5	CC + ΔBRCT4-5			minutes	mock	buffer	WT 0-5	PP 0-5	CC 0-5	ΔBRCT4-5	PP + ΔBRCT4-5	CC + ΔBRCT4-5
(buffer control)			0	0	0	0	0	0	0	0	0			0	0	0	0	0	0	0	0	0			0	0	0	0	0	0	0	0	0
			30	0	0	17.926	0	0	0	0	0			30	313.817	0	0	517.368	0	348.022	0	0			30	350.937	0	185.041	0	0	0	0	0
			60	3276.09	0	6273.97	2002.46	0	5148.96	669.059	0			60	3157.03	0	4127.97	1592.33	861.854	5535.55	135.263	289.077			60	6928.83	0	3941.34	949.24	0	3067.43	0	0
			90	5810.37	0	8517.27	4227.99	1945.62	8008.39	1033.69	0			90	6722.92	0	8511.54	5990.15	2669.4	9287.88	1178.65	1552.97			90	9962.31	0	8998.74	5950.1	2289.5	8222.54	590.43	310.839
														105	6123.56	0	8600.9	5883.59	3340.93	9200.64	0	2009.86			105	10061	0	9902.11	6524.69	2902.85	7751.13	1946	919.713
			120	8158.25	0	9551.59	5866.1	4081.82	9433.7	1543.18	121.981			120	6664.23	0	5504.63	5421.15	3143.78	8703.56	798.354	2024.4			120	9102.39	0	9193	7712.8	3736.74	9319.25	2241.22	563.065
normalized to WT0-5			minutes	mock	buffer	WT 0-5	PP 0-5	CC 0-5	ΔBRCT4-5	PP + ΔBRCT4-5	CC + ΔBRCT4-5			minutes	mock	buffer	WT 0-5	PP 0-5	CC 0-5	ΔBRCT4-5	PP + ΔBRCT4-5	CC + ΔBRCT4-5			minutes	mock	buffer	WT 0-5	PP 0-5	CC 0-5	ΔBRCT4-5	PP + ΔBRCT4-5	CC + ΔBRCT4-5
			0	0	0	0	0	0	0	0	0			0	0	0	0	0	0	0	0	0			0	0	0	0	0	0	0	0	0
			30	0	0	0.00187676	0	0	0	0	0			30	0.0364865	0	0	0.0601528	0	0.0404634	0	0			30	0.0354406	0	0.018687	0	0	0	0	0
			60	0.342989	0	0.656851	0.209646	0	0.539069	0.0700469	0			60	0.367059	0	0.479947	0.185136	0.100205	0.643602	0.0157266	0.0336101			60	0.699733	0	0.39803	0.0958624	0	0.309775	0	0
			90	0.608315	0	0.891712	0.442648	0.203696	0.838435	0.108222	0			90	0.781654	0	0.98961	0.696456	0.310363	1.07987	0.137038	0.180559			90	1.00608	0	0.90877	0.600892	0.231214	0.830383	0.0596267	0.0313912
														105	0.711967	0	1	0.684066	0.388439	1.06973	0	0.233681			105	1.01604	0	1	0.65892	0.293155	0.782776	0.196524	0.0928806
			120	0.854125	0	1	0.614149	0.427345	0.987658	0.161563	0.0127708			120	0.77483	0	0.640006	0.6303	0.365518	1.01194	0.0928222	0.235371			120	0.919238	0	0.928388	0.778905	0.377368	0.941138	0.226338	0.0568632
				aTopBP1 #2
Mean			minutes	mock	buffer	WT 0-5	PP 0-5	CC 0-5	ΔBRCT4-5	PP + ΔBRCT4-5	CC + ΔBRCT4-5
			0	0	0	0	0	0	0	0	0
			30	0.0239757	0	0.0068546	0.0200509	0	0.0134878	0	0
			60	0.469927	0	0.51161	0.163548	0.0334017	0.497482	0.0285912	0.0112034
			90	0.798683	0	0.930031	0.579999	0.248424	0.91623	0.101629	0.0706501
			105	0.864005	0	1	0.671493	0.340797	0.926253	0.0982619	0.163281
			120	0.849398	0	0.856131	0.674451	0.390077	0.980244	0.160241	0.101668
SEM			minutes	mock	buffer	WT 0-5	PP 0-5	CC 0-5	ΔBRCT4-5	PP + ΔBRCT4-5	CC + ΔBRCT4-5
			0	0	0	0	0	0	0	0	0
			30	0.0119917	0	0.00594097	0.0200509	0	0.0134878	0	0
			60	0.115113	0	0.076374	0.0345746	0.0334017	0.0985852	0.0212192	0.0112034
			90	0.11514	0	0.030194	0.0740091	0.0319721	0.0818542	0.0225887	0.0556966
			105	0.124139	0	0	0.0102661	0.0388998	0.117149	0.0802305	0.0574814
			120	0.041754	0	0.110022	0.0524346	0.0189454	0.0207711	0.0385483	0.0680522
GraphPad Prism Analysis
Analysis summary		Table Analyzed	Figure 5f									Table Analyzed	Figure 5f									Table Analyzed	Figure 5f									Table Analyzed	Figure 5f									Table Analyzed	Figure 5f
		Column B	WT 0-5									Column B	WT 0-5									Column B	WT 0-5									Column B	WT 0-5									Column B	WT 0-5
		vs.	vs,									vs.	vs,									vs.	vs,									vs.	vs,									vs.	vs,
		Column C	PP 0-5									Column D	CC 0-5									Column E	ΔBRCT4-5									Column F	PP + ΔBRCT4-5									Column G	CC + ΔBRCT4-5
		Test details										Test details										Test details										Test details										Test details
		Test name	Unpaired t test									Test name	Unpaired t test									Test name	Unpaired t test									Test name	Unpaired t test									Test name	Unpaired t test
		Variance assumption	Individual variance for each row									Variance assumption	Individual variance for each row									Variance assumption	Individual variance for each row									Variance assumption	Individual variance for each row									Variance assumption	Individual variance for each row
		Multiple comparisons	False Discovery Rate (FDR)									Multiple comparisons	False Discovery Rate (FDR)									Multiple comparisons	False Discovery Rate (FDR)									Multiple comparisons	False Discovery Rate (FDR)									Multiple comparisons	False Discovery Rate (FDR)
		Method	Two-stage step-up (Benjamini, Krieger, and Yekutieli)									Method	Two-stage step-up (Benjamini, Krieger, and Yekutieli)									Method	Two-stage step-up (Benjamini, Krieger, and Yekutieli)									Method	Two-stage step-up (Benjamini, Krieger, and Yekutieli)									Method	Two-stage step-up (Benjamini, Krieger, and Yekutieli)
		Desired FDR (Q)	1,00%									Desired FDR (Q)	1,00%									Desired FDR (Q)	1,00%									Desired FDR (Q)	1,00%									Desired FDR (Q)	1,00%
		Number of tests performed	4									Number of tests performed	4									Number of tests performed	4									Number of tests performed	4									Number of tests performed	4
		Number of rows omitted	1									Number of rows omitted	1									Number of rows omitted	1									Number of rows omitted	1									Number of rows omitted	1
t tests		Discovery?	P value	Mean of WT 0-5	Mean of PP 0-5	Difference	SE of difference	t ratio	df	q value		Discovery?	P value	Mean of WT 0-5	Mean of CC 0-5	Difference	SE of difference	t ratio	df	q value		Discovery?	P value	Mean of WT 0-5	Mean of ΔBRCT4-5	Difference	SE of difference	t ratio	df	q value		Discovery?	P value	Mean of WT 0-5	Mean of PP + ΔBRCT4-5	Difference	SE of difference	t ratio	df	q value		Discovery?	P value	Mean of WT 0-5	Mean of CC + ΔBRCT4-5	Difference	SE of difference	t ratio	df
				0	0	0	0							0	0	0	0							0	0	0	0							0	0	0	0							0	0	0	0
		No	0.567432	0.007	0.02	-0.013	0.02089	0.6223	4	0.573107		No	0.310096	0.007	0	0.007	0.006028	1.161	4	0.313197		No	0.687457	0.007	0.01333	-0.006333	0.01463	0.4328	4	0.925217		No	0.310096	0.007	0	0.007	0.006028	1.161	4	0.078299		No	0.310096	0.007	0	0.007	0.006028	1.161	4
		No	0.01428	0.5117	0.1637	0.348	0.08389	4.148	4	0.028846		No	0.005809	0.5117	0.06533	0.4463	0.08312	5.37	4	0.018794		No	0.916056	0.5117	0.4977	0.014	0.1248	0.1122	4	0.925217		Yes	0.003675	0.5117	0.02867	0.483	0.0793	6.09	4	0.00133		Yes	0.00293	0.5117	0.01133	0.5003	0.07726	6.476	4
		No	0.011751	0.9303	0.58	0.3503	0.07974	4.393	4	0.028846		No	0.010326	0.9303	0.3717	0.5587	0.1225	4.562	4	0.018794		No	0.877724	0.9303	0.916	0.01433	0.08743	0.1639	4	0.925217		Yes	2.5e-05	0.9303	0.1017	0.8287	0.03766	22	4	2.5e-05		Yes	0.000173	0.9303	0.07067	0.8597	0.06354	13.53	4
		No	0.210356	0.856	0.6743	0.1817	0.1219	1.49	4	0.283279		No	0.013956	0.856	0.39	0.466	0.1116	4.177	4	0.018794		No	0.32896	0.856	0.9803	-0.1243	0.1119	1.111	4	0.925217		Yes	0.00395	0.856	0.1603	0.6957	0.1165	5.972	4	0.00133		Yes	0.004294	0.856	0.1017	0.7543	0.1292	5.837	4
Discoveries																																P value	Mean of WT 0-5	Mean of PP + ΔBRCT4-5	Difference	SE of difference	t ratio	df	q value			P value	Mean of WT 0-5	Mean of CC + ΔBRCT4-5	Difference	SE of difference	t ratio	df	q value
																																2.5e-05	0.9303	0.1017	0.8287	0.03766	22	4	2.5e-05			0.000173	0.9303	0.07067	0.8597	0.06354	13.53	4	0.000174
																																0.003675	0.5117	0.02867	0.483	0.0793	6.09	4	0.00133			0.00293	0.5117	0.01133	0.5003	0.07726	6.476	4	0.001446
																																0.00395	0.856	0.1603	0.6957	0.1165	5.972	4	0.00133			0.004294	0.856	0.1017	0.7543	0.1292	5.837	4	0.001446
[truncated: 1 more columns]

## Sheet: Supplementary Figure 13A
Fig S13A			Experiment #1							Experiment #2
raw data			minutes	buffer	WT 0-5	PP 0-5	ΔBRCT4-5	PP + ΔBRCT4-5		minutes	buffer	WT 0-5	PP 0-5	ΔBRCT4-5	PP + ΔBRCT4-5
			0	16087.1	16348.9	18078.8	18957.9	18741.1		0	18134.2	18996.6	19712.1	19871.7	19915.5
			30	15727.7	17506.9	18179.8	20172.2	19555.4		30	17432.1	18956	19133.6	19799.1	19488.5
			60	16288.6	23628.1	20361.7	27367.2	20131.1		60	19029.1	26880.7	23139.2	28555	21149.4
										75	20423.9	28543.4	25850.5	29021.8	23537.1
			90	16260.6	26039.8	23623.5	30185.1	20874.8		90	21753.2	29320.2	27887.3	30571.9	25647
			120	16906.8	27339.8	23292.3	31019.5	21843.1		120	22743.1	28662.3	28777.2	31464	27616.9
background subtraction			minutes	buffer	WT 0-5	PP 0-5	ΔBRCT4-5	PP + ΔBRCT4-5		minutes	buffer	WT 0-5	PP 0-5	ΔBRCT4-5	PP + ΔBRCT4-5
(0 minutes time point)			0	0	0	0	0	0		0	0	0	0	0	0
			30	0	1157.98	101.021	1214.31	814.357		30	0	0	0	0	0
			60	201.583	7279.21	2282.93	8409.32	1389.98		60	894.885	7884.07	3427.1	8683.28	1233.83
										75	2289.75	9546.78	6138.38	9150.11	3621.53
			90	173.511	9690.85	5544.75	11227.1	2133.73		90	3619	10323.5	8175.18	10700.1	5731.46
			120	819.75	10990.9	5213.54	12061.6	3101.98		120	4608.95	9665.61	9065.07	11592.2	7701.39
background subtraction			minutes	buffer	WT 0-5	PP 0-5	ΔBRCT4-5	PP + ΔBRCT4-5		minutes	buffer	WT 0-5	PP 0-5	ΔBRCT4-5	PP + ΔBRCT4-5
(buffer control)			0	0	0	0	0	0		0	0	0	0	0	0
			30	0	1157.98	101.021	1214.31	814.357		30	0	0	0	0	0
			60	0	7077.63	2081.35	8207.74	1188.39		60	0	6989.19	2532.22	7788.39	338.94
										75	0	7257.03	3848.63	6860.35	1331.78
			90	0	9517.34	5371.24	11053.6	1960.22		90	0	6704.53	4556.18	7081.14	2112.46
			120	0	10171.2	4393.79	11241.8	2282.23		120	0	5056.66	4456.12	6983.29	3092.44
					Fig S12a	Fig S12a	Fig S12a	Fig S12a				Fig S12a	Fig S12a	Fig S12a	Fig S12a
normalized to WT0-5			minutes	buffer	WT 0-5	PP 0-5	ΔBRCT4-5	PP + ΔBRCT4-5		minutes	buffer	WT 0-5	PP 0-5	ΔBRCT4-5	PP + ΔBRCT4-5
			0	0	0	0	0	0		0	0	0	0	0	0
			30	0	0.113849	0.0099321	0.119387	0.0800653		30	0	0	0	0	0
			60	0	0.695852	0.204632	0.806962	0.11684		60	0	0.963093	0.348933	1.07322	0.0467051
										75	0	1	0.530331	0.94534	0.183516
			90	0	0.935718	0.528085	1.08676	0.192723		90	0	0.923867	0.62783	0.975764	0.291092
			120	0	1	0.431985	1.10526	0.224383		120	0	0.696795	0.614041	0.962279	0.42613

## Sheet: Supplementary Figure 13B
Fig S13B			Experiment #1											Experiment #2
raw data			minutes	mock	buffer	WT 0-5	CC 0-5	BRCT4 mut	CC + BRCT4 mut	ΔBRCT4-5	CC + ΔBRCT4-5			minutes	mock	buffer	WT 0-5	CC 0-5	BRCT4 mut	CC + BRCT4 mut	ΔBRCT4-5	CC + ΔBRCT4-5
			0	12298.9	12509.3	12595.1	13025.4	12692.2	12929.1	13036	13022.1			0	5823.43	6145.24	6365.86	5949.77	6050.18	5981.97	6088.43	6297.86
			15	12371.7	12322.1	12551.5	12759.7	12821	12852.4	12902.9	13370.7			15	5805.35	6048.62	5691.03	5840.52	6169.25	6090.82	6111.15	6232.07
			30	13263.7	12240.2	13160.5	12677.4	12989.7	12917.9	13351.9	13155.8			30	7258.79	5602.06	7196.71	5831.21	6933.43	5988.25	6524.96	6158.02
			45	16204.8	12408.7	17122.6	13683.4	16109.7	13147	15911.5	13804.1			45	11450.2	6098.68	11247.8	8319.49	11090.3	6753.27	11034.6	7468.33
			60	16344.3	13427	18074.7	15609.8	18012.7	14748.4	17864.9	15106.4			60	13302.7	7695.79	13032.8	10546	12448.1	8862.62	12328.1	9627.82
background subtraction			minutes	mock	buffer	WT 0-5	CC 0-5	BRCT4 mut	CC + BRCT4 mut	ΔBRCT4-5	CC + ΔBRCT4-5			minutes	mock	buffer	WT 0-5	CC 0-5	BRCT4 mut	CC + BRCT4 mut	ΔBRCT4-5	CC + ΔBRCT4-5
(0 minutes time point)			0	0	0	0	0	0	0	0	0			0	0	0	0	0	0	0	0	0
			15	72.865	0	0	0	128.819	0	0	348.616			15	0	0	0	0	119.072	108.857	22.72	0
			30	964.814	0	565.469	0	297.466	0	315.886	133.697			30	1435.36	0	830.852	0	883.256	6.284	436.526	0
			45	3905.9	0	4527.54	658.003	3417.44	217.842	2875.56	782.022			45	5626.77	0	4881.89	2369.71	5040.11	771.305	4946.21	1170.47
			60	4045.44	917.702	5479.64	2584.44	5320.51	1819.24	4828.9	2084.28			60	7479.28	1550.55	6666.9	4596.26	6397.89	2880.65	6239.7	3329.95
background subtraction			minutes	mock	buffer	WT 0-5	CC 0-5	BRCT4 mut	CC + BRCT4 mut	ΔBRCT4-5	CC + ΔBRCT4-5			minutes	mock	buffer	WT 0-5	CC 0-5	BRCT4 mut	CC + BRCT4 mut	ΔBRCT4-5	CC + ΔBRCT4-5
(buffer control)			0	0	0	0	0	0	0	0	0			0	0	0	0	0	0	0	0	0
			15	72.865	0	0	0	128.819	0	0	348.616			15	0	0	0	0	119.072	108.857	22.72	0
			30	964.814	0	565.469	0	297.466	0	315.886	133.697			30	1435.36	0	830.852	0	883.256	6.284	436.526	0
			45	3905.9	0	4527.54	658.003	3417.44	217.842	2875.56	782.022			45	5626.77	0	4881.89	2369.71	5040.11	771.305	4946.21	1170.47
			60	3127.74	0	4561.94	1666.74	4402.81	901.539	3911.2	1166.58			60	5928.73	0	5116.35	3045.71	4847.34	1330.11	4689.15	1779.4
normalized to WT0-5			minutes	mock	buffer	WT 0-5	CC 0-5	BRCT4 mut	CC + BRCT4 mut	ΔBRCT4-5	CC + ΔBRCT4-5			minutes	mock	buffer	WT 0-5	CC 0-5	BRCT4 mut	CC + BRCT4 mut	ΔBRCT4-5	CC + ΔBRCT4-5
			0	0	0	0	0	0	0	0	0			0	0	0	0	0	0	0	0	0
			15	0.0159724	0	0	0	0.0282378	0	0	0.0764183			15	0	0	0	0	0.0232728	0.0212763	0.00444067	0
			30	0.211492	0	0.123954	0	0.065206	0	0.0692438	0.029307			30	0.280545	0	0.162392	0	0.172634	0.00122822	0.0853198	0
			45	0.856193	0	0.99246	0.144238	0.749121	0.047752	0.630336	0.171423			45	1.09976	0	0.954175	0.463165	0.985099	0.150753	0.966746	0.22877
			60	0.685616	0	1	0.365357	0.965118	0.197622	0.857353	0.255719			60	1.15878	0	1	0.59529	0.947422	0.259972	0.916503	0.347788
